# Supplementary material for: Genomic population structure and prevalence of copy number variations in South African Nguni cattle
Source: BMC Genomics. 2015 Nov 4;16:894. doi: 10.1186/s12864-015-2122-z (PMC4632335; doi:10.1186/s12864-015-2122-z)
Supplement: Additional file 1: — HPBs identified in 492 Nguni cattle and the respective genes they cover or lie in close proximity too. (XLSX 66 kb) [file 12864_2015_2122_MOESM1_ESM.xlsx]

## Sheet: Sheet1
HPB	Num GEN	GEN
chr1:3248926-3343059
chr1:4282516-4348137
chr1:8132280-8148041
chr1:15109714-15122719
chr1:18170722-18188932
chr1:31815750-31923335
chr1:39813886-39973939
chr1:47745480-47945210
chr1:50359829-50465233	1	ALCAM
chr1:52409229-52537365	1	CCDC54
chr1:54371655-54390349
chr1:59409838-59409838
chr1:61450475-61540639	1	LSAMP
chr1:63372417-63491880
chr1:66519111-66668755	1	STXBP5L
chr1:79498250-79501059
chr1:81540249-81623098	2	MASP1,RTP1
chr1:83030921-83132079	2	IGF2BP2,SENP2
chr1:83807479-83936851
chr1:84679123-84850448	1	ABCC5
chr1:89625133-89784824	2	PIK3CA,ZMAT3
chr1:91358383-91490680
chr1:91888946-91904464
chr1:103034522-103154830
chr1:103728420-103926075
chr1:105191465-105387594
chr1:106228836-106319550
chr1:106709414-106881204
chr1:111030092-111039014
chr1:120479376-120496926	1	WWTR1
chr1:121845053-121962253
chr1:122474911-122565912
chr1:123795324-123921894
chr1:127429635-127591192	1	SLC9A9
chr1:130263640-130461972
chr1:130517998-130684886	1	CLSTN2
chr1:133559426-133753152
chr1:133778116-133958910
chr1:144198500-144217433
chr1:147484581-147504216	2	C1H21orf2,PFKL
chr1:147550991-147556901
chr1:147812230-147978297	3	AGPAT3,CSTB,RRP1
chr1:151349514-151349514
chr2:4587203-4680618	2	AMMECR1L,POLR2D
chr2:5305197-5306838
chr2:14713525-14717851	1	PDE1A
chr2:15001586-15021561	1	PPP1R1C
chr2:20011011-20023792	1	AGPS
chr2:21696086-21802428
chr2:22372855-22451660	1	ATF2
chr2:27505377-27658055	1	BBS5
chr2:28994690-29092924
chr2:29839570-29919184
chr2:33336950-33433015
chr2:44944975-44947955
chr2:53894600-53951533
chr2:56583793-56694744
chr2:59012525-59032002
chr2:61704849-61822538
chr2:65004490-65017334	1	TMEM163
chr2:65044427-65069112	1	MGAT5
chr2:67575238-67766127
chr2:68551099-68554311
chr2:70665916-70680985
chr2:71409892-71598307
chr2:76987725-77005501
chr2:77033601-77202062
chr2:77420390-77554557
chr2:77864486-78028191
chr2:78302162-78433731
chr2:79846105-79946595
chr2:107409737-107478590
chr2:111155237-111155237
chr2:119450394-119465461
chr2:131196339-131305612	2	AHDC1,WASF2
chr2:136417593-136506232	1	CDC42
chr3:4522681-4632910
chr3:11674665-11770282	1	SPTA1
chr3:15404930-15525599	5	APOA1BP,BCAN,GPATCH4,HAPLN2,IQGAP3
chr3:21146877-21160365
chr3:21371931-21549827	7	ADAMTSL4,ECM1,ENSA,GOLPH3L,MCL1,RPRD2,TARS2
chr3:31729269-31843839	3	AP4B1,BCL2L15,PTPN22
chr3:36520253-36531738
chr3:40208518-40364628
chr3:40399136-40399244
chr3:46747787-46889594
chr3:49531950-49551407
chr3:49681867-49704834
chr3:57811390-58003570	1	CCBL2
chr3:58030374-58040470	1	CCBL2
chr3:59685435-59835074
chr3:64160232-64166020
chr3:66026261-66162056
chr3:69752915-69870365	1	ELTD1
chr3:70265808-70276912
chr3:76618845-76750610
chr3:79333053-79508402
chr3:80767668-80860593
chr3:87477115-87486573
chr3:89320961-89327246	1	INADL
chr3:89718673-89738009	1	NFIA
chr3:90415921-90495998
chr3:90523019-90639047
chr3:93330506-93346014
chr3:93407420-93427136
chr3:96100754-96293488
chr3:98179410-98199726
chr3:102289610-102443107
chr3:104930456-105043063	3	PDZK1IP1,STIL,TAL1
chr3:110793254-110869090
chr3:113736435-113907407
chr3:116448759-116448759
chr3:118037523-118145216
chr3:121087285-121098536
chr4:17200594-17200594
chr4:24436431-24445075	1	AGMO
chr4:26770285-26908012
chr4:33599874-33607603
chr4:36597279-36616352
chr4:40066281-40264741
chr4:44952454-44967890	1	PTPN12
chr4:45283780-45473258	2	CCDC146,FGL2
chr4:50412884-50417818
chr4:52037442-52221711
chr4:55566787-55687238	1	FOXP2
chr4:56031281-56162662
chr4:59291348-59428540	1	IMMP2L
chr4:61542387-61702691
chr4:70643370-70839756	2	HIBADH,TAX1BP1
chr4:76286055-76482235	2	STEAP1,STEAP2
chr4:82370403-82386574
chr4:85328669-85458623	1	LOC613630
chr4:94153292-94226966	1	GRM8
chr4:108686236-108834886
chr4:114193481-114211077
chr4:118165814-118169220
chr5:2027232-2038856
chr5:2405661-2425567
chr5:9263262-9437669	1	SYT1
chr5:26526934-26539525
chr5:30639518-30659497	1	C5H12orf44
chr5:40553720-40692636
chr5:41476949-41601867	2	PPHLN1,ZCRB1
chr5:44059505-44187145	1	SLC2A13
chr5:63273238-63273386
chr5:65986618-65998778
chr5:73871386-74062827
chr5:74348477-74518588	2	NUAK1,TCP11L2
chr5:75627333-75757551	1	BTBD11
chr5:76286670-76385743	3	CHRNA3,SYN3,TIMP3
chr5:76501658-76691828	4	LARGE,LOC511240,MGC137014,MGC137211
chr5:83699791-83712456
chr5:96567714-96581874
chr5:98102349-98107528
chr5:108107405-108120416
chr5:110671789-110777659
chr5:114355659-114473220	3	ERC1,FBXL14,WNT5B
chr6:11123540-11301952
chr6:13894408-13897068
chr6:23562312-23565493	1	UBE2D3
chr6:38825835-38939012
chr6:40418664-40557209
chr6:48913327-48925313
chr6:52521870-52628477
chr6:53099102-53111008
chr6:66463774-66472802
chr6:66991502-67070334	1	GABRG1
chr6:71421017-71552977	2	FIP1L1,SCFD2
chr6:72587575-72603637
chr6:81019581-81119938
chr6:81193256-81368675
chr6:92217233-92363326
chr6:94141326-94158559	1	ART3
chr6:94262697-94439594	1	SCARB2
chr6:101399909-101414694	1	SEC31A
chr6:105390830-105588440	2	PTPN13,UBE2I
chr6:108934953-109022523	2	NSG1,STX18
chr6:111708799-111715550
chr7:2486342-2503561
chr7:8248698-8376994
chr7:12492323-12501165
chr7:17913294-18022614	3	FEM1A,MIR7,TICAM1
chr7:18454636-18454636
chr7:21595908-21610660
chr7:24571599-24655689	1	FBN2
chr7:41696454-41779152
chr7:42948148-43132401	2	TCF3,UQCR11
chr7:43224755-43424183
chr7:43479777-43592173
chr7:46537357-46553716	1	FBXL21
chr7:47252135-47384327
chr7:48441476-48564608
chr7:52224595-52419683	5	GNPDA1,KIAA0141,PCDH1,PCDH12,RNF14
chr7:54051562-54147690
chr7:54632239-54735242	1	KCTD16
chr7:59686629-59700374	1	LOC777593
chr7:59731620-59910601
chr7:63215249-63231799
chr7:65098028-65106237
chr7:69588814-69776569	2	CYFIP2,ITK
chr7:71614369-71808779	1	IL12B
chr7:75728672-75730641
chr7:88684140-88828168
chr7:94196902-94259472
chr7:105331292-105336509
chr7:110117517-110222975
chr7:110608386-110714665
chr7:112131452-112133700
chr7:112610067-112628884
chr8:1554706-1554790
chr8:4304423-4372100	1	GALNTL6
chr8:5036995-5176744	1	GALNTL6
chr8:16416471-16422405
chr8:23994042-24013086
chr8:28795833-28799249	1	CNTLN
chr8:37451828-37471009
chr8:37773396-37937905
chr8:42405548-42486699
chr8:46144093-46154811	1	DOCK8
chr8:48788585-48986578
chr8:49981054-50074108	1	TMEM2
chr8:51504147-51695384
chr8:55961041-56151592	1	GNAQ
chr8:59778455-59954021	1	TLE1
chr8:63815716-63956656	1	ZCCHC7
chr8:76403422-76582220
chr8:77028125-77204243	1	EBF2
chr8:82985995-83102322
chr8:84508357-84666284
chr8:84780381-84797018
chr8:87402415-87598677	2	CDC14B,HABP4
chr8:88776350-88883442
chr8:88974063-88974063
chr8:93691445-93786059
chr8:94200849-94358932
chr8:94560328-94579362
chr8:99785679-99804172
chr8:106174871-106196262
chr8:113301368-113320764
chr9:2779925-2791818
chr9:4130601-4283263
chr9:16191221-16201743
chr9:16564251-16573115
chr9:20347622-20356212	1	BCKDHB
chr9:27946591-27965979	1	NKAIN2
chr9:27991255-28070840	1	NKAIN2
chr9:28975512-29049570
chr9:34405240-34488147	1	ASF1A
chr9:43595237-43710426	1	ARMC2
chr9:43945908-44075848	1	LACE1
chr9:50922485-51096382	1	GRIK2
chr9:54529875-54668173
chr9:55828214-55942119
chr9:63820432-63839779
chr9:65203849-65204298
chr9:83409925-83536274
chr9:89877827-89895626
chr9:91459477-91469581
chr9:94103850-94123343
chr9:98483346-98483346
chr9:98512648-98526918
chr9:103108622-103127530
chr10:3274229-3389908
chr10:13239142-13317919	1	LCTL
chr10:18563984-18574907
chr10:37971937-38097257	1	UBR1
chr10:43982050-44103665
chr10:45013558-45207315	1	PTGDR
chr10:45351906-45488421	2	OAZ2,ZNF609
chr10:45687660-45834171	1	CSNK1G1
chr10:51307984-51502722	2	CCNB2,RNF111
chr10:53289822-53484074	1	TCF12
chr10:55510249-55611885	2	LOC788201,MIR628
chr10:56285758-56304161
chr10:58076494-58257801
chr10:59812472-59948769	2	LEO1,TMOD3
chr10:70871943-71022679	1	OTX2
chr10:81549606-81648739	3	RAD51B,RDH12,ZFYVE26
chr10:85148373-85302011
chr10:85827327-85978674
chr10:89905548-89923736
chr10:96842358-96939494
chr10:100775863-100943686
chr10:103938487-104062926
chr11:4419032-4590066
chr11:12201969-12363892	1	EXOC6B
chr11:15008020-15173418	1	SRD5A2
chr11:24539772-24553007
chr11:32869454-32984557
chr11:33143114-33211386
chr11:45130713-45267174	1	PAPOLG
chr11:47283116-47300300	1	ST6GAL2
chr11:55372054-55531725
chr11:58844378-58856144
chr11:60377158-60498991
chr11:68662418-68759678	3	APLF,FBXO48,PLEK
chr11:75461248-75471064
chr11:97936469-98127670	1	DENND1A
chr11:100174065-100186623
chr12:4717924-4718544
chr12:11752906-11824890
chr12:15430493-15441597
chr12:16255818-16337985
chr12:17890808-18076789	1	FNDC3A
chr12:25662403-25668974
chr12:34505806-34522038
chr12:39878164-40009119
chr12:42005184-42166657
chr12:45358430-45432759
chr12:48780336-48794617	1	KLF12
chr12:49733358-49840890
chr12:50320265-50324576	1	TBC1D4
chr12:50951910-50970937
chr12:57111185-57280313
chr12:57684714-57803744
chr12:60832218-61026341	1	HTATSF1
chr12:61667023-61686477
chr12:64631815-64712358	1	GPC5
chr12:64745304-64761912	1	GPC5
chr12:69043790-69054353
chr12:80629629-80629629	1	FAM155A
chr12:80892109-81084869	1	FAM155A
chr12:86935120-86938949
chr12:88810078-88935274
chr13:719908-739720
chr13:1982209-1982591
chr13:2585410-2711744	1	PAK7
chr13:2823073-2838806
chr13:2924417-2939325
chr13:25606469-25631340	1	GPR158
chr13:34909187-35029615	1	KIAA1462
chr13:38674487-38787006
chr13:40722564-40837170
chr13:48305310-48318066	1	FERMT1
chr13:53618441-53618942	1	SIRPA
chr13:60002265-60198826	5	AURKA,CSTF1,FAM209B,FAM210B,RTFDC1
chr13:67836459-67837132
chr13:70523797-70656675	1	LPIN3
chr13:75558137-75567844	1	CD40
chr13:75913775-75928133
chr14:3117493-3137184
chr14:5083224-5096531
chr14:6778397-6795860
chr14:7926827-7928189
chr14:10171919-10174410	1	FAM49B
chr14:11776673-11909609
chr14:20196617-20216601
chr14:24482969-24643266	1	SDCBP
chr14:27751780-27751888
chr14:29680105-29695925
chr14:41741387-41897082	3	FABP4,FABP9,PMP2
chr14:48380429-48380429
chr14:49450613-49466422
chr14:50784282-50874869
chr14:50922796-51010240
chr14:53436763-53456052
chr14:60595238-60609481
chr14:62676800-62794502	2	MIR599,MIR875
chr14:63431800-63448541
chr14:70314452-70413905
chr14:75488942-75571250
chr14:80543545-80558266
chr14:80983068-81002892
chr14:81864817-81881644
chr14:82578235-82596715
chr15:21083986-21251960
chr15:38078775-38078775	1	ARNTL
chr15:42949577-42960757	1	STK33
chr15:44398514-44417808
chr15:46443525-46460348
chr15:47429234-47605562	2	MGC137098,UBQLN3
chr15:51853820-52026483
chr15:79187295-79187295
chr15:79343616-79358207
chr15:84338289-84345077
chr16:9855098-9855276
chr16:12963666-13052594
chr16:30756856-30935096	1	AKT3
chr16:33504380-33521338	1	XCL1
chr16:36891801-36907824
chr16:37309624-37391539	1	TNFSF18
chr16:37748202-37936588	2	DHRS3,VPS13D
chr16:40282077-40396751	1	UBE4B
chr16:41992472-41998547
chr16:42686848-42843345	1	VAMP3
chr16:44076390-44223723	3	ACOT7,HES2,TNFRSF25
chr16:45189489-45376614
chr16:48694547-48776445	3	C16H1orf170,KLHL17,NOC2L
chr16:50076028-50095343
chr16:54846459-54853614	1	RFWD2
chr16:56326065-56340812
chr16:56786826-56803437
chr16:59704222-59707948
chr16:63248646-63424839	2	EDEM3,FAM129A
chr16:65695370-65704897	1	PLA2G4A
chr16:66959283-67067114	1	SMYD2
chr16:69323428-69342974	1	INTS7
chr17:918620-1113074
chr17:1787723-1802505	1	TLL1
chr17:4700529-4868261	1	TRIM2
chr17:6243273-6322271
chr17:17616950-17625365
chr17:29926334-29936157
chr17:42082059-42101710
chr17:42567839-42584965	1	TMEM144
chr17:43956001-44065527	1	GLRB
chr17:56512519-56514551	1	P2RX4
chr17:64164801-64308786	4	C17H12orf52,CCDC42B,IQCD,SLC24A6
chr17:66605300-66619908
chr18:1839733-1839733
chr18:4232138-4397257	1	WWOX
chr18:16654560-16671415
chr18:21237887-21250173	1	FTO
chr18:21675881-21869056	1	FTO
chr18:23426214-23436682	1	CES1
chr18:33749406-33856062	4	FHOD1,KCTD19,LRRC36,SLC9A5
chr18:35294024-35306248	1	SNTB2
chr18:38645105-38756763	1	CALB2
chr18:39521360-39624096	1	URI1
chr18:46641574-46647177
chr18:48812014-48818621
chr18:51413827-51428990
chr19:1706305-1903390
chr19:9352943-9354310	2	MIR454,SKA2
chr19:13634621-13649935
chr19:14923593-15060100
chr19:15980813-15997977	1	ACCN1
chr19:18351965-18467274	3	EVI2A,EVI2B,OMG
chr19:21716537-21733030	1	TIMM22
chr19:28204745-28366979	7	ARHGEF15,NDEL1,ODF4,PFAS,RANGRF,RPL26,SLC25A35
chr19:42613950-42752348	6	KRT31,KRT32,KRT34,KRT35,KRT36,LOC618455
chr19:43295532-43296546
chr19:44799390-44808197	1	MPP2
chr19:47010170-47200732	1	MAPT
chr19:49173286-49329111	5	FTSJ3,GH1,PSMC5,SMARCD2,TCAM1
chr19:55168433-55174260
chr20:15691344-15707151
chr20:17837675-17837675
chr20:34728244-34743583	1	OXCT1
chr20:36561330-36570529
chr20:38059359-38252896	2	EGFLAM,LIFR
chr20:47935136-48046246
chr20:51480878-51569900	1	CDH10
chr20:53483157-53549515
chr20:56035015-56118820
chr20:56867611-56869138	1	CDH18
chr20:57153725-57349620
chr20:62297004-62315478
chr21:3061993-3089789
chr21:25274580-25404906	2	ANKRD34C,LOC539132
chr21:25482576-25585873
chr21:27887072-28055227	1	APBA2
chr21:33948119-34121218	4	CLK3,CSK,CYP1A2,EDC3
chr21:49290972-49362705	1	CLEC14A
chr21:58060052-58072849	1	ITPK1
chr21:59173696-59248804	1	SERPINA10
chr21:64354251-64367413
chr21:65198296-65198296	1	DEGS2
chr22:2808095-2984302
chr22:8207459-8223349
chr22:11035354-11063911	1	ITGA9
chr22:14380979-14390250
chr22:34216267-34339125
chr22:52768833-52783353
chr22:53457282-53470362
chr22:56526462-56526462	1	ATG7
chr22:57410486-57430055	1	H1FOO
chr23:11589692-11599932
chr23:14170863-14313819
chr23:16951579-17045647	2	GLTSCR1L,RPL7L1
chr23:19749211-19767455	1	CLIC5
chr23:23675301-23692539	1	TFAP2B
chr23:27305227-27383176	3	ABCF1,GNL1,PRR3
chr23:30244691-30369967	2	HIST1H2BN,POM121L2
chr23:38206814-38224271
chr23:46401353-46418534
chr23:48442259-48444673
chr23:50884052-50897089
chr24:632760-706868	1	ATP9B
chr24:1854858-1854953	1	GALR1
chr24:9760206-9772293
chr24:9864505-9883335
chr24:11753230-11772225
chr24:20163874-20359135	1	CELF4
chr24:21571435-21743914	3	ELP2,FHOD3,MOCOS
chr24:33076123-33094977
chr24:35566226-35667926
chr24:38307677-38449638	3	MYL12A,MYL12B,MYOM1
chr24:46648689-46667213
chr24:46763152-46777003
chr25:930509-947823
chr25:1955733-2060211	8	GFER,NDUFB10,RNF151,RPL3L,RPS2,SEPX1,SYNGR3,TBL3
chr25:3125095-3126438
chr25:3676450-3801478	1	CREBBP
chr25:5408004-5548577
chr25:7381787-7393865	1	RBFOX1
chr25:9252279-9258986
chr25:14257075-14261980	1	MKL2
chr25:14676885-14686647	1	PARN
chr25:30927675-31107742	2	MIR2386,WBSCR17
chr25:37656205-37670373
chr26:13229219-13229500
chr26:19825454-20012464	3	HPS1,MIR1287,PYROXD2
chr26:21977581-22148014
chr26:22526369-22628269	1	BTRC
chr26:23167656-23180667	1	NOLC1
chr26:37919585-38060272	2	SLC18A2,VAX1
chr26:38233337-38233337
chr26:43902769-43981400
chr26:44775265-44915718
chr26:46052762-46065693
chr26:47017213-47029338
chr27:169363-232640
chr27:7962333-8077538	1	GPM6A
chr27:9341807-9357294
chr27:15141168-15141319
chr27:22604390-22757505	1	MSR1
chr27:32800374-32811897	1	UNC5D
chr27:33845584-34036869
chr27:39440886-39457953	1	VDAC3
chr28:5912551-5913226
chr28:7001292-7013666	1	LYST
chr28:7048297-7188752	1	NID1
chr28:26667266-26786093	2	SLC29A3,UNC5B
chr28:34261057-34281050
chr28:35331560-35331560
chr28:36300699-36314835
chr28:43205083-43217773
chr28:44261945-44261945	1	8MARCH
chr28:44838730-44852289
chr29:7017457-7025142
chr29:9157256-9160939
chr29:10279337-10373536
chr29:14399096-14417335
chr29:18046673-18203037
chr29:18419356-18592194	1	NARS2
chr29:28523337-28647816
chr29:29595613-29688117
chr29:34027829-34044509
chr29:44740917-44756502	1	ATG2A
chr29:44969518-44979377
