# Supplementary material for: Genomic population structure and prevalence of copy number variations in South African Nguni cattle
Source: BMC Genomics. 2015 Nov 4;16:894. doi: 10.1186/s12864-015-2122-z (PMC4632335; doi:10.1186/s12864-015-2122-z)
Supplement: Additional file 2: — Biological process, molecular function and cellular component representation of those genes covered by HPBs identified in Nguni cattle. (XLSX 939 kb) [file 12864_2015_2122_MOESM2_ESM.xlsx]

## Sheet: GO Molecular
Analysis Type: PANTHER Overrepresentation Test (release 20141219)
Annotation Version and Release Date: GO Ontology database Released 2015-03-10
Analyzed List: Nguni (Bos taurus)
Reference List: Bos taurus (all genes in database)
Bonferroni correction: TRUE
GO molecular function complete	Bos taurus - REFLIST (19799)	Nguni	Nguni (expected)	Nguni (over/under)	Nguni (fold Enrichment)	Nguni (P-value)
Unclassified	5688	53	77.28	-	.69	0.00E00
olfactory receptor activity	933	0	12.68	-	< 0.2	4.54E-03
binding	10052	170	136.57	+	1.24	5.29E-02
protein binding	4643	92	63.08	+	1.46	8.49E-02
molecular_function	14111	218	191.72	+	1.14	3.08E-01
G-protein coupled receptor activity	1352	5	18.37	-	.27	3.41E-01
bHLH transcription factor binding	21	4	.29	+	> 5	4.27E-01
glycerol-3-phosphate dehydrogenase activity	2	0	.03	-	< 0.2	1.00E00
inorganic anion exchanger activity	13	0	.18	-	< 0.2	1.00E00
glycerol-3-phosphate dehydrogenase [NAD+] activity	2	0	.03	-	< 0.2	1.00E00
monovalent cation:proton antiporter activity	9	2	.12	+	> 5	1.00E00
glycerol-3-phosphate O-acyltransferase activity	4	0	.05	-	< 0.2	1.00E00
glyceraldehyde-3-phosphate dehydrogenase (NAD+) (phosphorylating) activity	2	0	.03	-	< 0.2	1.00E00
nucleobase transmembrane transporter activity	2	0	.03	-	< 0.2	1.00E00
glutathione transferase activity	22	0	.30	-	< 0.2	1.00E00
urea transmembrane transporter activity	6	0	.08	-	< 0.2	1.00E00
ATP-dependent protein binding	2	0	.03	-	< 0.2	1.00E00
glutathione synthase activity	1	0	.01	-	< 0.2	1.00E00
polyamine transmembrane transporter activity	1	0	.01	-	< 0.2	1.00E00
glutathione-disulfide reductase activity	1	0	.01	-	< 0.2	1.00E00
glutaryl-CoA dehydrogenase activity	1	0	.01	-	< 0.2	1.00E00
glutamine-fructose-6-phosphate transaminase (isomerizing) activity	2	0	.03	-	< 0.2	1.00E00
histone deacetylase activity (H3-K14 specific)	7	0	.10	-	< 0.2	1.00E00
heat shock protein binding	48	1	.65	+	1.53	1.00E00
basal RNA polymerase II transcription machinery binding	15	1	.20	+	4.91	1.00E00
cysteine desulfurase activity	1	0	.01	-	< 0.2	1.00E00
basal transcription machinery binding	15	1	.20	+	4.91	1.00E00
TFIID-class transcription factor binding	2	0	.03	-	< 0.2	1.00E00
TFIIB-class transcription factor binding	1	0	.01	-	< 0.2	1.00E00
short-chain carboxylesterase activity	1	0	.01	-	< 0.2	1.00E00
RNA polymerase II basal transcription factor binding	3	0	.04	-	< 0.2	1.00E00
protein dimerization activity	896	24	12.17	+	1.97	1.00E00
protein heterodimerization activity	363	12	4.93	+	2.43	1.00E00
glutaminase activity	2	0	.03	-	< 0.2	1.00E00
glutamate-cysteine ligase activity	2	0	.03	-	< 0.2	1.00E00
glutamate-ammonia ligase activity	2	0	.03	-	< 0.2	1.00E00
glutamate dehydrogenase [NAD(P)+] activity	1	0	.01	-	< 0.2	1.00E00
glutamate dehydrogenase (NAD+) activity	1	0	.01	-	< 0.2	1.00E00
glutamate decarboxylase activity	2	0	.03	-	< 0.2	1.00E00
glutamate-5-semialdehyde dehydrogenase activity	1	0	.01	-	< 0.2	1.00E00
methionine synthase activity	1	0	.01	-	< 0.2	1.00E00
4-hydroxy-2-oxoglutarate aldolase activity	1	0	.01	-	< 0.2	1.00E00
TFIIB-class binding transcription factor activity	1	0	.01	-	< 0.2	1.00E00
RNA polymerase II transcription factor binding	82	4	1.11	+	3.59	1.00E00
TAP2 binding	1	0	.01	-	< 0.2	1.00E00
TAP1 binding	1	0	.01	-	< 0.2	1.00E00
RNA polymerase II basal transcription factor binding transcription factor activity	1	0	.01	-	< 0.2	1.00E00
TAP binding	2	0	.03	-	< 0.2	1.00E00
RNA polymerase I transcription factor binding transcription factor activity	1	0	.01	-	< 0.2	1.00E00
histone methyltransferase activity (H3-K27 specific)	4	0	.05	-	< 0.2	1.00E00
histone methyltransferase activity (H3-K36 specific)	3	1	.04	+	> 5	1.00E00
histone methyltransferase activity (H3-K9 specific)	6	0	.08	-	< 0.2	1.00E00
sodium:phosphate symporter activity	4	0	.05	-	< 0.2	1.00E00
histone acetyltransferase activity (H4-K16 specific)	9	0	.12	-	< 0.2	1.00E00
NAD binding	41	1	.56	+	1.80	1.00E00
glutamate 5-kinase activity	1	0	.01	-	< 0.2	1.00E00
NAD-dependent histone deacetylase activity (H4-K16 specific)	7	0	.10	-	< 0.2	1.00E00
glucosylceramidase activity	2	0	.03	-	< 0.2	1.00E00
calcium:sodium antiporter activity	4	1	.05	+	> 5	1.00E00
alpha-sialidase activity	4	0	.05	-	< 0.2	1.00E00
glucose-6-phosphate isomerase activity	1	0	.01	-	< 0.2	1.00E00
glucose-6-phosphatase activity	3	0	.04	-	< 0.2	1.00E00
glucose-6-phosphate dehydrogenase activity	2	0	.03	-	< 0.2	1.00E00
phytanate-CoA ligase activity	1	0	.01	-	< 0.2	1.00E00
glucosamine 6-phosphate N-acetyltransferase activity	1	0	.01	-	< 0.2	1.00E00
lipoate synthase activity	1	0	.01	-	< 0.2	1.00E00
glucosamine-6-phosphate deaminase activity	2	1	.03	+	> 5	1.00E00
gluconolactonase activity	1	0	.01	-	< 0.2	1.00E00
arginine deiminase activity	1	0	.01	-	< 0.2	1.00E00
glucokinase activity	5	0	.07	-	< 0.2	1.00E00
single thymine insertion binding	2	0	.03	-	< 0.2	1.00E00
single guanine insertion binding	3	0	.04	-	< 0.2	1.00E00
citrate-L-glutamate ligase activity	1	0	.01	-	< 0.2	1.00E00
N-acetyl-L-aspartate-L-glutamate ligase activity	2	0	.03	-	< 0.2	1.00E00
trimethylamine receptor activity	1	0	.01	-	< 0.2	1.00E00
2-phenylethylamine receptor activity	1	0	.01	-	< 0.2	1.00E00
RNA polymerase II core promoter proximal region sequence-specific DNA binding transcription factor activity involved in negative regulation of transcription	64	3	.87	+	3.45	1.00E00
dystroglycan binding	4	0	.05	-	< 0.2	1.00E00
RNA polymerase II core promoter proximal region sequence-specific DNA binding transcription factor activity involved in positive regulation of transcription	129	4	1.75	+	2.28	1.00E00
aminoacyl-tRNA editing activity	11	0	.15	-	< 0.2	1.00E00
RNA polymerase II transcription factor binding transcription factor activity	102	5	1.39	+	3.61	1.00E00
RNA polymerase II core promoter sequence-specific DNA binding transcription factor activity involved in preinitiation complex assembly	1	0	.01	-	< 0.2	1.00E00
NAD-dependent histone deacetylase activity (H3-K9 specific)	8	0	.11	-	< 0.2	1.00E00
histone kinase activity (H3-T6 specific)	2	0	.03	-	< 0.2	1.00E00
histone kinase activity (H3-T11 specific)	2	0	.03	-	< 0.2	1.00E00
histone kinase activity (H3-Y41 specific)	1	0	.01	-	< 0.2	1.00E00
thyroid hormone receptor binding	18	0	.24	-	< 0.2	1.00E00
nucleic acid binding transcription factor activity	837	13	11.37	+	1.14	1.00E00
histone tyrosine kinase activity	1	0	.01	-	< 0.2	1.00E00
retinoid X receptor binding	11	0	.15	-	< 0.2	1.00E00
proton-dependent oligopeptide secondary active transmembrane transporter activity	2	0	.03	-	< 0.2	1.00E00
3'-phosphoadenosine 5'-phosphosulfate transmembrane transporter activity	1	0	.01	-	< 0.2	1.00E00
cysteine transmembrane transporter activity	1	0	.01	-	< 0.2	1.00E00
proton-transporting ATPase activity, rotational mechanism	18	0	.24	-	< 0.2	1.00E00
geranyltranstransferase activity	1	0	.01	-	< 0.2	1.00E00
galactosylceramidase activity	1	0	.01	-	< 0.2	1.00E00
galactokinase activity	2	0	.03	-	< 0.2	1.00E00
dinucleotide insertion or deletion binding	3	0	.04	-	< 0.2	1.00E00
fumarylacetoacetase activity	1	0	.01	-	< 0.2	1.00E00
single base insertion or deletion binding	4	0	.05	-	< 0.2	1.00E00
fumarate hydratase activity	1	0	.01	-	< 0.2	1.00E00
guanine/thymine mispair binding	3	0	.04	-	< 0.2	1.00E00
fructose-bisphosphate aldolase activity	3	0	.04	-	< 0.2	1.00E00
fructose-2,6-bisphosphate 2-phosphatase activity	5	0	.07	-	< 0.2	1.00E00
DNA insertion or deletion binding	5	0	.07	-	< 0.2	1.00E00
steroid receptor RNA activator RNA binding	1	0	.01	-	< 0.2	1.00E00
regulatory region nucleic acid binding	502	12	6.82	+	1.76	1.00E00
G-quadruplex RNA binding	3	0	.04	-	< 0.2	1.00E00
cation:amino acid symporter activity	13	0	.18	-	< 0.2	1.00E00
nucleoside:sodium symporter activity	3	0	.04	-	< 0.2	1.00E00
CP2 mannose-ethanolamine phosphotransferase activity	1	0	.01	-	< 0.2	1.00E00
lipoate-protein ligase activity	1	0	.01	-	< 0.2	1.00E00
amide binding	158	1	2.15	-	.47	1.00E00
formate-tetrahydrofolate ligase activity	2	0	.03	-	< 0.2	1.00E00
glucose:sodium symporter activity	1	0	.01	-	< 0.2	1.00E00
tetrahydrofolylpolyglutamate synthase activity	1	0	.01	-	< 0.2	1.00E00
phenylpyruvate tautomerase activity	1	0	.01	-	< 0.2	1.00E00
ferrochelatase activity	1	0	.01	-	< 0.2	1.00E00
histone deacetylase activity (H3-K9 specific)	8	0	.11	-	< 0.2	1.00E00
thiol oxidase activity	3	1	.04	+	> 5	1.00E00
ferroxidase activity	6	0	.08	-	< 0.2	1.00E00
flavin-linked sulfhydryl oxidase activity	1	0	.01	-	< 0.2	1.00E00
fatty-acyl-CoA synthase activity	1	0	.01	-	< 0.2	1.00E00
oleoyl-[acyl-carrier-protein] hydrolase activity	1	0	.01	-	< 0.2	1.00E00
poly-ADP-D-ribose binding	2	0	.03	-	< 0.2	1.00E00
copper-transporting ATPase activity	2	0	.03	-	< 0.2	1.00E00
RNA polymerase III activity	18	0	.24	-	< 0.2	1.00E00
RNA polymerase II activity	9	0	.12	-	< 0.2	1.00E00
RNA polymerase I activity	13	0	.18	-	< 0.2	1.00E00
carboxylic acid transmembrane transporter activity	110	0	1.49	-	< 0.2	1.00E00
L-cysteine desulfhydrase activity	1	0	.01	-	< 0.2	1.00E00
enoyl-[acyl-carrier-protein] reductase (NADPH, B-specific) activity	1	0	.01	-	< 0.2	1.00E00
cation:sugar symporter activity	5	0	.07	-	< 0.2	1.00E00
3-hydroxypalmitoyl-[acyl-carrier-protein] dehydratase activity	1	0	.01	-	< 0.2	1.00E00
3-oxoacyl-[acyl-carrier-protein] reductase (NADPH) activity	1	0	.01	-	< 0.2	1.00E00
ribonuclease P RNA binding	1	0	.01	-	< 0.2	1.00E00
ATPase activity, coupled to transmembrane movement of ions, rotational mechanism	20	0	.27	-	< 0.2	1.00E00
3-oxoacyl-[acyl-carrier-protein] synthase activity	2	0	.03	-	< 0.2	1.00E00
[acyl-carrier-protein] S-malonyltransferase activity	2	0	.03	-	< 0.2	1.00E00
[acyl-carrier-protein] S-acetyltransferase activity	1	0	.01	-	< 0.2	1.00E00
fatty acid synthase activity	6	0	.08	-	< 0.2	1.00E00
farnesyltranstransferase activity	4	0	.05	-	< 0.2	1.00E00
farnesyl-diphosphate farnesyltransferase activity	1	0	.01	-	< 0.2	1.00E00
UTP binding	1	0	.01	-	< 0.2	1.00E00
peptide deformylase activity	1	0	.01	-	< 0.2	1.00E00
phosphatidic acid transporter activity	5	0	.07	-	< 0.2	1.00E00
core promoter binding	103	3	1.40	+	2.14	1.00E00
core promoter sequence-specific DNA binding	68	3	.92	+	3.25	1.00E00
RNA polymerase I core binding	1	0	.01	-	< 0.2	1.00E00
1-phosphatidylinositol-3-kinase regulator activity	5	0	.07	-	< 0.2	1.00E00
phosphatidylinositol-4,5-bisphosphate 3-kinase activity	5	1	.07	+	> 5	1.00E00
proton-transporting ATP synthase activity, rotational mechanism	8	0	.11	-	< 0.2	1.00E00
exo-alpha-sialidase activity	4	0	.05	-	< 0.2	1.00E00
fatty acid alpha-hydroxylase activity	1	0	.01	-	< 0.2	1.00E00
ethanolaminephosphotransferase activity	1	0	.01	-	< 0.2	1.00E00
ethanolamine-phosphate cytidylyltransferase activity	1	0	.01	-	< 0.2	1.00E00
L-phenylalanine:2-oxoglutarate aminotransferase activity	3	0	.04	-	< 0.2	1.00E00
ethanolamine kinase activity	3	0	.04	-	< 0.2	1.00E00
estrone sulfotransferase activity	1	0	.01	-	< 0.2	1.00E00
estradiol 17-beta-dehydrogenase activity	6	0	.08	-	< 0.2	1.00E00
epoxide hydrolase activity	2	0	.03	-	< 0.2	1.00E00
enoyl-CoA hydratase activity	3	0	.04	-	< 0.2	1.00E00
omega-amidase activity	1	0	.01	-	< 0.2	1.00E00
troponin T binding	3	0	.04	-	< 0.2	1.00E00
troponin I binding	4	0	.05	-	< 0.2	1.00E00
phosphoric ester hydrolase activity	312	5	4.24	+	1.18	1.00E00
lipid phosphatase activity	3	0	.04	-	< 0.2	1.00E00
RNA polymerase III type 3 promoter DNA binding	3	0	.04	-	< 0.2	1.00E00
RNA polymerase III type 2 promoter DNA binding	3	0	.04	-	< 0.2	1.00E00
RNA polymerase III type 1 promoter DNA binding	3	0	.04	-	< 0.2	1.00E00
ER retention sequence binding	4	0	.05	-	< 0.2	1.00E00
voltage-gated potassium channel activity involved in ventricular cardiac muscle cell action potential repolarization	3	0	.04	-	< 0.2	1.00E00
peptide-O-fucosyltransferase activity	1	0	.01	-	< 0.2	1.00E00
alpha-(1->6)-fucosyltransferase activity	1	0	.01	-	< 0.2	1.00E00
alpha-(1->3)-fucosyltransferase activity	3	0	.04	-	< 0.2	1.00E00
AMP transmembrane transporter activity	2	0	.03	-	< 0.2	1.00E00
alpha-glucosidase activity	4	0	.05	-	< 0.2	1.00E00
nucleoside phosphate kinase activity	2	0	.03	-	< 0.2	1.00E00
natriuretic peptide receptor activity	3	0	.04	-	< 0.2	1.00E00
nucleoside deoxyribosyltransferase activity	1	0	.01	-	< 0.2	1.00E00
acetyl-CoA:L-lysine N6-acetyltransferase	42	2	.57	+	3.50	1.00E00
tyrosine binding	2	0	.03	-	< 0.2	1.00E00
L-DOPA binding	1	0	.01	-	< 0.2	1.00E00
filamin binding	6	0	.08	-	< 0.2	1.00E00
protein phosphatase activator activity	4	0	.05	-	< 0.2	1.00E00
peroxynitrite reductase activity	1	0	.01	-	< 0.2	1.00E00
interleukin-33 receptor activity	1	0	.01	-	< 0.2	1.00E00
interleukin-33 binding	1	0	.01	-	< 0.2	1.00E00
RNA polymerase III transcription factor binding	2	0	.03	-	< 0.2	1.00E00
hormone binding	36	1	.49	+	2.04	1.00E00
mitochondrial light strand promoter sense binding	1	0	.01	-	< 0.2	1.00E00
transition metal ion transmembrane transporter activity	19	0	.26	-	< 0.2	1.00E00
mitochondrial heavy strand promoter anti-sense binding	1	0	.01	-	< 0.2	1.00E00
transition metal ion binding	1309	15	17.78	-	.84	1.00E00
mitochondrial light strand promoter anti-sense binding	1	0	.01	-	< 0.2	1.00E00
Fc-gamma receptor I complex binding	2	0	.03	-	< 0.2	1.00E00
transferase activity, transferring acyl groups, acyl groups converted into alkyl on transfer	5	0	.07	-	< 0.2	1.00E00
D3 vitamins binding	2	0	.03	-	< 0.2	1.00E00
immunoglobulin receptor binding	4	0	.05	-	< 0.2	1.00E00
metal chelating activity	1	0	.01	-	< 0.2	1.00E00
iron chaperone activity	1	0	.01	-	< 0.2	1.00E00
galactoside binding	1	0	.01	-	< 0.2	1.00E00
extracellular-glycine-gated chloride channel activity	3	1	.04	+	> 5	1.00E00
extracellular-glycine-gated ion channel activity	3	1	.04	+	> 5	1.00E00
ribonuclease T2 activity	1	0	.01	-	< 0.2	1.00E00
NADH dehydrogenase (quinone) activity	28	0	.38	-	< 0.2	1.00E00
RNA polymerase III regulatory region DNA binding	4	0	.05	-	< 0.2	1.00E00
RNA polymerase I regulatory region DNA binding	1	0	.01	-	< 0.2	1.00E00
tetrapyrrole binding	144	0	1.96	-	< 0.2	1.00E00
RNA polymerase II regulatory region DNA binding	286	9	3.89	+	2.32	1.00E00
sequence-specific DNA binding RNA polymerase recruiting transcription factor activity	1	0	.01	-	< 0.2	1.00E00
phosphoprotein binding	43	1	.58	+	1.71	1.00E00
sequence-specific DNA binding transcription factor recruiting transcription factor activity	1	0	.01	-	< 0.2	1.00E00
NAD-dependent protein deacetylase activity	12	0	.16	-	< 0.2	1.00E00
SUMO-specific protease activity	4	1	.05	+	> 5	1.00E00
N-formylglutamate deformylase activity	1	0	.01	-	< 0.2	1.00E00
dioxygenase activity	73	1	.99	+	1.01	1.00E00
phosphatidyl-N-dimethylethanolamine N-methyltransferase activity	1	0	.01	-	< 0.2	1.00E00
hemi-methylated DNA-binding	1	0	.01	-	< 0.2	1.00E00
vasoactive intestinal polypeptide receptor activity	3	0	.04	-	< 0.2	1.00E00
ligand-dependent nuclear receptor binding	14	0	.19	-	< 0.2	1.00E00
transferrin receptor activity	1	0	.01	-	< 0.2	1.00E00
N-acylneuraminate-9-phosphatase activity	1	0	.01	-	< 0.2	1.00E00
thyrotropin-releasing hormone receptor activity	3	0	.04	-	< 0.2	1.00E00
pyroglutamyl-peptidase activity	1	0	.01	-	< 0.2	1.00E00
thyroid-stimulating hormone receptor activity	1	0	.01	-	< 0.2	1.00E00
pyridoxal phosphatase activity	2	0	.03	-	< 0.2	1.00E00
tachykinin receptor activity	3	0	.04	-	< 0.2	1.00E00
N-acylglucosamine 2-epimerase activity	1	0	.01	-	< 0.2	1.00E00
somatostatin receptor activity	5	0	.07	-	< 0.2	1.00E00
serotonin receptor activity	14	0	.19	-	< 0.2	1.00E00
platelet activating factor receptor activity	1	0	.01	-	< 0.2	1.00E00
heterotrimeric G-protein binding	3	0	.04	-	< 0.2	1.00E00
parathyroid hormone receptor activity	1	0	.01	-	< 0.2	1.00E00
GTPase activating protein binding	8	0	.11	-	< 0.2	1.00E00
oxytocin receptor activity	1	0	.01	-	< 0.2	1.00E00
lead ion binding	1	0	.01	-	< 0.2	1.00E00
ATPase regulator activity	17	0	.23	-	< 0.2	1.00E00
vascular endothelial growth factor binding	4	0	.05	-	< 0.2	1.00E00
retinal binding	10	0	.14	-	< 0.2	1.00E00
GABA receptor activity	19	1	.26	+	3.87	1.00E00
8-hydroxy-dADP phosphatase activity	1	0	.01	-	< 0.2	1.00E00
8-oxo-GDP phosphatase activity	1	0	.01	-	< 0.2	1.00E00
myosin-light-chain-phosphatase activity	1	0	.01	-	< 0.2	1.00E00
8-oxo-dGDP phosphatase activity	1	0	.01	-	< 0.2	1.00E00
double-stranded methylated DNA binding	2	0	.03	-	< 0.2	1.00E00
inositol oxygenase activity	2	0	.03	-	< 0.2	1.00E00
opioid receptor activity	4	0	.05	-	< 0.2	1.00E00
DNA-directed RNA polymerase activity	37	1	.50	+	1.99	1.00E00
neuropeptide Y receptor activity	9	0	.12	-	< 0.2	1.00E00
nucleoside-triphosphatase regulator activity	122	1	1.66	-	.60	1.00E00
DNA primase activity	4	0	.05	-	< 0.2	1.00E00
melanocyte-stimulating hormone receptor activity	3	0	.04	-	< 0.2	1.00E00
beta-3 adrenergic receptor binding	2	0	.03	-	< 0.2	1.00E00
beta-2 adrenergic receptor binding	3	0	.04	-	< 0.2	1.00E00
beta-1 adrenergic receptor binding	1	0	.01	-	< 0.2	1.00E00
protein self-association	32	0	.43	-	< 0.2	1.00E00
alpha-2C adrenergic receptor binding	1	0	.01	-	< 0.2	1.00E00
rRNA (cytosine-N4-)-methyltransferase activity	1	0	.01	-	< 0.2	1.00E00
alpha-2B adrenergic receptor binding	1	0	.01	-	< 0.2	1.00E00
alpha-2A adrenergic receptor binding	4	0	.05	-	< 0.2	1.00E00
adrenergic receptor binding	11	0	.15	-	< 0.2	1.00E00
aromatase activity	4	0	.05	-	< 0.2	1.00E00
SAP kinase activity	2	0	.03	-	< 0.2	1.00E00
G-protein coupled acetylcholine receptor activity	5	0	.07	-	< 0.2	1.00E00
5S rRNA binding	4	0	.05	-	< 0.2	1.00E00
oxidoreductase activity, acting on the aldehyde or oxo group of donors	39	1	.53	+	1.89	1.00E00
beta-endorphin receptor activity	1	0	.01	-	< 0.2	1.00E00
L-gulonolactone oxidase activity	1	0	.01	-	< 0.2	1.00E00
corticotropin receptor activity	1	0	.01	-	< 0.2	1.00E00
oxidoreductase activity, acting on the CH-OH group of donors, quinone or similar compound as acceptor	5	0	.07	-	< 0.2	1.00E00
L-gulonate 3-dehydrogenase activity	1	0	.01	-	< 0.2	1.00E00
divalent inorganic cation transmembrane transporter activity	125	1	1.70	-	.59	1.00E00
melanocortin receptor activity	6	0	.08	-	< 0.2	1.00E00
DNA-dependent ATPase activity	60	1	.82	+	1.23	1.00E00
oxidoreductase activity, acting on the CH-OH group of donors, disulfide as acceptor	2	0	.03	-	< 0.2	1.00E00
cytoskeletal adaptor activity	4	0	.05	-	< 0.2	1.00E00
cytoskeletal protein binding	630	7	8.56	-	.82	1.00E00
UMP kinase activity	1	0	.01	-	< 0.2	1.00E00
leukotriene receptor activity	5	0	.07	-	< 0.2	1.00E00
N-methyl-D-aspartate selective glutamate receptor activity	7	0	.10	-	< 0.2	1.00E00
DNA-directed DNA polymerase activity	25	0	.34	-	< 0.2	1.00E00
alpha-amino-3-hydroxy-5-methyl-4-isoxazole propionate selective glutamate receptor activity	4	0	.05	-	< 0.2	1.00E00
DNA (cytosine-5-)-methyltransferase activity	3	0	.04	-	< 0.2	1.00E00
ionotropic glutamate receptor activity	17	1	.23	+	4.33	1.00E00
D-arabinono-1,4-lactone oxidase activity	1	0	.01	-	< 0.2	1.00E00
D-amino-acid oxidase activity	2	0	.03	-	< 0.2	1.00E00
CTP synthase activity	2	0	.03	-	< 0.2	1.00E00
adenosine receptor binding	2	0	.03	-	< 0.2	1.00E00
CDP-diacylglycerol-inositol 3-phosphatidyltransferase activity	1	0	.01	-	< 0.2	1.00E00
protein C-terminal carboxyl O-methyltransferase activity	2	0	.03	-	< 0.2	1.00E00
G-protein beta/gamma-subunit complex binding	20	1	.27	+	3.68	1.00E00
G-protein gamma-subunit binding	1	0	.01	-	< 0.2	1.00E00
very-low-density lipoprotein particle receptor binding	2	0	.03	-	< 0.2	1.00E00
G-protein beta-subunit binding	10	0	.14	-	< 0.2	1.00E00
lipoprotein particle receptor binding	15	1	.20	+	4.91	1.00E00
thyroid hormone binding	6	0	.08	-	< 0.2	1.00E00
neurotransmitter receptor activity	60	2	.82	+	2.45	1.00E00
collagen receptor activity	4	0	.05	-	< 0.2	1.00E00
protein tyrosine kinase collagen receptor activity	2	0	.03	-	< 0.2	1.00E00
diphosphoinositol-pentakisphosphate kinase activity	1	0	.01	-	< 0.2	1.00E00
histamine receptor activity	4	0	.05	-	< 0.2	1.00E00
gonadotropin-releasing hormone receptor activity	3	0	.04	-	< 0.2	1.00E00
ubiquitin-like protein ligase activity	38	2	.52	+	3.87	1.00E00
glucagon receptor activity	2	0	.03	-	< 0.2	1.00E00
galanin receptor activity	3	1	.04	+	> 5	1.00E00
growth factor activity	126	1	1.71	-	.58	1.00E00
G-protein coupled GABA receptor activity	3	0	.04	-	< 0.2	1.00E00
luteinizing hormone receptor activity	1	0	.01	-	< 0.2	1.00E00
phosphoric diester hydrolase activity	73	1	.99	+	1.01	1.00E00
copper-dependent protein binding	2	0	.03	-	< 0.2	1.00E00
follicle-stimulating hormone receptor activity	1	0	.01	-	< 0.2	1.00E00
N-acetyltransferase activity	67	2	.91	+	2.20	1.00E00
ATP citrate synthase activity	2	0	.03	-	< 0.2	1.00E00
endothelin receptor activity	2	0	.03	-	< 0.2	1.00E00
MIT domain binding	2	0	.03	-	< 0.2	1.00E00
AMP deaminase activity	4	0	.05	-	< 0.2	1.00E00
thromboxane receptor activity	1	0	.01	-	< 0.2	1.00E00
voltage-gated potassium channel activity involved in atrial cardiac muscle cell action potential repolarization	2	0	.03	-	< 0.2	1.00E00
ADP-ribosylarginine hydrolase activity	2	0	.03	-	< 0.2	1.00E00
ubiquitin-like protein conjugating enzyme activity	1	0	.01	-	< 0.2	1.00E00
6-pyruvoyltetrahydropterin synthase activity	1	0	.01	-	< 0.2	1.00E00
6-phosphofructo-2-kinase activity	4	0	.05	-	< 0.2	1.00E00
6-phosphofructokinase activity	3	1	.04	+	> 5	1.00E00
5-aminolevulinate synthase activity	2	0	.03	-	< 0.2	1.00E00
[methionine synthase] reductase activity	1	0	.01	-	< 0.2	1.00E00
protein binding involved in heterotypic cell-cell adhesion	3	0	.04	-	< 0.2	1.00E00
quinone cofactor methyltransferase activity	1	0	.01	-	< 0.2	1.00E00
estrogen-activated sequence-specific DNA binding RNA polymerase II transcription factor activity	1	0	.01	-	< 0.2	1.00E00
translation termination factor activity	6	0	.08	-	< 0.2	1.00E00
prostaglandin F receptor activity	2	0	.03	-	< 0.2	1.00E00
prostaglandin E receptor activity	5	0	.07	-	< 0.2	1.00E00
prostaglandin D receptor activity	2	1	.03	+	> 5	1.00E00
ornithine decarboxylase inhibitor activity	3	1	.04	+	> 5	1.00E00
prostaglandin receptor activity	8	1	.11	+	> 5	1.00E00
prostanoid receptor activity	9	1	.12	+	> 5	1.00E00
icosanoid receptor activity	14	1	.19	+	> 5	1.00E00
4-hydroxyphenylpyruvate dioxygenase activity	2	0	.03	-	< 0.2	1.00E00
dopamine neurotransmitter receptor activity	4	0	.05	-	< 0.2	1.00E00
4-aminobutyrate transaminase activity	1	0	.01	-	< 0.2	1.00E00
cholecystokinin receptor activity	1	0	.01	-	< 0.2	1.00E00
chemokine receptor activity	25	0	.34	-	< 0.2	1.00E00
3-oxo-5-alpha-steroid 4-dehydrogenase activity	3	1	.04	+	> 5	1.00E00
gap junction channel activity involved in AV node cell-bundle of His cell electrical coupling	1	0	.01	-	< 0.2	1.00E00
3-methyl-2-oxobutanoate dehydrogenase (2-methylpropanoyl-transferring) activity	2	1	.03	+	> 5	1.00E00
gap junction channel activity involved in cardiac conduction electrical coupling	1	0	.01	-	< 0.2	1.00E00
3-hydroxyisobutyryl-CoA hydrolase activity	1	0	.01	-	< 0.2	1.00E00
aspartic endopeptidase activity, intramembrane cleaving	3	0	.04	-	< 0.2	1.00E00
dynorphin receptor activity	1	0	.01	-	< 0.2	1.00E00
morphine receptor activity	1	0	.01	-	< 0.2	1.00E00
enkephalin receptor activity	1	0	.01	-	< 0.2	1.00E00
phosphatidic acid binding	6	0	.08	-	< 0.2	1.00E00
sialate O-acetylesterase activity	1	0	.01	-	< 0.2	1.00E00
cannabinoid receptor activity	3	0	.04	-	< 0.2	1.00E00
glutamate receptor activity	24	1	.33	+	3.07	1.00E00
calcitonin receptor activity	3	0	.04	-	< 0.2	1.00E00
bradykinin receptor activity	2	0	.03	-	< 0.2	1.00E00
bombesin receptor activity	3	0	.04	-	< 0.2	1.00E00
angiotensin type II receptor activity	4	0	.05	-	< 0.2	1.00E00
G-quadruplex DNA binding	4	0	.05	-	< 0.2	1.00E00
C5a anaphylatoxin receptor activity	2	0	.03	-	< 0.2	1.00E00
chitin binding	8	0	.11	-	< 0.2	1.00E00
C3a anaphylatoxin receptor activity	1	0	.01	-	< 0.2	1.00E00
3-hydroxybutyrate dehydrogenase activity	2	0	.03	-	< 0.2	1.00E00
anaphylatoxin receptor activity	3	0	.04	-	< 0.2	1.00E00
3-hydroxyacyl-CoA dehydrogenase activity	8	0	.11	-	< 0.2	1.00E00
beta2-adrenergic receptor activity	1	0	.01	-	< 0.2	1.00E00
carboxyl-O-methyltransferase activity	5	0	.07	-	< 0.2	1.00E00
beta1-adrenergic receptor activity	1	0	.01	-	< 0.2	1.00E00
ubiquitin conjugating enzyme activity	1	0	.01	-	< 0.2	1.00E00
ubiquitin protein ligase activity	38	2	.52	+	3.87	1.00E00
3-beta-hydroxy-delta5-steroid dehydrogenase activity	5	0	.07	-	< 0.2	1.00E00
voltage-gated sodium channel activity involved in SA node cell action potential	1	0	.01	-	< 0.2	1.00E00
voltage-gated sodium channel activity involved in Purkinje myocyte action potential	1	0	.01	-	< 0.2	1.00E00
sphingosine-1-phosphate receptor activity	6	0	.08	-	< 0.2	1.00E00
ATPase activator activity	11	0	.15	-	< 0.2	1.00E00
Hsp90 protein binding	15	1	.20	+	4.91	1.00E00
O-fucosylpeptide 3-beta-N-acetylglucosaminyltransferase activity	2	0	.03	-	< 0.2	1.00E00
beta-adrenergic receptor activity	3	0	.04	-	< 0.2	1.00E00
alpha2-adrenergic receptor activity	1	0	.01	-	< 0.2	1.00E00
alpha1-adrenergic receptor activity	3	0	.04	-	< 0.2	1.00E00
H3K27me3 modified histone binding	1	0	.01	-	< 0.2	1.00E00
alpha-adrenergic receptor activity	4	0	.05	-	< 0.2	1.00E00
procollagen glucosyltransferase activity	1	0	.01	-	< 0.2	1.00E00
S-methylmethionine-homocysteine S-methyltransferase activity	1	0	.01	-	< 0.2	1.00E00
adrenergic receptor activity	7	0	.10	-	< 0.2	1.00E00
RAGE receptor binding	7	0	.10	-	< 0.2	1.00E00
1-alkyl-2-acetylglycerophosphocholine esterase activity	4	0	.05	-	< 0.2	1.00E00
extracellular ATP-gated cation channel activity	7	1	.10	+	> 5	1.00E00
2-acylglycerol O-acyltransferase activity	3	0	.04	-	< 0.2	1.00E00
voltage-gated calcium channel activity involved SA node cell action potential	1	0	.01	-	< 0.2	1.00E00
11-beta-hydroxysteroid dehydrogenase [NAD(P)] activity	1	0	.01	-	< 0.2	1.00E00
dopamine receptor binding	8	0	.11	-	< 0.2	1.00E00
1,4-alpha-glucan branching enzyme activity	1	0	.01	-	< 0.2	1.00E00
1-pyrroline-5-carboxylate dehydrogenase activity	1	0	.01	-	< 0.2	1.00E00
1-acylglycerol-3-phosphate O-acyltransferase activity	4	0	.05	-	< 0.2	1.00E00
gamma-glutamyltransferase activity	4	0	.05	-	< 0.2	1.00E00
adenyl nucleotide binding	1292	23	17.55	+	1.31	1.00E00
cGMP binding	14	0	.19	-	< 0.2	1.00E00
alpha-N-acetylgalactosaminide alpha-2,6-sialyltransferase activity	3	0	.04	-	< 0.2	1.00E00
cAMP binding	17	0	.23	-	< 0.2	1.00E00
G-protein coupled receptor binding	178	7	2.42	+	2.89	1.00E00
cyclic nucleotide binding	29	0	.39	-	< 0.2	1.00E00
reelin receptor activity	1	0	.01	-	< 0.2	1.00E00
cargo receptor activity	68	1	.92	+	1.08	1.00E00
signaling receptor activity	1682	11	22.85	-	.48	1.00E00
lipoyl(octanoyl) transferase activity	1	0	.01	-	< 0.2	1.00E00
calcium sensitive guanylate cyclase activator activity	2	0	.03	-	< 0.2	1.00E00
enzyme activator activity	214	3	2.91	+	1.03	1.00E00
axon guidance receptor activity	6	0	.08	-	< 0.2	1.00E00
histone demethylase activity (H3-K36 specific)	5	0	.07	-	< 0.2	1.00E00
propanoyl-CoA C-acyltransferase activity	1	0	.01	-	< 0.2	1.00E00
Roundabout binding	4	0	.05	-	< 0.2	1.00E00
glycolipid binding	13	0	.18	-	< 0.2	1.00E00
prolactin receptor activity	1	0	.01	-	< 0.2	1.00E00
oncostatin-M receptor activity	3	1	.04	+	> 5	1.00E00
gamma-glutamylcyclotransferase activity	2	0	.03	-	< 0.2	1.00E00
leukemia inhibitory factor receptor activity	2	1	.03	+	> 5	1.00E00
beta-ureidopropionase activity	1	0	.01	-	< 0.2	1.00E00
interleukin-11 receptor activity	1	0	.01	-	< 0.2	1.00E00
beta-galactoside (CMP) alpha-2,3-sialyltransferase activity	4	0	.05	-	< 0.2	1.00E00
beta-galactoside alpha-2,6-sialyltransferase activity	2	1	.03	+	> 5	1.00E00
beta-carotene 15,15'-monooxygenase activity	1	0	.01	-	< 0.2	1.00E00
beta-N-acetylglucosaminylglycopeptide beta-1,4-galactosyltransferase activity	4	0	.05	-	< 0.2	1.00E00
beta-1,4-mannosylglycoprotein 4-beta-N-acetylglucosaminyltransferase activity	1	0	.01	-	< 0.2	1.00E00
acetylcholine receptor activator activity	1	0	.01	-	< 0.2	1.00E00
acetylcholine receptor regulator activity	3	0	.04	-	< 0.2	1.00E00
receptor inhibitor activity	6	0	.08	-	< 0.2	1.00E00
receptor activator activity	17	0	.23	-	< 0.2	1.00E00
receptor regulator activity	25	0	.34	-	< 0.2	1.00E00
Hsp70 protein binding	18	0	.24	-	< 0.2	1.00E00
type 1 melanocortin receptor binding	3	0	.04	-	< 0.2	1.00E00
peptide receptor activity	110	1	1.49	-	.67	1.00E00
medium-chain-acyl-CoA dehydrogenase activity	2	0	.03	-	< 0.2	1.00E00
snRNP binding	1	0	.01	-	< 0.2	1.00E00
high-density lipoprotein particle binding	3	0	.04	-	< 0.2	1.00E00
beta-tubulin binding	26	1	.35	+	2.83	1.00E00
fructose-1-phosphate aldolase activity	1	0	.01	-	< 0.2	1.00E00
interleukin-6 receptor activity	2	0	.03	-	< 0.2	1.00E00
phosphatidylinositol-5-phosphate binding	8	0	.11	-	< 0.2	1.00E00
molybdopterin-synthase adenylyltransferase activity	1	0	.01	-	< 0.2	1.00E00
beta-1,3-galactosyl-O-glycosyl-glycoprotein beta-1,6-N-acetylglucosaminyltransferase activity	2	0	.03	-	< 0.2	1.00E00
molybdopterin-synthase sulfurtransferase activity	1	0	.01	-	< 0.2	1.00E00
alpha-N-acetylneuraminate alpha-2,8-sialyltransferase activity	5	0	.07	-	< 0.2	1.00E00
interleukin-2 receptor activity	2	0	.03	-	< 0.2	1.00E00
alpha-ketoacid dehydrogenase activity	1	1	.01	+	> 5	1.00E00
interleukin-1, Type II, blocking receptor activity	1	0	.01	-	< 0.2	1.00E00
glycerophosphoinositol glycerophosphodiesterase activity	1	0	.01	-	< 0.2	1.00E00
opioid receptor binding	3	0	.04	-	< 0.2	1.00E00
catalytic activity	5074	85	68.94	+	1.23	1.00E00
antigen binding	64	0	.87	-	< 0.2	1.00E00
ubiquitin protein ligase binding	170	2	2.31	-	.87	1.00E00
alkylglycerophosphoethanolamine phosphodiesterase activity	1	0	.01	-	< 0.2	1.00E00
ubiquitin conjugating enzyme binding	8	0	.11	-	< 0.2	1.00E00
glycerophosphocholine cholinephosphodiesterase activity	1	0	.01	-	< 0.2	1.00E00
SET domain binding	1	0	.01	-	< 0.2	1.00E00
group III metabotropic glutamate receptor activity	3	0	.04	-	< 0.2	1.00E00
group II metabotropic glutamate receptor activity	2	0	.03	-	< 0.2	1.00E00
adenylate cyclase inhibiting G-protein coupled glutamate receptor activity	6	0	.08	-	< 0.2	1.00E00
monocarboxylic acid transmembrane transporter activity	31	0	.42	-	< 0.2	1.00E00
acireductone dioxygenase [iron(II)-requiring] activity	1	0	.01	-	< 0.2	1.00E00
interleukin-1, Type I, activating receptor activity	2	0	.03	-	< 0.2	1.00E00
ATP-dependent helicase activity	61	0	.83	-	< 0.2	1.00E00
interleukin-1 receptor activity	6	0	.08	-	< 0.2	1.00E00
type I interferon receptor activity	1	0	.01	-	< 0.2	1.00E00
protein C-terminus binding	108	2	1.47	+	1.36	1.00E00
interferon receptor activity	2	0	.03	-	< 0.2	1.00E00
glycerophosphocholine phosphodiesterase activity	1	0	.01	-	< 0.2	1.00E00
growth hormone receptor activity	1	0	.01	-	< 0.2	1.00E00
G-protein coupled photoreceptor activity	6	0	.08	-	< 0.2	1.00E00
erythropoietin receptor activity	1	0	.01	-	< 0.2	1.00E00
low-density lipoprotein particle receptor binding	12	1	.16	+	> 5	1.00E00
protein-glutamine gamma-glutamyltransferase activity	8	0	.11	-	< 0.2	1.00E00
G-protein coupled chemoattractant receptor activity	25	0	.34	-	< 0.2	1.00E00
dihydrolipoamide S-acyltransferase activity	1	0	.01	-	< 0.2	1.00E00
TIR domain binding	1	0	.01	-	< 0.2	1.00E00
calcitonin gene-related peptide receptor activity	2	0	.03	-	< 0.2	1.00E00
FHA domain binding	1	0	.01	-	< 0.2	1.00E00
POU domain binding	1	0	.01	-	< 0.2	1.00E00
leukotriene B4 receptor activity	2	0	.03	-	< 0.2	1.00E00
cysteinyl leukotriene receptor activity	1	0	.01	-	< 0.2	1.00E00
microtubule binding	161	3	2.19	+	1.37	1.00E00
beta-catenin binding	56	1	.76	+	1.31	1.00E00
acylglycerol lipase activity	4	0	.05	-	< 0.2	1.00E00
snoRNA binding	20	1	.27	+	3.68	1.00E00
nociceptin receptor activity	1	0	.01	-	< 0.2	1.00E00
ADP receptor activity	1	0	.01	-	< 0.2	1.00E00
chemokine activity	39	1	.53	+	1.89	1.00E00
succinate-hydroxymethylglutarate CoA-transferase activity	1	0	.01	-	< 0.2	1.00E00
RS domain binding	5	0	.07	-	< 0.2	1.00E00
benzaldehyde dehydrogenase (NAD+) activity	1	0	.01	-	< 0.2	1.00E00
malonate-semialdehyde dehydrogenase (acetylating) activity	1	0	.01	-	< 0.2	1.00E00
voltage-gated potassium channel activity involved in cardiac muscle cell action potential repolarization	6	0	.08	-	< 0.2	1.00E00
voltage-gated calcium channel activity involved in cardiac muscle cell action potential	1	0	.01	-	< 0.2	1.00E00
voltage-gated sodium channel activity involved in cardiac muscle cell action potential	5	0	.07	-	< 0.2	1.00E00
spectrin binding	17	0	.23	-	< 0.2	1.00E00
ankyrin binding	14	0	.19	-	< 0.2	1.00E00
virus receptor activity	7	0	.10	-	< 0.2	1.00E00
inorganic diphosphate transmembrane transporter activity	1	0	.01	-	< 0.2	1.00E00
18S rRNA (adenine(1779)-N(6)/adenine(1780)-N(6))-dimethyltransferase activity	1	0	.01	-	< 0.2	1.00E00
growth hormone secretagogue receptor activity	1	0	.01	-	< 0.2	1.00E00
lipase activity	82	1	1.11	-	.90	1.00E00
acyl-[acyl-carrier-protein] hydrolase activity	1	0	.01	-	< 0.2	1.00E00
23S rRNA (adenine(1618)-N(6))-methyltransferase activity	1	0	.01	-	< 0.2	1.00E00
purinergic nucleotide receptor activity	22	1	.30	+	3.35	1.00E00
palmitoyl-[acyl-carrier-protein] hydrolase activity	1	0	.01	-	< 0.2	1.00E00
translation factor activity, non-nucleic acid binding	1	0	.01	-	< 0.2	1.00E00
tRNA (guanine(37)-N(1))-methyltransferase activity	1	0	.01	-	< 0.2	1.00E00
myristoyl-[acyl-carrier-protein] hydrolase activity	1	0	.01	-	< 0.2	1.00E00
translation regulator activity	18	1	.24	+	4.09	1.00E00
N1-acetylspermidine:oxygen oxidoreductase (3-acetamidopropanal-forming) activity	1	0	.01	-	< 0.2	1.00E00
N1-acetylspermine:oxygen oxidoreductase (3-acetamidopropanal-forming) activity	1	0	.01	-	< 0.2	1.00E00
spermidine:oxygen oxidoreductase (3-aminopropanal-forming) activity	1	0	.01	-	< 0.2	1.00E00
spermine:oxygen oxidoreductase (spermidine-forming) activity	1	0	.01	-	< 0.2	1.00E00
palmitoyl-CoA hydrolase activity	6	1	.08	+	> 5	1.00E00
anaphase-promoting complex binding	3	0	.04	-	< 0.2	1.00E00
formaldehyde dehydrogenase activity	1	0	.01	-	< 0.2	1.00E00
integrin binding involved in cell-matrix adhesion	1	0	.01	-	< 0.2	1.00E00
G-protein coupled adenosine receptor activity	6	0	.08	-	< 0.2	1.00E00
G-protein coupled nucleotide receptor activity	14	0	.19	-	< 0.2	1.00E00
neuromedin U receptor activity	2	0	.03	-	< 0.2	1.00E00
CoA hydrolase activity	12	1	.16	+	> 5	1.00E00
adrenomedullin receptor activity	1	0	.01	-	< 0.2	1.00E00
glycerone-phosphate O-acyltransferase activity	1	0	.01	-	< 0.2	1.00E00
glutathione dehydrogenase (ascorbate) activity	1	0	.01	-	< 0.2	1.00E00
urotensin II receptor activity	1	0	.01	-	< 0.2	1.00E00
small conductance calcium-activated potassium channel activity	4	0	.05	-	< 0.2	1.00E00
pancreatic polypeptide receptor activity	3	0	.04	-	< 0.2	1.00E00
peptide YY receptor activity	4	0	.05	-	< 0.2	1.00E00
amino-acid betaine transmembrane transporter activity	3	0	.04	-	< 0.2	1.00E00
oligopeptide transporter activity	3	0	.04	-	< 0.2	1.00E00
peptide transporter activity	8	0	.11	-	< 0.2	1.00E00
L-tryptophan transmembrane transporter activity	1	0	.01	-	< 0.2	1.00E00
L-threonine transmembrane transporter activity	1	0	.01	-	< 0.2	1.00E00
L-serine transmembrane transporter activity	8	0	.11	-	< 0.2	1.00E00
L-proline transmembrane transporter activity	5	0	.07	-	< 0.2	1.00E00
L-phenylalanine transmembrane transporter activity	1	0	.01	-	< 0.2	1.00E00
L-methionine transmembrane transporter activity	1	0	.01	-	< 0.2	1.00E00
L-leucine transmembrane transporter activity	2	0	.03	-	< 0.2	1.00E00
phosphatidylinositol-3,4-bisphosphate 3-phosphatase activity	1	0	.01	-	< 0.2	1.00E00
collagen binding involved in cell-matrix adhesion	5	0	.07	-	< 0.2	1.00E00
protein binding involved in cell-matrix adhesion	6	0	.08	-	< 0.2	1.00E00
protein binding involved in cell-cell adhesion	4	0	.05	-	< 0.2	1.00E00
protein binding involved in cell adhesion	10	0	.14	-	< 0.2	1.00E00
protein-lysine N-methyltransferase activity	43	1	.58	+	1.71	1.00E00
lysine N-methyltransferase activity	43	1	.58	+	1.71	1.00E00
[myelin basic protein]-arginine N-methyltransferase activity	1	0	.01	-	< 0.2	1.00E00
protein-arginine N-methyltransferase activity	10	0	.14	-	< 0.2	1.00E00
L-lysine transmembrane transporter activity	3	0	.04	-	< 0.2	1.00E00
arginine N-methyltransferase activity	10	0	.14	-	< 0.2	1.00E00
glycine transmembrane transporter activity	6	0	.08	-	< 0.2	1.00E00
L-glutamine transmembrane transporter activity	3	0	.04	-	< 0.2	1.00E00
gamma-aminobutyric acid transmembrane transporter activity	5	0	.07	-	< 0.2	1.00E00
L-cystine transmembrane transporter activity	2	0	.03	-	< 0.2	1.00E00
L-aspartate transmembrane transporter activity	3	0	.04	-	< 0.2	1.00E00
L-asparagine transmembrane transporter activity	2	0	.03	-	< 0.2	1.00E00
arginine transmembrane transporter activity	4	0	.05	-	< 0.2	1.00E00
L-alanine transmembrane transporter activity	6	0	.08	-	< 0.2	1.00E00
toxin transporter activity	4	0	.05	-	< 0.2	1.00E00
oxalate transmembrane transporter activity	4	0	.05	-	< 0.2	1.00E00
CARD domain binding	7	0	.10	-	< 0.2	1.00E00
myosin II binding	1	0	.01	-	< 0.2	1.00E00
L-amino acid transmembrane transporter activity	33	0	.45	-	< 0.2	1.00E00
glycoprotein-N-acetylgalactosamine 3-beta-galactosyltransferase activity	1	0	.01	-	< 0.2	1.00E00
protein N-acetylglucosaminyltransferase activity	3	0	.04	-	< 0.2	1.00E00
neutral amino acid transmembrane transporter activity	22	0	.30	-	< 0.2	1.00E00
basic amino acid transmembrane transporter activity	6	0	.08	-	< 0.2	1.00E00
aromatic amino acid transmembrane transporter activity	1	0	.01	-	< 0.2	1.00E00
3-demethylubiquinone-9 3-O-methyltransferase activity	1	0	.01	-	< 0.2	1.00E00
acidic amino acid transmembrane transporter activity	10	0	.14	-	< 0.2	1.00E00
amino acid transmembrane transporter activity	75	0	1.02	-	< 0.2	1.00E00
nitric-oxide synthase inhibitor activity	1	0	.01	-	< 0.2	1.00E00
inositol tetrakisphosphate 1-kinase activity	1	1	.01	+	> 5	1.00E00
[3-methyl-2-oxobutanoate dehydrogenase (acetyl-transferring)] kinase activity	1	0	.01	-	< 0.2	1.00E00
single-stranded DNA 5'-3' exodeoxyribonuclease activity	2	0	.03	-	< 0.2	1.00E00
lysophosphatidic acid receptor activity	3	0	.04	-	< 0.2	1.00E00
glycerol transmembrane transporter activity	11	0	.15	-	< 0.2	1.00E00
polyol transmembrane transporter activity	11	0	.15	-	< 0.2	1.00E00
pyrimidine nucleotide-sugar transmembrane transporter activity	3	0	.04	-	< 0.2	1.00E00
epidermal growth factor binding	1	0	.01	-	< 0.2	1.00E00
platelet-derived growth factor binding	11	0	.15	-	< 0.2	1.00E00
nerve growth factor binding	5	0	.07	-	< 0.2	1.00E00
brain-derived neurotrophic factor binding	1	0	.01	-	< 0.2	1.00E00
peroxidase inhibitor activity	1	0	.01	-	< 0.2	1.00E00
L-dopa decarboxylase activator activity	1	0	.01	-	< 0.2	1.00E00
kynurenine-glyoxylate transaminase activity	1	1	.01	+	> 5	1.00E00
2,4-dienoyl-CoA reductase (NADPH) activity	2	0	.03	-	< 0.2	1.00E00
tyrosine 3-monooxygenase activator activity	1	0	.01	-	< 0.2	1.00E00
ATP-gated ion channel activity	7	1	.10	+	> 5	1.00E00
channel inhibitor activity	23	1	.31	+	3.20	1.00E00
channel regulator activity	73	2	.99	+	2.02	1.00E00
uridine-diphosphatase activity	2	0	.03	-	< 0.2	1.00E00
serine binding	2	0	.03	-	< 0.2	1.00E00
keratan sulfotransferase activity	1	0	.01	-	< 0.2	1.00E00
2'-phosphotransferase activity	1	0	.01	-	< 0.2	1.00E00
L-dopa decarboxylase activity	1	0	.01	-	< 0.2	1.00E00
(R)-3-amino-2-methylpropionate-pyruvate transaminase activity	1	0	.01	-	< 0.2	1.00E00
carbon dioxide transmembrane transporter activity	1	0	.01	-	< 0.2	1.00E00
chondroitin sulfate binding	3	0	.04	-	< 0.2	1.00E00
deaminated base DNA N-glycosylase activity	3	0	.04	-	< 0.2	1.00E00
N-acetylglucosamine kinase activity	1	0	.01	-	< 0.2	1.00E00
bioactive lipid receptor activity	9	0	.12	-	< 0.2	1.00E00
hexose transmembrane transporter activity	10	0	.14	-	< 0.2	1.00E00
sodium:potassium-exchanging ATPase activity	9	0	.12	-	< 0.2	1.00E00
beta-N-acetylglucosaminidase activity	1	0	.01	-	< 0.2	1.00E00
monosaccharide transmembrane transporter activity	12	0	.16	-	< 0.2	1.00E00
carbohydrate transmembrane transporter activity	28	0	.38	-	< 0.2	1.00E00
calmodulin-dependent protein phosphatase activity	3	0	.04	-	< 0.2	1.00E00
urate transmembrane transporter activity	2	0	.03	-	< 0.2	1.00E00
tricarboxylic acid transmembrane transporter activity	1	0	.01	-	< 0.2	1.00E00
succinate transmembrane transporter activity	1	0	.01	-	< 0.2	1.00E00
cysteine-type endopeptidase activator activity involved in apoptotic process	8	0	.11	-	< 0.2	1.00E00
ubiquitinyl hydrolase activity	74	0	1.01	-	< 0.2	1.00E00
hepatocyte growth factor binding	1	0	.01	-	< 0.2	1.00E00
selenocysteine insertion sequence binding	2	0	.03	-	< 0.2	1.00E00
azole transporter activity	5	0	.07	-	< 0.2	1.00E00
steroid dehydrogenase activity	20	1	.27	+	3.68	1.00E00
calcium-transporting ATPase activity	9	0	.12	-	< 0.2	1.00E00
zinc ion transmembrane transporter activity	9	0	.12	-	< 0.2	1.00E00
manganese ion transmembrane transporter activity	4	0	.05	-	< 0.2	1.00E00
sphingomyelin synthase activity	1	0	.01	-	< 0.2	1.00E00
threonine-type endopeptidase activity	21	0	.29	-	< 0.2	1.00E00
iron ion transmembrane transporter activity	3	0	.04	-	< 0.2	1.00E00
citrate transmembrane transporter activity	1	0	.01	-	< 0.2	1.00E00
sialic acid transmembrane transporter activity	1	0	.01	-	< 0.2	1.00E00
histone methyltransferase activity (H4-R3 specific)	5	0	.07	-	< 0.2	1.00E00
rRNA methyltransferase activity	11	1	.15	+	> 5	1.00E00
prostaglandin transmembrane transporter activity	1	0	.01	-	< 0.2	1.00E00
salt transmembrane transporter activity	2	0	.03	-	< 0.2	1.00E00
SAM domain binding	1	0	.01	-	< 0.2	1.00E00
Pyrin domain binding	1	0	.01	-	< 0.2	1.00E00
small protein activating enzyme activity	10	1	.14	+	> 5	1.00E00
hydrogen-exporting ATPase activity	24	0	.33	-	< 0.2	1.00E00
citrate synthase activity	1	0	.01	-	< 0.2	1.00E00
copper ion transmembrane transporter activity	4	0	.05	-	< 0.2	1.00E00
acyl-CoA desaturase activity	3	0	.04	-	< 0.2	1.00E00
lactate transmembrane transporter activity	6	0	.08	-	< 0.2	1.00E00
water transmembrane transporter activity	13	0	.18	-	< 0.2	1.00E00
kynurenine-oxoglutarate transaminase activity	2	1	.03	+	> 5	1.00E00
ammonia ligase activity	2	0	.03	-	< 0.2	1.00E00
canalicular bile acid transmembrane transporter activity	1	0	.01	-	< 0.2	1.00E00
bile acid transmembrane transporter activity	7	0	.10	-	< 0.2	1.00E00
protein-DNA loading ATPase activity	6	0	.08	-	< 0.2	1.00E00
hydroxylysine kinase activity	1	0	.01	-	< 0.2	1.00E00
taurine:sodium symporter activity	1	0	.01	-	< 0.2	1.00E00
antioxidant activity	54	0	.73	-	< 0.2	1.00E00
taurine transmembrane transporter activity	1	0	.01	-	< 0.2	1.00E00
AMP binding	5	0	.07	-	< 0.2	1.00E00
catechol O-methyltransferase activity	2	0	.03	-	< 0.2	1.00E00
sulfate transmembrane transporter activity	13	0	.18	-	< 0.2	1.00E00
glycolipid 6-alpha-mannosyltransferase activity	1	0	.01	-	< 0.2	1.00E00
phosphate ion transmembrane transporter activity	6	0	.08	-	< 0.2	1.00E00
iodide transmembrane transporter activity	1	0	.01	-	< 0.2	1.00E00
polyprenyltransferase activity	1	0	.01	-	< 0.2	1.00E00
hydroxyacid-oxoacid transhydrogenase activity	1	0	.01	-	< 0.2	1.00E00
nucleoside triphosphate adenylate kinase activity	2	0	.03	-	< 0.2	1.00E00
glucose transmembrane transporter activity	7	0	.10	-	< 0.2	1.00E00
fructose transmembrane transporter activity	2	0	.03	-	< 0.2	1.00E00
chloride transmembrane transporter activity	65	2	.88	+	2.26	1.00E00
sugar:proton symporter activity	5	0	.07	-	< 0.2	1.00E00
pyrimidine nucleobase transmembrane transporter activity	2	0	.03	-	< 0.2	1.00E00
bicarbonate transmembrane transporter activity	12	0	.16	-	< 0.2	1.00E00
inorganic anion transmembrane transporter activity	101	2	1.37	+	1.46	1.00E00
organic cation transmembrane transporter activity	21	0	.29	-	< 0.2	1.00E00
4-hydroxybenzoate decaprenyltransferase activity	1	0	.01	-	< 0.2	1.00E00
hepoxilin-epoxide hydrolase activity	1	0	.01	-	< 0.2	1.00E00
enhancer binding	71	4	.96	+	4.15	1.00E00
Toll-like receptor binding	5	0	.07	-	< 0.2	1.00E00
protein kinase A regulatory subunit binding	8	0	.11	-	< 0.2	1.00E00
protein kinase A catalytic subunit binding	10	0	.14	-	< 0.2	1.00E00
ATP transmembrane transporter activity	3	0	.04	-	< 0.2	1.00E00
GPI anchor binding	4	0	.05	-	< 0.2	1.00E00
purine ribonucleotide transmembrane transporter activity	4	0	.05	-	< 0.2	1.00E00
purine nucleobase transmembrane transporter activity	2	0	.03	-	< 0.2	1.00E00
FFAT motif binding	1	0	.01	-	< 0.2	1.00E00
5S rDNA binding	3	0	.04	-	< 0.2	1.00E00
oxygen transporter activity	15	0	.20	-	< 0.2	1.00E00
organic acid:sodium symporter activity	24	0	.33	-	< 0.2	1.00E00
organic acid transmembrane transporter activity	113	0	1.54	-	< 0.2	1.00E00
progesterone receptor binding	1	0	.01	-	< 0.2	1.00E00
serine-type endopeptidase activity	156	1	2.12	-	.47	1.00E00
alkylglycerone-phosphate synthase activity	1	1	.01	+	> 5	1.00E00
phosphorylase kinase regulator activity	4	0	.05	-	< 0.2	1.00E00
bile acid binding	4	0	.05	-	< 0.2	1.00E00
clathrin light chain binding	3	1	.04	+	> 5	1.00E00
cAMP-dependent protein kinase regulator activity	7	0	.10	-	< 0.2	1.00E00
clathrin heavy chain binding	4	0	.05	-	< 0.2	1.00E00
protein phosphatase type 2A regulator activity	12	1	.16	+	> 5	1.00E00
arachidonate 8(S)-lipoxygenase activity	1	0	.01	-	< 0.2	1.00E00
glycine N-choloyltransferase activity	1	0	.01	-	< 0.2	1.00E00
glycine N-benzoyltransferase activity	1	0	.01	-	< 0.2	1.00E00
5'-3' exodeoxyribonuclease activity	3	0	.04	-	< 0.2	1.00E00
glycine N-acyltransferase activity	5	0	.07	-	< 0.2	1.00E00
nucleotide-sugar transmembrane transporter activity	6	0	.08	-	< 0.2	1.00E00
ephrin receptor binding	21	0	.29	-	< 0.2	1.00E00
nucleoside transmembrane transporter activity	12	1	.16	+	> 5	1.00E00
metal ion transmembrane transporter activity	346	4	4.70	-	.85	1.00E00
serotonin:sodium symporter activity	1	0	.01	-	< 0.2	1.00E00
metal ion binding	3129	46	42.51	+	1.08	1.00E00
oxidoreductase activity, acting on the CH-OH group of donors, oxygen as acceptor	4	0	.05	-	< 0.2	1.00E00
cadmium ion binding	1	0	.01	-	< 0.2	1.00E00
coenzyme transporter activity	4	0	.05	-	< 0.2	1.00E00
gamma-aminobutyric acid:sodium symporter activity	4	0	.05	-	< 0.2	1.00E00
cofactor transporter activity	13	0	.18	-	< 0.2	1.00E00
exoribonuclease activity, producing 5'-phosphomonoesters	23	1	.31	+	3.20	1.00E00
vitamin transporter activity	16	0	.22	-	< 0.2	1.00E00
dopamine:sodium symporter activity	1	0	.01	-	< 0.2	1.00E00
exodeoxyribonuclease activity, producing 5'-phosphomonoesters	10	0	.14	-	< 0.2	1.00E00
endonuclease activity, active with either ribo- or deoxyribonucleic acids and producing 3'-phosphomonoesters	14	0	.19	-	< 0.2	1.00E00
endonuclease activity, active with either ribo- or deoxyribonucleic acids and producing 5'-phosphomonoesters	28	0	.38	-	< 0.2	1.00E00
endoribonuclease activity, producing 3'-phosphomonoesters	6	0	.08	-	< 0.2	1.00E00
endoribonuclease activity, producing 5'-phosphomonoesters	16	0	.22	-	< 0.2	1.00E00
acetylcholine receptor binding	4	0	.05	-	< 0.2	1.00E00
site-specific endodeoxyribonuclease activity, specific for altered base	2	0	.03	-	< 0.2	1.00E00
NAD-dependent histone deacetylase activity (H3-K14 specific)	7	0	.10	-	< 0.2	1.00E00
purine nucleobase binding	2	0	.03	-	< 0.2	1.00E00
dopamine transmembrane transporter activity	1	0	.01	-	< 0.2	1.00E00
neurotransmitter:sodium symporter activity	21	0	.29	-	< 0.2	1.00E00
neurotransmitter transporter activity	22	0	.30	-	< 0.2	1.00E00
peroxisomal fatty-acyl-CoA transporter activity	1	0	.01	-	< 0.2	1.00E00
long-chain fatty acid transporter activity	1	0	.01	-	< 0.2	1.00E00
endodeoxyribonuclease activity, producing 3'-phosphomonoesters	8	0	.11	-	< 0.2	1.00E00
peptide N-acetyltransferase activity	9	0	.12	-	< 0.2	1.00E00
endodeoxyribonuclease activity, producing 5'-phosphomonoesters	15	0	.20	-	< 0.2	1.00E00
GTP-dependent protein kinase activity	1	0	.01	-	< 0.2	1.00E00
ATPase activity	347	4	4.71	-	.85	1.00E00
ligase activity, forming phosphoric ester bonds	5	0	.07	-	< 0.2	1.00E00
ligase activity, forming carbon-carbon bonds	5	0	.07	-	< 0.2	1.00E00
carbon-nitrogen ligase activity, with glutamine as amido-N-donor	12	1	.16	+	> 5	1.00E00
cyclo-ligase activity	2	0	.03	-	< 0.2	1.00E00
acid-amino acid ligase activity	18	0	.24	-	< 0.2	1.00E00
myosin heavy chain binding	2	0	.03	-	< 0.2	1.00E00
acid-ammonia (or amide) ligase activity	2	0	.03	-	< 0.2	1.00E00
malonyl-CoA decarboxylase activity	1	0	.01	-	< 0.2	1.00E00
adenine binding	1	0	.01	-	< 0.2	1.00E00
nucleobase binding	2	0	.03	-	< 0.2	1.00E00
lipid transporter activity	70	1	.95	+	1.05	1.00E00
inorganic phosphate transmembrane transporter activity	3	0	.04	-	< 0.2	1.00E00
high-affinity glutamate transmembrane transporter activity	1	0	.01	-	< 0.2	1.00E00
ligase activity, forming carbon-nitrogen bonds	50	1	.68	+	1.47	1.00E00
L-glutamate transmembrane transporter activity	10	0	.14	-	< 0.2	1.00E00
acid-thiol ligase activity	12	0	.16	-	< 0.2	1.00E00
ligase activity, forming carbon-sulfur bonds	33	1	.45	+	2.23	1.00E00
ligase activity, forming aminoacyl-tRNA and related compounds	42	1	.57	+	1.75	1.00E00
dicarboxylic acid transmembrane transporter activity	19	0	.26	-	< 0.2	1.00E00
ligase activity, forming carbon-oxygen bonds	42	1	.57	+	1.75	1.00E00
ligase activity	250	6	3.40	+	1.77	1.00E00
myosin tail binding	1	0	.01	-	< 0.2	1.00E00
intramolecular lyase activity	1	0	.01	-	< 0.2	1.00E00
myosin light chain binding	3	1	.04	+	> 5	1.00E00
metalloendopeptidase activity	107	2	1.45	+	1.38	1.00E00
m7G(5')pppN diphosphatase activity	3	0	.04	-	< 0.2	1.00E00
opsin binding	3	0	.04	-	< 0.2	1.00E00
diacyl lipopeptide binding	2	0	.03	-	< 0.2	1.00E00
L-glucuronate reductase activity	1	0	.01	-	< 0.2	1.00E00
triacyl lipopeptide binding	1	0	.01	-	< 0.2	1.00E00
glucose-1,6-bisphosphate synthase activity	1	0	.01	-	< 0.2	1.00E00
creatine:sodium symporter activity	1	0	.01	-	< 0.2	1.00E00
GDP-D-glucose phosphorylase activity	1	0	.01	-	< 0.2	1.00E00
creatine transmembrane transporter activity	1	0	.01	-	< 0.2	1.00E00
choline:sodium symporter activity	1	0	.01	-	< 0.2	1.00E00
N-acylphosphatidylethanolamine-specific phospholipase D activity	3	0	.04	-	< 0.2	1.00E00
intramolecular transferase activity, phosphotransferases	12	0	.16	-	< 0.2	1.00E00
intramolecular transferase activity	27	0	.37	-	< 0.2	1.00E00
intramolecular oxidoreductase activity, transposing S-S bonds	17	0	.23	-	< 0.2	1.00E00
intramolecular oxidoreductase activity, transposing C=C bonds	7	0	.10	-	< 0.2	1.00E00
intramolecular oxidoreductase activity, interconverting keto- and enol-groups	1	0	.01	-	< 0.2	1.00E00
intramolecular oxidoreductase activity, interconverting aldoses and ketoses	8	1	.11	+	> 5	1.00E00
intramolecular oxidoreductase activity	39	1	.53	+	1.89	1.00E00
long-chain-fatty-acyl-CoA reductase activity	2	0	.03	-	< 0.2	1.00E00
long-chain-aldehyde dehydrogenase activity	1	0	.01	-	< 0.2	1.00E00
p53 binding	51	3	.69	+	4.33	1.00E00
ferritin receptor activity	1	0	.01	-	< 0.2	1.00E00
radical SAM enzyme activity	1	0	.01	-	< 0.2	1.00E00
cis-trans isomerase activity	41	0	.56	-	< 0.2	1.00E00
racemase and epimerase activity, acting on carbohydrates and derivatives	7	0	.10	-	< 0.2	1.00E00
racemase and epimerase activity, acting on amino acids and derivatives	1	0	.01	-	< 0.2	1.00E00
racemase and epimerase activity	11	1	.15	+	> 5	1.00E00
isomerase activity	128	3	1.74	+	1.73	1.00E00
interleukin-28 receptor binding	1	0	.01	-	< 0.2	1.00E00
structure-specific DNA binding	174	5	2.36	+	2.12	1.00E00
sequence-specific DNA binding	712	11	9.67	+	1.14	1.00E00
insulin receptor substrate binding	8	1	.11	+	> 5	1.00E00
protease binding	68	3	.92	+	3.25	1.00E00
phosphatidylinositol-4-phosphate binding	14	1	.19	+	> 5	1.00E00
metal ion:proton antiporter activity	1	0	.01	-	< 0.2	1.00E00
trimethylamine monooxygenase activity	1	0	.01	-	< 0.2	1.00E00
phosphatidylinositol-3,5-bisphosphate binding	14	0	.19	-	< 0.2	1.00E00
phosphorus-oxygen lyase activity	24	0	.33	-	< 0.2	1.00E00
nutrient reservoir activity	1	0	.01	-	< 0.2	1.00E00
carbon-sulfur lyase activity	8	1	.11	+	> 5	1.00E00
strictosidine synthase activity	1	0	.01	-	< 0.2	1.00E00
amine-lyase activity	1	0	.01	-	< 0.2	1.00E00
amidine-lyase activity	3	0	.04	-	< 0.2	1.00E00
ammonia-lyase activity	5	0	.07	-	< 0.2	1.00E00
carbon-nitrogen lyase activity	9	0	.12	-	< 0.2	1.00E00
insulin binding	6	0	.08	-	< 0.2	1.00E00
chemokine receptor antagonist activity	1	0	.01	-	< 0.2	1.00E00
fatty-acyl-CoA reductase (alcohol-forming) activity	2	0	.03	-	< 0.2	1.00E00
5'-tyrosyl-DNA phosphodiesterase activity	1	0	.01	-	< 0.2	1.00E00
histone deacetylase inhibitor activity	1	0	.01	-	< 0.2	1.00E00
carbon-oxygen lyase activity, acting on phosphates	3	0	.04	-	< 0.2	1.00E00
hydro-lyase activity	42	0	.57	-	< 0.2	1.00E00
carbon-oxygen lyase activity	59	1	.80	+	1.25	1.00E00
L-xylulose reductase (NADP+) activity	1	0	.01	-	< 0.2	1.00E00
thyroxine 5-deiodinase activity	1	0	.01	-	< 0.2	1.00E00
oxo-acid-lyase activity	4	0	.05	-	< 0.2	1.00E00
hepoxilin A3 synthase activity	1	0	.01	-	< 0.2	1.00E00
aldehyde-lyase activity	7	0	.10	-	< 0.2	1.00E00
carboxy-lyase activity	29	0	.39	-	< 0.2	1.00E00
molybdopterin molybdotransferase activity	1	0	.01	-	< 0.2	1.00E00
carbon-carbon lyase activity	43	0	.58	-	< 0.2	1.00E00
molybdopterin adenylyltransferase activity	1	0	.01	-	< 0.2	1.00E00
cyclic pyranopterin monophosphate synthase activity	1	0	.01	-	< 0.2	1.00E00
drug transporter activity	14	1	.19	+	> 5	1.00E00
phosphatidylinositol 3-kinase binding	16	0	.22	-	< 0.2	1.00E00
L-pipecolate oxidase activity	1	0	.01	-	< 0.2	1.00E00
vitamin transmembrane transporter activity	5	0	.07	-	< 0.2	1.00E00
molybdopterin cofactor binding	4	0	.05	-	< 0.2	1.00E00
tyrosyl-DNA phosphodiesterase activity	2	0	.03	-	< 0.2	1.00E00
pristanate-CoA ligase activity	1	0	.01	-	< 0.2	1.00E00
sugar transmembrane transporter activity	17	0	.23	-	< 0.2	1.00E00
ATPase binding	37	0	.50	-	< 0.2	1.00E00
lyase activity	149	3	2.02	+	1.48	1.00E00
caffeine oxidase activity	1	0	.01	-	< 0.2	1.00E00
hydrolase activity, acting on acid carbon-carbon bonds, in ketonic substances	3	0	.04	-	< 0.2	1.00E00
hydrolase activity, acting on acid carbon-carbon bonds	3	0	.04	-	< 0.2	1.00E00
ciliary neurotrophic factor receptor activity	4	1	.05	+	> 5	1.00E00
cytokine receptor activity	76	2	1.03	+	1.94	1.00E00
hydrolase activity, acting on acid anhydrides, catalyzing transmembrane movement of substances	105	1	1.43	-	.70	1.00E00
L-fuconate dehydratase activity	1	0	.01	-	< 0.2	1.00E00
protein serine/threonine kinase activator activity	11	0	.15	-	< 0.2	1.00E00
cholesterol 24-hydroxylase activity	1	0	.01	-	< 0.2	1.00E00
GABA-A receptor activity	16	1	.22	+	4.60	1.00E00
inositol 1,3,4,5 tetrakisphosphate binding	1	0	.01	-	< 0.2	1.00E00
angiostatin binding	2	0	.03	-	< 0.2	1.00E00
ADP binding	16	0	.22	-	< 0.2	1.00E00
hydrolase activity, acting on acid anhydrides, in phosphorus-containing anhydrides	704	6	9.56	-	.63	1.00E00
hydrolase activity, acting on acid anhydrides	710	6	9.65	-	.62	1.00E00
hydrolase activity, acting on carbon-nitrogen (but not peptide) bonds, in cyclic amidines	29	0	.39	-	< 0.2	1.00E00
acetylcholine-activated cation-selective channel activity	16	1	.22	+	4.60	1.00E00
hydrolase activity, acting on carbon-nitrogen (but not peptide) bonds, in linear amidines	12	0	.16	-	< 0.2	1.00E00
transmembrane signaling receptor activity	1598	11	21.71	-	.51	1.00E00
hydrolase activity, acting on carbon-nitrogen (but not peptide) bonds, in cyclic amides	9	0	.12	-	< 0.2	1.00E00
thyroid hormone receptor activity	3	0	.04	-	< 0.2	1.00E00
hydrolase activity, acting on carbon-nitrogen (but not peptide) bonds, in linear amides	52	0	.71	-	< 0.2	1.00E00
9-cis retinoic acid receptor activity	3	0	.04	-	< 0.2	1.00E00
hydrolase activity, acting on carbon-nitrogen (but not peptide) bonds	106	0	1.44	-	< 0.2	1.00E00
Lys63-specific deubiquitinase activity	1	0	.01	-	< 0.2	1.00E00
glucocorticoid receptor activity	1	0	.01	-	< 0.2	1.00E00
androgen receptor activity	2	0	.03	-	< 0.2	1.00E00
heme binding	136	0	1.85	-	< 0.2	1.00E00
FMN transmembrane transporter activity	1	0	.01	-	< 0.2	1.00E00
lysozyme activity	16	0	.22	-	< 0.2	1.00E00
leucine zipper domain binding	7	0	.10	-	< 0.2	1.00E00
polyubiquitin binding	36	0	.49	-	< 0.2	1.00E00
cysteine-type carboxypeptidase activity	1	0	.01	-	< 0.2	1.00E00
dipeptidase activity	10	0	.14	-	< 0.2	1.00E00
ligand-activated sequence-specific DNA binding RNA polymerase II transcription factor activity	38	0	.52	-	< 0.2	1.00E00
ether hydrolase activity	5	0	.07	-	< 0.2	1.00E00
complement component C5a receptor activity	1	0	.01	-	< 0.2	1.00E00
trialkylsulfonium hydrolase activity	2	0	.03	-	< 0.2	1.00E00
hydrolase activity, acting on ether bonds	7	0	.10	-	< 0.2	1.00E00
steroid dehydrogenase activity, acting on the CH-CH group of donors	3	1	.04	+	> 5	1.00E00
steroid dehydrogenase activity, acting on the CH-OH group of donors, NAD or NADP as acceptor	16	0	.22	-	< 0.2	1.00E00
complement receptor activity	1	0	.01	-	< 0.2	1.00E00
aryl hydrocarbon receptor activity	1	0	.01	-	< 0.2	1.00E00
receptor activity	1849	13	25.12	-	.52	1.00E00
signal transducer activity	1918	16	26.06	-	.61	1.00E00
kinetochore binding	4	0	.05	-	< 0.2	1.00E00
inosine-diphosphatase activity	1	0	.01	-	< 0.2	1.00E00
actin monomer binding	18	0	.24	-	< 0.2	1.00E00
microsatellite binding	3	0	.04	-	< 0.2	1.00E00
N(1),N(12)-diacetylspermine:oxygen oxidoreductase (3-acetamidopropanal-forming) activity	1	0	.01	-	< 0.2	1.00E00
hemoglobin binding	2	0	.03	-	< 0.2	1.00E00
oxidoreductase activity, acting on the CH-CH group of donors, with a flavin as acceptor	1	0	.01	-	< 0.2	1.00E00
cysteine-type endopeptidase inhibitor activity	47	2	.64	+	3.13	1.00E00
serine-type endopeptidase inhibitor activity	81	1	1.10	-	.91	1.00E00
endopeptidase inhibitor activity	149	4	2.02	+	1.98	1.00E00
indoleamine 2,3-dioxygenase activity	1	0	.01	-	< 0.2	1.00E00
protein serine/threonine phosphatase inhibitor activity	5	1	.07	+	> 5	1.00E00
protein phosphatase inhibitor activity	16	3	.22	+	> 5	1.00E00
actin binding	300	2	4.08	-	.49	1.00E00
cAMP-dependent protein kinase inhibitor activity	8	0	.11	-	< 0.2	1.00E00
microtubule motor activity	69	0	.94	-	< 0.2	1.00E00
cyclin-dependent protein serine/threonine kinase inhibitor activity	12	0	.16	-	< 0.2	1.00E00
protein kinase inhibitor activity	48	0	.65	-	< 0.2	1.00E00
motor activity	121	0	1.64	-	< 0.2	1.00E00
angiotensin type I receptor activity	1	0	.01	-	< 0.2	1.00E00
mRNA 3'-UTR AU-rich region binding	4	0	.05	-	< 0.2	1.00E00
angiotensin receptor activity	5	0	.07	-	< 0.2	1.00E00
chenodeoxycholic acid binding	1	0	.01	-	< 0.2	1.00E00
trace-amine receptor activity	18	0	.24	-	< 0.2	1.00E00
lithocholic acid binding	1	0	.01	-	< 0.2	1.00E00
all-trans-retinyl-ester hydrolase, 11-cis retinol forming activity	1	0	.01	-	< 0.2	1.00E00
dopamine neurotransmitter receptor activity, coupled via Gi/Go	2	0	.03	-	< 0.2	1.00E00
all-trans-retinyl-palmitate hydrolase, 11-cis retinol forming activity	1	0	.01	-	< 0.2	1.00E00
histone demethylase activity (H4-R3 specific)	1	0	.01	-	< 0.2	1.00E00
phospholipase inhibitor activity	6	0	.08	-	< 0.2	1.00E00
histone demethylase activity (H3-R2 specific)	1	0	.01	-	< 0.2	1.00E00
enzyme inhibitor activity	273	8	3.71	+	2.16	1.00E00
xylulokinase activity	1	0	.01	-	< 0.2	1.00E00
xanthine oxidase activity	1	0	.01	-	< 0.2	1.00E00
peptide-methionine (R)-S-oxide reductase activity	2	0	.03	-	< 0.2	1.00E00
glycogen synthase activity, transferring glucose-1-phosphate	1	0	.01	-	< 0.2	1.00E00
xanthine dehydrogenase activity	1	0	.01	-	< 0.2	1.00E00
uroporphyrinogen decarboxylase activity	1	0	.01	-	< 0.2	1.00E00
uroporphyrinogen-III synthase activity	1	0	.01	-	< 0.2	1.00E00
uridine phosphorylase activity	2	0	.03	-	< 0.2	1.00E00
3-demethylubiquinone-n 3-O-methyltransferase activity	1	0	.01	-	< 0.2	1.00E00
calcidiol binding	1	0	.01	-	< 0.2	1.00E00
dopamine neurotransmitter receptor activity, coupled via Gs	2	0	.03	-	< 0.2	1.00E00
electron carrier activity	65	2	.88	+	2.26	1.00E00
misfolded protein binding	7	0	.10	-	< 0.2	1.00E00
all-trans-retinol 13,14-reductase activity	1	0	.01	-	< 0.2	1.00E00
uridine kinase activity	3	0	.04	-	< 0.2	1.00E00
aspartate dehydrogenase activity	1	0	.01	-	< 0.2	1.00E00
WW domain binding	19	0	.26	-	< 0.2	1.00E00
urate oxidase activity	1	0	.01	-	< 0.2	1.00E00
Intermediate conductance calcium-activated potassium channel activity	1	0	.01	-	< 0.2	1.00E00
proteoglycan sulfotransferase activity	1	0	.01	-	< 0.2	1.00E00
uracil DNA N-glycosylase activity	3	0	.04	-	< 0.2	1.00E00
substrate-specific transporter activity	885	18	12.02	+	1.50	1.00E00
ubiquitin-specific protease activity	71	0	.96	-	< 0.2	1.00E00
substrate-specific transmembrane transporter activity	753	15	10.23	+	1.47	1.00E00
ubiquitin-protein transferase activity	245	9	3.33	+	2.70	1.00E00
inorganic cation transmembrane transporter activity	437	5	5.94	-	.84	1.00E00
galactose 3-O-sulfotransferase activity	4	0	.05	-	< 0.2	1.00E00
LBD domain binding	4	0	.05	-	< 0.2	1.00E00
protein disulfide isomerase activity	17	0	.23	-	< 0.2	1.00E00
DBD domain binding	1	0	.01	-	< 0.2	1.00E00
peptidyl-prolyl cis-trans isomerase activity	39	0	.53	-	< 0.2	1.00E00
oxidosqualene cyclase activity	1	0	.01	-	< 0.2	1.00E00
phosphatidylinositol phosphate phosphatase activity	17	0	.23	-	< 0.2	1.00E00
serine transmembrane transporter activity	8	0	.11	-	< 0.2	1.00E00
uridylate kinase activity	3	0	.04	-	< 0.2	1.00E00
ubiquitin activating enzyme activity	3	1	.04	+	> 5	1.00E00
L-tyrosine:2-oxoglutarate aminotransferase activity	1	0	.01	-	< 0.2	1.00E00
nicotinate transporter activity	1	0	.01	-	< 0.2	1.00E00
macromolecule transmembrane transporter activity	8	0	.11	-	< 0.2	1.00E00
tubulin-tyrosine ligase activity	1	0	.01	-	< 0.2	1.00E00
tryptophan 2,3-dioxygenase activity	3	0	.04	-	< 0.2	1.00E00
valine-tRNA ligase activity	2	0	.03	-	< 0.2	1.00E00
translation release factor activity	6	0	.08	-	< 0.2	1.00E00
tyrosine-tRNA ligase activity	2	0	.03	-	< 0.2	1.00E00
AF-1 domain binding	1	0	.01	-	< 0.2	1.00E00
translation elongation factor activity	19	0	.26	-	< 0.2	1.00E00
tryptophan-tRNA ligase activity	2	0	.03	-	< 0.2	1.00E00
AF-2 domain binding	2	0	.03	-	< 0.2	1.00E00
androgen receptor binding	21	1	.29	+	3.50	1.00E00
translation initiation factor activity	48	0	.65	-	< 0.2	1.00E00
peptidyl-proline 4-dioxygenase activity	8	0	.11	-	< 0.2	1.00E00
peptidyl-proline 3-dioxygenase activity	2	0	.03	-	< 0.2	1.00E00
peptidyl-proline dioxygenase activity	10	0	.14	-	< 0.2	1.00E00
peptidyl-lysine N-acetyltransferase activity, acting on acetyl phosphate as donor	1	0	.01	-	< 0.2	1.00E00
NADPHX epimerase activity	1	1	.01	+	> 5	1.00E00
NADHX epimerase activity	1	1	.01	+	> 5	1.00E00
medium-chain-(S)-2-hydroxy-acid oxidase activity	1	0	.01	-	< 0.2	1.00E00
long-chain-(S)-2-hydroxy-long-chain-acid oxidase activity	1	0	.01	-	< 0.2	1.00E00
very-long-chain-(S)-2-hydroxy-acid oxidase activity	1	0	.01	-	< 0.2	1.00E00
ferric-chelate reductase (NADPH) activity	3	1	.04	+	> 5	1.00E00
inositol trisphosphate kinase activity	7	1	.10	+	> 5	1.00E00
malonyl-CoA synthetase activity	1	0	.01	-	< 0.2	1.00E00
threonine-tRNA ligase activity	3	1	.04	+	> 5	1.00E00
inositol tetrakisphosphate kinase activity	2	1	.03	+	> 5	1.00E00
serine-tRNA ligase activity	2	0	.03	-	< 0.2	1.00E00
proline-tRNA ligase activity	2	0	.03	-	< 0.2	1.00E00
phenylalanine-tRNA ligase activity	5	0	.07	-	< 0.2	1.00E00
methionine-tRNA ligase activity	2	0	.03	-	< 0.2	1.00E00
lysine-tRNA ligase activity	1	0	.01	-	< 0.2	1.00E00
leucine-tRNA ligase activity	2	0	.03	-	< 0.2	1.00E00
isoleucine-tRNA ligase activity	2	0	.03	-	< 0.2	1.00E00
histidine-tRNA ligase activity	2	0	.03	-	< 0.2	1.00E00
palmitoyl hydrolase activity	3	0	.04	-	< 0.2	1.00E00
glycine-tRNA ligase activity	1	0	.01	-	< 0.2	1.00E00
structural constituent of ribosome	224	3	3.04	-	.99	1.00E00
mRNA 3'-UTR binding	27	1	.37	+	2.73	1.00E00
peptidyl-dipeptidase inhibitor activity	1	0	.01	-	< 0.2	1.00E00
WD40-repeat domain binding	3	0	.04	-	< 0.2	1.00E00
thyrotropin-releasing hormone receptor binding	1	1	.01	+	> 5	1.00E00
inositol-3,5-bisdiphosphate-2,3,4,6-tetrakisphosphate 5-diphosphatase activity	2	0	.03	-	< 0.2	1.00E00
inositol-1,5-bisdiphosphate-2,3,4,6-tetrakisphosphate 5-diphosphatase activity	2	0	.03	-	< 0.2	1.00E00
inositol-1,5-bisdiphosphate-2,3,4,6-tetrakisphosphate 1-diphosphatase activity	2	0	.03	-	< 0.2	1.00E00
inositol-5-diphosphate-1,2,3,4,6-pentakisphosphate diphosphatase activity	2	0	.03	-	< 0.2	1.00E00
inositol-3-diphosphate-1,2,4,5,6-pentakisphosphate diphosphatase activity	2	0	.03	-	< 0.2	1.00E00
inositol-1-diphosphate-2,3,4,5,6-pentakisphosphate diphosphatase activity	2	0	.03	-	< 0.2	1.00E00
lipoteichoic acid binding	4	0	.05	-	< 0.2	1.00E00
inositol diphosphate pentakisphosphate diphosphatase activity	2	0	.03	-	< 0.2	1.00E00
sodium-dependent L-ascorbate transmembrane transporter activity	2	0	.03	-	< 0.2	1.00E00
inositol bisdiphosphate tetrakisphosphate diphosphatase activity	2	0	.03	-	< 0.2	1.00E00
inositol diphosphate tetrakisphosphate diphosphatase activity	2	0	.03	-	< 0.2	1.00E00
glutamine-tRNA ligase activity	1	0	.01	-	< 0.2	1.00E00
glutamate-tRNA ligase activity	2	0	.03	-	< 0.2	1.00E00
cysteine-tRNA ligase activity	2	0	.03	-	< 0.2	1.00E00
transmembrane electron transfer carrier	1	0	.01	-	< 0.2	1.00E00
asparagine-tRNA ligase activity	3	0	.04	-	< 0.2	1.00E00
aspartate-tRNA ligase activity	2	0	.03	-	< 0.2	1.00E00
cyclic-GMP-AMP binding	1	0	.01	-	< 0.2	1.00E00
arginine-tRNA ligase activity	2	0	.03	-	< 0.2	1.00E00
mRNA binding	101	2	1.37	+	1.46	1.00E00
alanine-tRNA ligase activity	3	0	.04	-	< 0.2	1.00E00
DNA topoisomerase II activity	3	0	.04	-	< 0.2	1.00E00
aminoacyl-tRNA ligase activity	42	1	.57	+	1.75	1.00E00
(S)-3-amino-2-methylpropionate transaminase activity	1	0	.01	-	< 0.2	1.00E00
oxidoreductase activity, acting on NAD(P)H, oxygen as acceptor	13	0	.18	-	< 0.2	1.00E00
single-stranded RNA binding	41	1	.56	+	1.80	1.00E00
double-stranded RNA adenosine deaminase activity	3	0	.04	-	< 0.2	1.00E00
tRNA adenylyltransferase activity	1	0	.01	-	< 0.2	1.00E00
coenzyme binding	156	4	2.12	+	1.89	1.00E00
double-stranded RNA binding	40	0	.54	-	< 0.2	1.00E00
NADP binding	34	0	.46	-	< 0.2	1.00E00
cyclic-GMP-AMP synthase activity	1	0	.01	-	< 0.2	1.00E00
RNA helicase activity	28	0	.38	-	< 0.2	1.00E00
flavin adenine dinucleotide binding	66	2	.90	+	2.23	1.00E00
RNA binding	1316	26	17.88	+	1.45	1.00E00
4-hydroxybenzoate nonaprenyltransferase activity	1	0	.01	-	< 0.2	1.00E00
telomeric template RNA reverse transcriptase activity	1	0	.01	-	< 0.2	1.00E00
lactosylceramide alpha-2,3-sialyltransferase activity	1	0	.01	-	< 0.2	1.00E00
telomerase activity	3	0	.04	-	< 0.2	1.00E00
E-box binding	27	4	.37	+	> 5	1.00E00
structural molecule activity conferring elasticity	2	0	.03	-	< 0.2	1.00E00
tRNA (guanine-N1-)-methyltransferase activity	1	0	.01	-	< 0.2	1.00E00
inositol monophosphate phosphatase activity	3	0	.04	-	< 0.2	1.00E00
beta-amyloid binding	22	0	.30	-	< 0.2	1.00E00
inositol monophosphate 4-phosphatase activity	2	0	.03	-	< 0.2	1.00E00
succinate-semialdehyde dehydrogenase [NAD(P)+] activity	1	0	.01	-	< 0.2	1.00E00
UTP-monosaccharide-1-phosphate uridylyltransferase activity	1	0	.01	-	< 0.2	1.00E00
inositol monophosphate 3-phosphatase activity	2	0	.03	-	< 0.2	1.00E00
cytosine C-5 DNA demethylase activity	2	0	.03	-	< 0.2	1.00E00
alanine transmembrane transporter activity	6	0	.08	-	< 0.2	1.00E00
tRNA (guanine-N2-)-methyltransferase activity	2	0	.03	-	< 0.2	1.00E00
transmembrane transporter activity	837	16	11.37	+	1.41	1.00E00
triose-phosphate isomerase activity	1	0	.01	-	< 0.2	1.00E00
N-acetylgalactosamine 4-sulfate 6-O-sulfotransferase activity	2	0	.03	-	< 0.2	1.00E00
triglyceride lipase activity	10	0	.14	-	< 0.2	1.00E00
3'-phosphoadenosine 5'-phosphosulfate binding	1	0	.01	-	< 0.2	1.00E00
transposase activity	2	0	.03	-	< 0.2	1.00E00
transketolase activity	3	0	.04	-	< 0.2	1.00E00
sedoheptulose-7-phosphate:D-glyceraldehyde-3-phosphate glyceronetransferase activity	1	0	.01	-	< 0.2	1.00E00
thyroxine 5'-deiodinase activity	4	0	.05	-	< 0.2	1.00E00
transcription corepressor activity	122	5	1.66	+	3.02	1.00E00
transcription coactivator activity	175	6	2.38	+	2.52	1.00E00
transcription cofactor activity	329	9	4.47	+	2.01	1.00E00
nicotinamide phosphoribosyltransferase activity	1	0	.01	-	< 0.2	1.00E00
kynureninase activity	1	0	.01	-	< 0.2	1.00E00
N-acetylgalactosamine 4-O-sulfotransferase activity	5	0	.07	-	< 0.2	1.00E00
DNA-methyltransferase activity	3	0	.04	-	< 0.2	1.00E00
lipopolysaccharide binding	14	0	.19	-	< 0.2	1.00E00
ATP-dependent polyribonucleotide 5'-hydroxyl-kinase activity	1	0	.01	-	< 0.2	1.00E00
selenocysteine lyase activity	1	0	.01	-	< 0.2	1.00E00
ATP-dependent polynucleotide kinase activity	3	0	.04	-	< 0.2	1.00E00
polydeoxyribonucleotide kinase activity	3	0	.04	-	< 0.2	1.00E00
polyribonucleotide kinase activity	1	0	.01	-	< 0.2	1.00E00
voltage-gated cation channel activity	129	0	1.75	-	< 0.2	1.00E00
Rac GTPase binding	23	0	.31	-	< 0.2	1.00E00
polynucleotide 5'-hydroxyl-kinase activity	4	0	.05	-	< 0.2	1.00E00
narrow pore channel activity	17	0	.23	-	< 0.2	1.00E00
potassium ion leak channel activity	16	0	.22	-	< 0.2	1.00E00
retinoic acid receptor activity	8	0	.11	-	< 0.2	1.00E00
leak channel activity	17	0	.23	-	< 0.2	1.00E00
steroid hormone receptor activity	54	0	.73	-	< 0.2	1.00E00
globoside alpha-N-acetylgalactosaminyltransferase activity	1	0	.01	-	< 0.2	1.00E00
N-acetyllactosaminide 3-alpha-galactosyltransferase activity	1	0	.01	-	< 0.2	1.00E00
RNA polymerase II distal enhancer sequence-specific DNA binding transcription factor activity	68	0	.92	-	< 0.2	1.00E00
sequence-specific DNA binding transcription factor activity	837	13	11.37	+	1.14	1.00E00
peptidase inhibitor activity	168	4	2.28	+	1.75	1.00E00
cyclin-dependent protein kinase activity	11	0	.15	-	< 0.2	1.00E00
formimidoyltetrahydrofolate cyclodeaminase activity	1	0	.01	-	< 0.2	1.00E00
very long chain acyl-CoA hydrolase activity	1	0	.01	-	< 0.2	1.00E00
long-chain acyl-CoA hydrolase activity	1	0	.01	-	< 0.2	1.00E00
medium-chain acyl-CoA hydrolase activity	2	0	.03	-	< 0.2	1.00E00
medium-chain-aldehyde dehydrogenase activity	1	0	.01	-	< 0.2	1.00E00
phosphatidylinositol bisphosphate kinase activity	5	1	.07	+	> 5	1.00E00
ion gated channel activity	38	1	.52	+	1.94	1.00E00
substrate-specific channel activity	363	8	4.93	+	1.62	1.00E00
gated channel activity	281	8	3.82	+	2.10	1.00E00
NAD transporter activity	1	0	.01	-	< 0.2	1.00E00
transmitter-gated channel activity	4	0	.05	-	< 0.2	1.00E00
protein methylesterase activity	1	0	.01	-	< 0.2	1.00E00
sulfur compound transmembrane transporter activity	23	0	.31	-	< 0.2	1.00E00
ligand-gated channel activity	124	6	1.68	+	3.56	1.00E00
protein C-terminal methylesterase activity	1	0	.01	-	< 0.2	1.00E00
sulfur compound binding	136	2	1.85	+	1.08	1.00E00
mechanically gated channel activity	2	0	.03	-	< 0.2	1.00E00
protein phosphatase 2A binding	18	1	.24	+	4.09	1.00E00
voltage-gated channel activity	158	2	2.15	-	.93	1.00E00
FAD binding	9	0	.12	-	< 0.2	1.00E00
N-acetylglucosamine 6-O-sulfotransferase activity	4	0	.05	-	< 0.2	1.00E00
opioid peptide activity	5	0	.07	-	< 0.2	1.00E00
myosin VI light chain binding	1	1	.01	+	> 5	1.00E00
myosin VI binding	2	1	.03	+	> 5	1.00E00
growth factor receptor binding	101	3	1.37	+	2.19	1.00E00
phosphate transmembrane transporter activity	15	0	.20	-	< 0.2	1.00E00
wide pore channel activity	14	1	.19	+	> 5	1.00E00
inositol-1,3,4,5-tetrakisphosphate 3-phosphatase activity	1	0	.01	-	< 0.2	1.00E00
transmitter-gated ion channel activity	4	0	.05	-	< 0.2	1.00E00
potassium ion antiporter activity	6	0	.08	-	< 0.2	1.00E00
coreceptor activity involved in Wnt signaling pathway	1	0	.01	-	< 0.2	1.00E00
Arp2/3 complex binding	6	0	.08	-	< 0.2	1.00E00
molybdate ion transmembrane transporter activity	1	0	.01	-	< 0.2	1.00E00
dynein complex binding	3	0	.04	-	< 0.2	1.00E00
magnesium ion transmembrane transporter activity	11	0	.15	-	< 0.2	1.00E00
ferrous iron transmembrane transporter activity	1	0	.01	-	< 0.2	1.00E00
delta14-sterol reductase activity	1	0	.01	-	< 0.2	1.00E00
direct ligand regulated sequence-specific DNA binding transcription factor activity	38	0	.52	-	< 0.2	1.00E00
superoxide-generating NADPH oxidase activator activity	4	0	.05	-	< 0.2	1.00E00
superoxide-generating NADPH oxidase activity	8	0	.11	-	< 0.2	1.00E00
NAD(P)H oxidase activity	5	0	.07	-	< 0.2	1.00E00
double-strand/single-strand DNA junction binding	2	0	.03	-	< 0.2	1.00E00
copper uptake transmembrane transporter activity	1	0	.01	-	< 0.2	1.00E00
bubble DNA binding	4	0	.05	-	< 0.2	1.00E00
heteroduplex DNA loop binding	2	0	.03	-	< 0.2	1.00E00
Y-form DNA binding	5	0	.07	-	< 0.2	1.00E00
calcium ion transmembrane transporter activity	105	1	1.43	-	.70	1.00E00
four-way junction DNA binding	8	1	.11	+	> 5	1.00E00
protein phosphatase type 1 regulator activity	6	0	.08	-	< 0.2	1.00E00
sodium ion transmembrane transporter activity	112	4	1.52	+	2.63	1.00E00
active transmembrane transporter activity	252	4	3.42	+	1.17	1.00E00
calcium-dependent protein serine/threonine phosphatase regulator activity	3	0	.04	-	< 0.2	1.00E00
passive transmembrane transporter activity	375	8	5.09	+	1.57	1.00E00
glucuronosyl-N-acetylgalactosaminyl-proteoglycan 4-beta-N-acetylgalactosaminyltransferase activity	2	0	.03	-	< 0.2	1.00E00
glucuronylgalactosylproteoglycan 4-beta-N-acetylgalactosaminyltransferase activity	1	0	.01	-	< 0.2	1.00E00
thiocyanate peroxidase activity	1	0	.01	-	< 0.2	1.00E00
linoleate 13S-lipoxygenase activity	2	0	.03	-	< 0.2	1.00E00
potassium ion transmembrane transporter activity	126	0	1.71	-	< 0.2	1.00E00
hydrogen ion transmembrane transporter activity	92	3	1.25	+	2.40	1.00E00
monovalent inorganic cation transmembrane transporter activity	308	5	4.18	+	1.19	1.00E00
amylase activity	3	0	.04	-	< 0.2	1.00E00
ion transmembrane transporter activity	700	13	9.51	+	1.37	1.00E00
starch binding	3	0	.04	-	< 0.2	1.00E00
ITP binding	1	0	.01	-	< 0.2	1.00E00
XTP binding	1	0	.01	-	< 0.2	1.00E00
nucleotide phosphatase activity, acting on free nucleotides	4	0	.05	-	< 0.2	1.00E00
acetylgalactosaminyl-O-glycosyl-glycoprotein beta-1,6-N-acetylglucosaminyltransferase activity	1	0	.01	-	< 0.2	1.00E00
polynucleotide phosphatase activity	4	0	.05	-	< 0.2	1.00E00
thyroid hormone receptor activator activity	4	0	.05	-	< 0.2	1.00E00
inositol pentakisphosphate 2-kinase activity	1	0	.01	-	< 0.2	1.00E00
beta-1,3-galactosyl-O-glycosyl-glycoprotein beta-1,3-N-acetylglucosaminyltransferase activity	1	0	.01	-	< 0.2	1.00E00
protoporphyrinogen oxidase activity	1	0	.01	-	< 0.2	1.00E00
peptidyl-lysine 5-dioxygenase activity	4	0	.05	-	< 0.2	1.00E00
formyltetrahydrofolate dehydrogenase activity	2	0	.03	-	< 0.2	1.00E00
glycogen binding	2	0	.03	-	< 0.2	1.00E00
urocanate hydratase activity	1	0	.01	-	< 0.2	1.00E00
glycine amidinotransferase activity	1	0	.01	-	< 0.2	1.00E00
mercury (II) reductase activity	4	0	.05	-	< 0.2	1.00E00
amidinotransferase activity	1	0	.01	-	< 0.2	1.00E00
nickel cation binding	1	0	.01	-	< 0.2	1.00E00
translation release factor activity, codon nonspecific	1	0	.01	-	< 0.2	1.00E00
mannan binding	1	0	.01	-	< 0.2	1.00E00
uridine nucleotide receptor activity	2	0	.03	-	< 0.2	1.00E00
JUN kinase phosphatase activity	1	0	.01	-	< 0.2	1.00E00
calcium-dependent protein binding	36	2	.49	+	4.09	1.00E00
calcium-dependent protein kinase regulator activity	1	0	.01	-	< 0.2	1.00E00
calcium-dependent protein kinase activity	10	0	.14	-	< 0.2	1.00E00
ATP-dependent microtubule motor activity, plus-end-directed	14	0	.19	-	< 0.2	1.00E00
adenylate cyclase inhibitor activity	1	0	.01	-	< 0.2	1.00E00
adenylate cyclase regulator activity	1	0	.01	-	< 0.2	1.00E00
cyclase activator activity	4	0	.05	-	< 0.2	1.00E00
cyclase inhibitor activity	1	0	.01	-	< 0.2	1.00E00
glutathione hydrolase activity	2	0	.03	-	< 0.2	1.00E00
cyclase regulator activity	6	0	.08	-	< 0.2	1.00E00
translation release factor activity, codon specific	3	0	.04	-	< 0.2	1.00E00
apolipoprotein A-I receptor binding	4	1	.05	+	> 5	1.00E00
ATP-activated nucleotide receptor activity	1	0	.01	-	< 0.2	1.00E00
apolipoprotein receptor binding	5	1	.07	+	> 5	1.00E00
UTP-activated nucleotide receptor activity	1	0	.01	-	< 0.2	1.00E00
thrombin receptor activity	4	0	.05	-	< 0.2	1.00E00
corticotrophin-releasing factor receptor activity	2	0	.03	-	< 0.2	1.00E00
gastrin receptor activity	1	0	.01	-	< 0.2	1.00E00
ATP-dependent microtubule motor activity, minus-end-directed	1	0	.01	-	< 0.2	1.00E00
beta3-adrenergic receptor activity	1	0	.01	-	< 0.2	1.00E00
microtubule-severing ATPase activity	8	0	.11	-	< 0.2	1.00E00
protein transporter activity	63	2	.86	+	2.34	1.00E00
racemase activity, acting on amino acids and derivatives	1	0	.01	-	< 0.2	1.00E00
ethanol binding	4	0	.05	-	< 0.2	1.00E00
very-low-density lipoprotein particle binding	1	0	.01	-	< 0.2	1.00E00
UDP-activated nucleotide receptor activity	1	0	.01	-	< 0.2	1.00E00
apolipoprotein A-I receptor activity	2	0	.03	-	< 0.2	1.00E00
G-protein coupled purinergic nucleotide receptor activity	14	0	.19	-	< 0.2	1.00E00
proline:sodium symporter activity	1	0	.01	-	< 0.2	1.00E00
apolipoprotein A-I binding	3	0	.04	-	< 0.2	1.00E00
apolipoprotein binding	7	1	.10	+	> 5	1.00E00
neutral L-amino acid secondary active transmembrane transporter activity	1	0	.01	-	< 0.2	1.00E00
high-affinity lysine transmembrane transporter activity	1	0	.01	-	< 0.2	1.00E00
organic hydroxy compound transmembrane transporter activity	32	0	.43	-	< 0.2	1.00E00
L-histidine transmembrane transporter activity	2	0	.03	-	< 0.2	1.00E00
xenobiotic-transporting ATPase activity	2	0	.03	-	< 0.2	1.00E00
cardiolipin binding	2	0	.03	-	< 0.2	1.00E00
phosphatidylglycerol binding	3	0	.04	-	< 0.2	1.00E00
potassium-transporting ATPase activity	10	0	.14	-	< 0.2	1.00E00
hydrogen-exporting ATPase activity, phosphorylative mechanism	8	0	.11	-	< 0.2	1.00E00
high-affinity arginine transmembrane transporter activity	1	0	.01	-	< 0.2	1.00E00
high-affinity basic amino acid transmembrane transporter activity	1	0	.01	-	< 0.2	1.00E00
sodium:amino acid symporter activity	9	0	.12	-	< 0.2	1.00E00
NADPH-adrenodoxin reductase activity	1	0	.01	-	< 0.2	1.00E00
calcium-dependent cysteine-type endopeptidase activity	19	0	.26	-	< 0.2	1.00E00
glutathione disulfide oxidoreductase activity	2	0	.03	-	< 0.2	1.00E00
cysteine-type endopeptidase activity	87	0	1.18	-	< 0.2	1.00E00
peptide disulfide oxidoreductase activity	3	0	.04	-	< 0.2	1.00E00
hydrogen:amino acid symporter activity	4	0	.05	-	< 0.2	1.00E00
disulfide oxidoreductase activity	27	1	.37	+	2.73	1.00E00
protein disulfide oxidoreductase activity	24	1	.33	+	3.07	1.00E00
aspartic-type endopeptidase activity	73	0	.99	-	< 0.2	1.00E00
JUN kinase kinase activity	3	0	.04	-	< 0.2	1.00E00
glucocorticoid receptor binding	4	0	.05	-	< 0.2	1.00E00
steroid hormone receptor binding	42	1	.57	+	1.75	1.00E00
nuclear hormone receptor binding	107	1	1.45	-	.69	1.00E00
G-protein coupled glutamate receptor binding	3	0	.04	-	< 0.2	1.00E00
ionotropic glutamate receptor binding	10	0	.14	-	< 0.2	1.00E00
glutamate receptor binding	18	0	.24	-	< 0.2	1.00E00
UDP-xylosyltransferase activity	5	0	.07	-	< 0.2	1.00E00
UDP-glucosyltransferase activity	8	0	.11	-	< 0.2	1.00E00
UDP-galactosyltransferase activity	14	0	.19	-	< 0.2	1.00E00
amine transmembrane transporter activity	1	0	.01	-	< 0.2	1.00E00
sodium channel activity	31	1	.42	+	2.37	1.00E00
coreceptor activity	13	0	.18	-	< 0.2	1.00E00
serine-type carboxypeptidase activity	4	0	.05	-	< 0.2	1.00E00
metallocarboxypeptidase activity	20	0	.27	-	< 0.2	1.00E00
carboxypeptidase activity	32	0	.43	-	< 0.2	1.00E00
glucuronosyltransferase activity	24	0	.33	-	< 0.2	1.00E00
Ran GTPase binding	19	0	.26	-	< 0.2	1.00E00
oxidized purine nucleobase lesion DNA N-glycosylase activity	2	0	.03	-	< 0.2	1.00E00
riboflavin kinase activity	1	0	.01	-	< 0.2	1.00E00
alpha-1,4-N-acetylgalactosaminyltransferase activity	1	0	.01	-	< 0.2	1.00E00
placental growth factor-activated receptor activity	1	0	.01	-	< 0.2	1.00E00
flavonol 3-sulfotransferase activity	1	0	.01	-	< 0.2	1.00E00
protein-arginine omega-N symmetric methyltransferase activity	2	0	.03	-	< 0.2	1.00E00
protein-arginine omega-N asymmetric methyltransferase activity	8	0	.11	-	< 0.2	1.00E00
protein-arginine omega-N monomethyltransferase activity	3	0	.04	-	< 0.2	1.00E00
dopamine binding	5	0	.07	-	< 0.2	1.00E00
potassium channel activity	109	0	1.48	-	< 0.2	1.00E00
calcium channel activity	88	0	1.20	-	< 0.2	1.00E00
galactosylgalactosylxylosylprotein 3-beta-glucuronosyltransferase activity	3	0	.04	-	< 0.2	1.00E00
aminopeptidase activity	27	0	.37	-	< 0.2	1.00E00
cation channel activity	261	3	3.55	-	.85	1.00E00
ATP-dependent peptidase activity	7	0	.10	-	< 0.2	1.00E00
channel-conductance-controlling ATPase activity	1	0	.01	-	< 0.2	1.00E00
[heparan sulfate]-glucosamine N-sulfotransferase activity	4	0	.05	-	< 0.2	1.00E00
endopeptidase activity	442	3	6.01	-	.50	1.00E00
electron-transferring-flavoprotein dehydrogenase activity	2	0	.03	-	< 0.2	1.00E00
G-protein coupled peptide receptor activity	107	1	1.45	-	.69	1.00E00
dUTP diphosphatase activity	2	0	.03	-	< 0.2	1.00E00
taste receptor activity	14	0	.19	-	< 0.2	1.00E00
phosphatidylinositol transporter activity	1	0	.01	-	< 0.2	1.00E00
phosphatidylcholine transporter activity	1	0	.01	-	< 0.2	1.00E00
VEGF-B-activated receptor activity	1	0	.01	-	< 0.2	1.00E00
VEGF-A-activated receptor activity	1	0	.01	-	< 0.2	1.00E00
acetyl-CoA transporter activity	1	0	.01	-	< 0.2	1.00E00
L-ascorbate:sodium symporter activity	1	0	.01	-	< 0.2	1.00E00
chloride channel activity	54	2	.73	+	2.73	1.00E00
dolichyl-phosphate-mannose-protein mannosyltransferase activity	1	0	.01	-	< 0.2	1.00E00
anion channel activity	61	3	.83	+	3.62	1.00E00
virion binding	4	0	.05	-	< 0.2	1.00E00
dolichol kinase activity	1	0	.01	-	< 0.2	1.00E00
open rectifier potassium channel activity	1	0	.01	-	< 0.2	1.00E00
dopachrome isomerase activity	2	0	.03	-	< 0.2	1.00E00
delayed rectifier potassium channel activity	31	0	.42	-	< 0.2	1.00E00
A-type (transient outward) potassium channel activity	2	0	.03	-	< 0.2	1.00E00
dodecenoyl-CoA delta-isomerase activity	1	0	.01	-	< 0.2	1.00E00
diphthine synthase activity	1	0	.01	-	< 0.2	1.00E00
diphosphomevalonate decarboxylase activity	1	0	.01	-	< 0.2	1.00E00
ammonium transmembrane transporter activity	14	0	.19	-	< 0.2	1.00E00
heme-copper terminal oxidase activity	25	0	.34	-	< 0.2	1.00E00
dimethylallyltranstransferase activity	1	0	.01	-	< 0.2	1.00E00
folic acid transporter activity	4	0	.05	-	< 0.2	1.00E00
organic anion transmembrane transporter activity	132	1	1.79	-	.56	1.00E00
tyrosyl-RNA phosphodiesterase activity	1	0	.01	-	< 0.2	1.00E00
sodium:bicarbonate symporter activity	6	0	.08	-	< 0.2	1.00E00
phosphatidylinositol 3-kinase catalytic subunit binding	1	0	.01	-	< 0.2	1.00E00
phosphatidylinositol 3-kinase regulatory subunit binding	2	0	.03	-	< 0.2	1.00E00
glutamate-cysteine ligase catalytic subunit binding	1	0	.01	-	< 0.2	1.00E00
annealing helicase activity	5	0	.07	-	< 0.2	1.00E00
dolichyldiphosphatase activity	1	0	.01	-	< 0.2	1.00E00
voltage-gated potassium channel activity	76	0	1.03	-	< 0.2	1.00E00
voltage-gated sodium channel activity	19	0	.26	-	< 0.2	1.00E00
voltage-gated chloride channel activity	9	0	.12	-	< 0.2	1.00E00
calcium channel regulator activity	24	0	.33	-	< 0.2	1.00E00
voltage-gated calcium channel activity	37	0	.50	-	< 0.2	1.00E00
voltage-gated ion channel activity	158	2	2.15	-	.93	1.00E00
gap junction channel activity	8	0	.11	-	< 0.2	1.00E00
inward rectifier potassium channel activity	16	0	.22	-	< 0.2	1.00E00
dihydropyrimidinase activity	1	0	.01	-	< 0.2	1.00E00
6,7-dihydropteridine reductase activity	1	0	.01	-	< 0.2	1.00E00
sweet taste receptor activity	1	0	.01	-	< 0.2	1.00E00
dihydroorotate dehydrogenase activity	3	0	.04	-	< 0.2	1.00E00
anion transmembrane transporter activity	222	4	3.02	+	1.33	1.00E00
sour taste receptor activity	2	0	.03	-	< 0.2	1.00E00
dihydroorotase activity	1	0	.01	-	< 0.2	1.00E00
bile acid:sodium symporter activity	6	0	.08	-	< 0.2	1.00E00
sodium:iodide symporter activity	1	0	.01	-	< 0.2	1.00E00
monoamine transmembrane transporter activity	4	0	.05	-	< 0.2	1.00E00
benzodiazepine receptor activity	1	0	.01	-	< 0.2	1.00E00
melatonin receptor activity	2	0	.03	-	< 0.2	1.00E00
dimethylglycine dehydrogenase activity	1	0	.01	-	< 0.2	1.00E00
inhibitory extracellular ligand-gated ion channel activity	3	1	.04	+	> 5	1.00E00
chaperone binding	51	0	.69	-	< 0.2	1.00E00
extracellular-glutamate-gated ion channel activity	17	1	.23	+	4.33	1.00E00
hydrolase activity, hydrolyzing N-glycosyl compounds	20	0	.27	-	< 0.2	1.00E00
bitter taste receptor activity	7	0	.10	-	< 0.2	1.00E00
dihydrolipoyllysine-residue succinyltransferase activity	1	0	.01	-	< 0.2	1.00E00
hydrolase activity, acting on glycosyl bonds	124	2	1.68	+	1.19	1.00E00
dihydrolipoyl dehydrogenase activity	1	0	.01	-	< 0.2	1.00E00
serotonin-activated cation-selective channel activity	1	0	.01	-	< 0.2	1.00E00
excitatory extracellular ligand-gated ion channel activity	44	4	.60	+	> 5	1.00E00
exonuclease activity, active with either ribo- or deoxyribonucleic acids and producing 5'-phosphomonoesters	32	1	.43	+	2.30	1.00E00
dihydrofolate reductase activity	1	0	.01	-	< 0.2	1.00E00
extracellular ligand-gated ion channel activity	68	5	.92	+	> 5	1.00E00
unfolded protein binding	60	0	.82	-	< 0.2	1.00E00
diamine N-acetyltransferase activity	2	0	.03	-	< 0.2	1.00E00
diacylglycerol O-acyltransferase activity	3	0	.04	-	< 0.2	1.00E00
triphosphoric monoester hydrolase activity	1	0	.01	-	< 0.2	1.00E00
diacylglycerol kinase activity	15	0	.20	-	< 0.2	1.00E00
diacylglycerol cholinephosphotransferase activity	1	0	.01	-	< 0.2	1.00E00
phosphatase activity	237	4	3.22	+	1.24	1.00E00
thiolester hydrolase activity	26	1	.35	+	2.83	1.00E00
17-beta-hydroxysteroid dehydrogenase (NAD+) activity	1	0	.01	-	< 0.2	1.00E00
dephospho-CoA kinase activity	2	0	.03	-	< 0.2	1.00E00
intracellular calcium activated chloride channel activity	12	0	.16	-	< 0.2	1.00E00
calcium activated cation channel activity	27	0	.37	-	< 0.2	1.00E00
volume-sensitive anion channel activity	1	0	.01	-	< 0.2	1.00E00
deoxyribose-phosphate aldolase activity	1	0	.01	-	< 0.2	1.00E00
intracellular cGMP activated cation channel activity	7	0	.10	-	< 0.2	1.00E00
hydrolase activity, acting on ester bonds	610	10	8.29	+	1.21	1.00E00
deoxyguanosine kinase activity	1	0	.01	-	< 0.2	1.00E00
intracellular cAMP activated cation channel activity	9	0	.12	-	< 0.2	1.00E00
hydrolase activity	2190	26	29.75	-	.87	1.00E00
deoxycytidine kinase activity	1	0	.01	-	< 0.2	1.00E00
intracellular cyclic nucleotide activated cation channel activity	10	0	.14	-	< 0.2	1.00E00
inositol 1,4,5-trisphosphate-sensitive calcium-release channel activity	3	0	.04	-	< 0.2	1.00E00
transferase activity, transferring selenium-containing groups	1	0	.01	-	< 0.2	1.00E00
amylo-alpha-1,6-glucosidase activity	1	0	.01	-	< 0.2	1.00E00
3-mercaptopyruvate sulfurtransferase activity	1	0	.01	-	< 0.2	1.00E00
4-alpha-glucanotransferase activity	1	0	.01	-	< 0.2	1.00E00
sulfurtransferase activity	9	0	.12	-	< 0.2	1.00E00
glycogen debranching enzyme activity	1	0	.01	-	< 0.2	1.00E00
transferase activity, transferring sulfur-containing groups	61	1	.83	+	1.21	1.00E00
dCMP deaminase activity	1	0	.01	-	< 0.2	1.00E00
phosphotransferase activity, paired acceptors	2	0	.03	-	< 0.2	1.00E00
phosphotransferase activity, for other substituted phosphate groups	13	0	.18	-	< 0.2	1.00E00
protein anchor	6	0	.08	-	< 0.2	1.00E00
ATPase activity, coupled to movement of substances	120	2	1.63	+	1.23	1.00E00
deoxycytidine deaminase activity	1	0	.01	-	< 0.2	1.00E00
ryanodine-sensitive calcium-release channel activity	3	0	.04	-	< 0.2	1.00E00
dCTP diphosphatase activity	1	0	.01	-	< 0.2	1.00E00
intracellular ligand-gated calcium channel activity	9	0	.12	-	< 0.2	1.00E00
intracellular ligand-gated ion channel activity	20	0	.27	-	< 0.2	1.00E00
ion channel activity	352	8	4.78	+	1.67	1.00E00
transporter activity	1095	24	14.88	+	1.61	1.00E00
nucleotidyltransferase activity	107	2	1.45	+	1.38	1.00E00
cytochrome-c oxidase activity	25	0	.34	-	< 0.2	1.00E00
diphosphotransferase activity	6	0	.08	-	< 0.2	1.00E00
cytochrome-b5 reductase activity, acting on NAD(P)H	4	0	.05	-	< 0.2	1.00E00
structural constituent of eye lens	19	0	.26	-	< 0.2	1.00E00
cytidylate kinase activity	4	0	.05	-	< 0.2	1.00E00
phosphotransferase activity, phosphate group as acceptor	28	0	.38	-	< 0.2	1.00E00
cytidine deaminase activity	3	0	.04	-	< 0.2	1.00E00
phosphotransferase activity, nitrogenous group as acceptor	12	0	.16	-	< 0.2	1.00E00
phosphotransferase activity, carboxyl group as acceptor	2	0	.03	-	< 0.2	1.00E00
phosphotransferase activity, alcohol group as acceptor	660	12	8.97	+	1.34	1.00E00
cystathionine gamma-lyase activity	1	0	.01	-	< 0.2	1.00E00
transferase activity, transferring phosphorus-containing groups	867	14	11.78	+	1.19	1.00E00
cystathionine beta-synthase activity	1	0	.01	-	< 0.2	1.00E00
D-xylose 1-dehydrogenase (NADP+) activity	1	0	.01	-	< 0.2	1.00E00
histone binding	115	2	1.56	+	1.28	1.00E00
sphingosine-1-phosphate phosphatase activity	3	0	.04	-	< 0.2	1.00E00
NF-kappaB binding	20	0	.27	-	< 0.2	1.00E00
transferase activity, transferring nitrogenous groups	22	1	.30	+	3.35	1.00E00
spermine synthase activity	1	0	.01	-	< 0.2	1.00E00
cGMP-stimulated cyclic-nucleotide phosphodiesterase activity	3	0	.04	-	< 0.2	1.00E00
calmodulin-dependent cyclic-nucleotide phosphodiesterase activity	2	1	.03	+	> 5	1.00E00
extracellular matrix structural constituent	36	2	.49	+	4.09	1.00E00
structural constituent of cytoskeleton	42	0	.57	-	< 0.2	1.00E00
transferase activity, transferring alkyl or aryl (other than methyl) groups	49	1	.67	+	1.50	1.00E00
3',5'-cyclic-AMP phosphodiesterase activity	7	0	.10	-	< 0.2	1.00E00
3',5'-cyclic-nucleotide phosphodiesterase activity	24	1	.33	+	3.07	1.00E00
transferase activity, transferring pentosyl groups	47	1	.64	+	1.57	1.00E00
2',3'-cyclic-nucleotide 3'-phosphodiesterase activity	1	0	.01	-	< 0.2	1.00E00
cyclic-nucleotide phosphodiesterase activity	25	1	.34	+	2.94	1.00E00
creatine kinase activity	4	0	.05	-	< 0.2	1.00E00
calcitriol binding	1	0	.01	-	< 0.2	1.00E00
DNA polymerase binding	7	0	.10	-	< 0.2	1.00E00
small ribosomal subunit rRNA binding	5	0	.07	-	< 0.2	1.00E00
coproporphyrinogen oxidase activity	2	0	.03	-	< 0.2	1.00E00
transferase activity, transferring hexosyl groups	165	1	2.24	-	.45	1.00E00
citrate (Si)-synthase activity	1	0	.01	-	< 0.2	1.00E00
transferase activity, transferring glycosyl groups	252	6	3.42	+	1.75	1.00E00
transferase activity, transferring amino-acyl groups	17	0	.23	-	< 0.2	1.00E00
cholinesterase activity	3	0	.04	-	< 0.2	1.00E00
choline kinase activity	1	0	.01	-	< 0.2	1.00E00
choline O-acetyltransferase activity	1	0	.01	-	< 0.2	1.00E00
S-succinyltransferase activity	1	0	.01	-	< 0.2	1.00E00
alcohol transmembrane transporter activity	14	0	.19	-	< 0.2	1.00E00
ATPase activity, coupled to transmembrane movement of ions, phosphorylative mechanism	29	0	.39	-	< 0.2	1.00E00
histone kinase activity (H3-T3 specific)	2	0	.03	-	< 0.2	1.00E00
chemokine receptor binding	45	1	.61	+	1.64	1.00E00
N-succinyltransferase activity	2	0	.03	-	< 0.2	1.00E00
succinyltransferase activity	3	0	.04	-	< 0.2	1.00E00
transferase activity, transferring acyl groups other than amino-acyl groups	179	2	2.43	-	.82	1.00E00
transferase activity, transferring acyl groups	215	3	2.92	+	1.03	1.00E00
RNA transmembrane transporter activity	2	0	.03	-	< 0.2	1.00E00
nucleic acid transmembrane transporter activity	2	0	.03	-	< 0.2	1.00E00
transferase activity, transferring aldehyde or ketonic groups	4	0	.05	-	< 0.2	1.00E00
S100 protein binding	10	0	.14	-	< 0.2	1.00E00
carboxyl- or carbamoyltransferase activity	2	0	.03	-	< 0.2	1.00E00
DNA topoisomerase binding	1	0	.01	-	< 0.2	1.00E00
branched-chain amino acid transmembrane transporter activity	2	0	.03	-	< 0.2	1.00E00
hydroxymethyl-, formyl- and related transferase activity	7	0	.10	-	< 0.2	1.00E00
transferase activity, transferring one-carbon groups	176	2	2.39	-	.84	1.00E00
modified amino acid transmembrane transporter activity	8	0	.11	-	< 0.2	1.00E00
transferase activity	1920	40	26.09	+	1.53	1.00E00
NAADP-sensitive calcium-release channel activity	3	0	.04	-	< 0.2	1.00E00
L-cystine L-cysteine-lyase (deaminating)	1	0	.01	-	< 0.2	1.00E00
quaternary ammonium group transmembrane transporter activity	5	0	.07	-	< 0.2	1.00E00
modified amino acid binding	33	0	.45	-	< 0.2	1.00E00
connexin binding	3	0	.04	-	< 0.2	1.00E00
cysteine-S-conjugate beta-lyase activity	1	1	.01	+	> 5	1.00E00
death effector domain binding	3	0	.04	-	< 0.2	1.00E00
L-cysteine:2-oxoglutarate aminotransferase activity	1	0	.01	-	< 0.2	1.00E00
cysteamine dioxygenase activity	1	0	.01	-	< 0.2	1.00E00
borate transmembrane transporter activity	1	0	.01	-	< 0.2	1.00E00
dITP diphosphatase activity	2	0	.03	-	< 0.2	1.00E00
DNA 5'-adenosine monophosphate hydrolase activity	1	0	.01	-	< 0.2	1.00E00
Rho GDP-dissociation inhibitor binding	2	0	.03	-	< 0.2	1.00E00
GDP-dissociation inhibitor binding	2	0	.03	-	< 0.2	1.00E00
GTPase binding	171	2	2.32	-	.86	1.00E00
oxidoreductase activity, acting on CH or CH2 groups, quinone or similar compound as acceptor	1	0	.01	-	< 0.2	1.00E00
fatty acid ligase activity	14	0	.19	-	< 0.2	1.00E00
toxic substance binding	5	0	.07	-	< 0.2	1.00E00
sialic acid binding	5	0	.07	-	< 0.2	1.00E00
mitogen-activated protein kinase binding	16	0	.22	-	< 0.2	1.00E00
natural killer cell lectin-like receptor binding	13	0	.18	-	< 0.2	1.00E00
protein kinase A binding	28	0	.38	-	< 0.2	1.00E00
oxidoreductase activity, acting on CH or CH2 groups, disulfide as acceptor	3	0	.04	-	< 0.2	1.00E00
actin filament binding	100	0	1.36	-	< 0.2	1.00E00
oxidoreductase activity, acting on CH or CH2 groups, oxygen as acceptor	1	0	.01	-	< 0.2	1.00E00
oxidoreductase activity, acting on CH or CH2 groups, NAD or NADP as acceptor	1	0	.01	-	< 0.2	1.00E00
oxidoreductase activity, acting on CH or CH2 groups	5	0	.07	-	< 0.2	1.00E00
oxidoreductase activity, oxidizing metal ions, oxygen as acceptor	6	0	.08	-	< 0.2	1.00E00
microtubule minus-end binding	2	0	.03	-	< 0.2	1.00E00
thymidylate synthase activity	1	0	.01	-	< 0.2	1.00E00
oxidoreductase activity, oxidizing metal ions, NAD or NADP as acceptor	10	1	.14	+	> 5	1.00E00
microtubule plus-end binding	9	0	.12	-	< 0.2	1.00E00
thymidylate kinase activity	2	0	.03	-	< 0.2	1.00E00
oxidoreductase activity, oxidizing metal ions	16	1	.22	+	4.60	1.00E00
thymidine kinase activity	1	0	.01	-	< 0.2	1.00E00
oxidoreductase activity, acting on superoxide radicals as acceptor	5	0	.07	-	< 0.2	1.00E00
thromboxane-A synthase activity	1	0	.01	-	< 0.2	1.00E00
threonine synthase activity	1	0	.01	-	< 0.2	1.00E00
L-threonine ammonia-lyase activity	2	0	.03	-	< 0.2	1.00E00
ATP-dependent 5'-3' DNA/RNA helicase activity	1	0	.01	-	< 0.2	1.00E00
threonine aldolase activity	1	0	.01	-	< 0.2	1.00E00
thiosulfate sulfurtransferase activity	4	0	.05	-	< 0.2	1.00E00
ATP-dependent DNA/RNA helicase activity	1	0	.01	-	< 0.2	1.00E00
thioredoxin-disulfide reductase activity	4	0	.05	-	< 0.2	1.00E00
tubulin binding	219	3	2.98	+	1.01	1.00E00
thioether S-methyltransferase activity	1	0	.01	-	< 0.2	1.00E00
volume-sensitive chloride channel activity	1	0	.01	-	< 0.2	1.00E00
SUMO-specific isopeptidase activity	1	0	.01	-	< 0.2	1.00E00
Krueppel-associated box domain binding	2	0	.03	-	< 0.2	1.00E00
oxidoreductase activity, acting on paired donors, with oxidation of a pair of donors resulting in the reduction of molecular oxygen to two molecules of water	8	0	.11	-	< 0.2	1.00E00
oxidoreductase activity, acting on paired donors, with incorporation or reduction of molecular oxygen, another compound as one donor, and incorporation of one atom of oxygen	3	0	.04	-	< 0.2	1.00E00
oxidoreductase activity, acting on paired donors, with incorporation or reduction of molecular oxygen, reduced ascorbate as one donor, and incorporation of one atom of oxygen	4	0	.05	-	< 0.2	1.00E00
oxidoreductase activity, acting on paired donors, with incorporation or reduction of molecular oxygen, reduced pteridine as one donor, and incorporation of one atom of oxygen	6	1	.08	+	> 5	1.00E00
5'-3' DNA/RNA helicase activity	1	0	.01	-	< 0.2	1.00E00
oxidoreductase activity, acting on paired donors, with incorporation or reduction of molecular oxygen, reduced iron-sulfur protein as one donor, and incorporation of one atom of oxygen	2	0	.03	-	< 0.2	1.00E00
DNA/RNA helicase activity	2	0	.03	-	< 0.2	1.00E00
thiamine diphosphokinase activity	1	0	.01	-	< 0.2	1.00E00
oxidoreductase activity, acting on paired donors, with incorporation or reduction of molecular oxygen, reduced flavin or flavoprotein as one donor, and incorporation of one atom of oxygen	29	0	.39	-	< 0.2	1.00E00
superoxide dismutase activity	5	0	.07	-	< 0.2	1.00E00
sulfinoalanine decarboxylase activity	1	0	.01	-	< 0.2	1.00E00
FMN binding	13	0	.18	-	< 0.2	1.00E00
MRF binding	5	1	.07	+	> 5	1.00E00
single-stranded DNA binding	57	1	.77	+	1.29	1.00E00
sulfate adenylyltransferase (ATP) activity	2	0	.03	-	< 0.2	1.00E00
satellite DNA binding	3	0	.04	-	< 0.2	1.00E00
protein kinase B binding	8	0	.11	-	< 0.2	1.00E00
cuprous ion binding	1	0	.01	-	< 0.2	1.00E00
left-handed Z-DNA binding	1	0	.01	-	< 0.2	1.00E00
cupric ion binding	1	0	.01	-	< 0.2	1.00E00
double-stranded telomeric DNA binding	5	0	.07	-	< 0.2	1.00E00
double-stranded DNA binding	58	1	.79	+	1.27	1.00E00
ubiquitin-like protein-specific isopeptidase activity	1	0	.01	-	< 0.2	1.00E00
nucleosomal histone binding	2	0	.03	-	< 0.2	1.00E00
nucleosomal DNA binding	26	2	.35	+	> 5	1.00E00
nucleosome binding	36	3	.49	+	> 5	1.00E00
chromatin DNA binding	65	3	.88	+	3.40	1.00E00
oxidoreductase activity, acting on paired donors, with incorporation or reduction of molecular oxygen, NAD(P)H as one donor, and incorporation of one atom of oxygen	22	0	.30	-	< 0.2	1.00E00
oxidoreductase activity, acting on paired donors, with incorporation or reduction of molecular oxygen, 2-oxoglutarate as one donor, and incorporation of one atom each of oxygen into both donors	45	1	.61	+	1.64	1.00E00
oxidoreductase activity, acting on paired donors, with incorporation or reduction of molecular oxygen	156	3	2.12	+	1.42	1.00E00
sulfate adenylyltransferase activity	2	0	.03	-	< 0.2	1.00E00
oxidoreductase activity, acting on single donors with incorporation of molecular oxygen, incorporation of two atoms of oxygen	26	0	.35	-	< 0.2	1.00E00
succinate-semialdehyde dehydrogenase (NAD+) activity	1	0	.01	-	< 0.2	1.00E00
oxidoreductase activity, acting on single donors with incorporation of molecular oxygen	28	0	.38	-	< 0.2	1.00E00
succinate-CoA ligase (GDP-forming) activity	2	0	.03	-	< 0.2	1.00E00
DNA translocase activity	2	0	.03	-	< 0.2	1.00E00
succinate-CoA ligase (ADP-forming) activity	3	0	.04	-	< 0.2	1.00E00
succinate-CoA ligase activity	4	0	.05	-	< 0.2	1.00E00
DNA clamp loader activity	6	0	.08	-	< 0.2	1.00E00
DNA replication origin binding	4	0	.05	-	< 0.2	1.00E00
sterol O-acyltransferase activity	2	0	.03	-	< 0.2	1.00E00
sterol esterase activity	2	0	.03	-	< 0.2	1.00E00
ATP-dependent 5'-3' RNA helicase activity	1	0	.01	-	< 0.2	1.00E00
5'-3' RNA helicase activity	1	0	.01	-	< 0.2	1.00E00
myosin V binding	14	0	.19	-	< 0.2	1.00E00
damaged DNA binding	43	0	.58	-	< 0.2	1.00E00
chromatin binding	407	11	5.53	+	1.99	1.00E00
bent DNA binding	1	0	.01	-	< 0.2	1.00E00
AT DNA binding	4	0	.05	-	< 0.2	1.00E00
lactose binding	1	0	.01	-	< 0.2	1.00E00
transforming growth factor beta receptor activity, type III	1	0	.01	-	< 0.2	1.00E00
isopeptidase activity	1	0	.01	-	< 0.2	1.00E00
beta-galactoside alpha-2,3-sialyltransferase activity	1	0	.01	-	< 0.2	1.00E00
exo-alpha-(2->8)-sialidase activity	2	0	.03	-	< 0.2	1.00E00
exo-alpha-(2->6)-sialidase activity	2	0	.03	-	< 0.2	1.00E00
exo-alpha-(2->3)-sialidase activity	3	0	.04	-	< 0.2	1.00E00
steroid delta-isomerase activity	1	0	.01	-	< 0.2	1.00E00
stearoyl-CoA 9-desaturase activity	3	0	.04	-	< 0.2	1.00E00
sphingomyelin phosphodiesterase activity	7	0	.10	-	< 0.2	1.00E00
fatty-acyl-CoA transporter activity	1	0	.01	-	< 0.2	1.00E00
L-arginine transmembrane transporter activity	1	0	.01	-	< 0.2	1.00E00
spermidine synthase activity	1	0	.01	-	< 0.2	1.00E00
organophosphate ester transmembrane transporter activity	12	0	.16	-	< 0.2	1.00E00
dGTP binding	1	0	.01	-	< 0.2	1.00E00
DNA helicase activity	34	0	.46	-	< 0.2	1.00E00
DNA binding	1600	20	21.74	-	.92	1.00E00
U7 snRNA binding	1	0	.01	-	< 0.2	1.00E00
nucleic acid binding	3298	46	44.81	+	1.03	1.00E00
serine-pyruvate transaminase activity	1	0	.01	-	< 0.2	1.00E00
histone pre-mRNA DCP binding	3	0	.04	-	< 0.2	1.00E00
histone pre-mRNA stem-loop binding	1	0	.01	-	< 0.2	1.00E00
guanyl ribonucleotide binding	361	3	4.90	-	.61	1.00E00
guanyl deoxyribonucleotide binding	1	0	.01	-	< 0.2	1.00E00
ciliary neurotrophic factor binding	1	0	.01	-	< 0.2	1.00E00
fructosamine-3-kinase activity	1	0	.01	-	< 0.2	1.00E00
rubidium ion transmembrane transporter activity	1	0	.01	-	< 0.2	1.00E00
histone deacetylase activity (H4-K16 specific)	8	0	.11	-	< 0.2	1.00E00
cholesterol O-acyltransferase activity	2	0	.03	-	< 0.2	1.00E00
serine C-palmitoyltransferase activity	5	0	.07	-	< 0.2	1.00E00
sepiapterin reductase activity	1	0	.01	-	< 0.2	1.00E00
selenide, water dikinase activity	2	0	.03	-	< 0.2	1.00E00
adenyl ribonucleotide binding	1287	23	17.49	+	1.32	1.00E00
adenyl deoxyribonucleotide binding	1	0	.01	-	< 0.2	1.00E00
saccharopine dehydrogenase activity	1	0	.01	-	< 0.2	1.00E00
pyrimidine ribonucleotide binding	1	0	.01	-	< 0.2	1.00E00
pyrimidine deoxyribonucleotide binding	1	0	.01	-	< 0.2	1.00E00
ribose-5-phosphate isomerase activity	1	0	.01	-	< 0.2	1.00E00
purine ribonucleotide binding	1621	26	22.02	+	1.18	1.00E00
ribulose-phosphate 3-epimerase activity	1	0	.01	-	< 0.2	1.00E00
purine deoxyribonucleotide binding	2	0	.03	-	< 0.2	1.00E00
ribonucleotide binding	1634	26	22.20	+	1.17	1.00E00
deoxyribonucleotide binding	3	0	.04	-	< 0.2	1.00E00
pyrimidine ribonucleoside binding	1	0	.01	-	< 0.2	1.00E00
purine ribonucleoside binding	1594	26	21.66	+	1.20	1.00E00
neurotensin receptor activity, non-G-protein coupled	1	0	.01	-	< 0.2	1.00E00
serine racemase activity	1	0	.01	-	< 0.2	1.00E00
phosphate ion binding	5	0	.07	-	< 0.2	1.00E00
thyroid hormone receptor coactivator activity	4	0	.05	-	< 0.2	1.00E00
ligand-dependent nuclear receptor transcription coactivator activity	37	0	.50	-	< 0.2	1.00E00
translation repressor activity	8	0	.11	-	< 0.2	1.00E00
gamma-glutamyl-peptidase activity	1	0	.01	-	< 0.2	1.00E00
ribose phosphate diphosphokinase activity	5	0	.07	-	< 0.2	1.00E00
ribonucleoside-diphosphate reductase activity, thioredoxin disulfide as acceptor	3	0	.04	-	< 0.2	1.00E00
ribokinase activity	1	0	.01	-	< 0.2	1.00E00
retinol dehydrogenase activity	12	2	.16	+	> 5	1.00E00
ribonucleoside binding	1598	26	21.71	+	1.20	1.00E00
retinal isomerase activity	1	0	.01	-	< 0.2	1.00E00
pyruvate kinase activity	2	0	.03	-	< 0.2	1.00E00
dihydrolipoyllysine-residue acetyltransferase activity	1	0	.01	-	< 0.2	1.00E00
[pyruvate dehydrogenase (lipoamide)] phosphatase activity	1	0	.01	-	< 0.2	1.00E00
pyruvate dehydrogenase (acetyl-transferring) kinase activity	3	0	.04	-	< 0.2	1.00E00
sulfiredoxin activity	1	0	.01	-	< 0.2	1.00E00
ICAM-3 receptor activity	2	0	.03	-	< 0.2	1.00E00
interleukin-17 receptor activity	5	0	.07	-	< 0.2	1.00E00
molybdopterin synthase activity	1	0	.01	-	< 0.2	1.00E00
protein phosphatase type 4 regulator activity	1	0	.01	-	< 0.2	1.00E00
deubiquitinase activator activity	1	0	.01	-	< 0.2	1.00E00
second spliceosomal transesterification activity	2	0	.03	-	< 0.2	1.00E00
type III transforming growth factor beta receptor binding	4	0	.05	-	< 0.2	1.00E00
type I transforming growth factor beta receptor binding	8	0	.11	-	< 0.2	1.00E00
pyruvate dehydrogenase (acetyl-transferring) activity	3	0	.04	-	< 0.2	1.00E00
inhibin binding	3	0	.04	-	< 0.2	1.00E00
pyruvate dehydrogenase activity	3	0	.04	-	< 0.2	1.00E00
pyruvate carboxylase activity	1	0	.01	-	< 0.2	1.00E00
pyrroline-5-carboxylate reductase activity	4	0	.05	-	< 0.2	1.00E00
pyridoxamine-phosphate oxidase activity	1	0	.01	-	< 0.2	1.00E00
purine-nucleoside phosphorylase activity	3	0	.04	-	< 0.2	1.00E00
melanin-concentrating hormone activity	1	0	.01	-	< 0.2	1.00E00
iron-responsive element binding	3	0	.04	-	< 0.2	1.00E00
oxygen-dependent protoporphyrinogen oxidase activity	1	0	.01	-	< 0.2	1.00E00
tripeptidase activity	2	0	.03	-	< 0.2	1.00E00
receptor signaling protein tyrosine phosphatase activity	1	0	.01	-	< 0.2	1.00E00
non-membrane spanning protein tyrosine phosphatase activity	4	0	.05	-	< 0.2	1.00E00
protein tyrosine phosphatase activity	92	3	1.25	+	2.40	1.00E00
activating transcription factor binding	47	1	.64	+	1.57	1.00E00
GDP-L-fucose synthase activity	1	0	.01	-	< 0.2	1.00E00
receptor serine/threonine kinase binding	13	0	.18	-	< 0.2	1.00E00
calcium-dependent protein serine/threonine phosphatase activity	3	0	.04	-	< 0.2	1.00E00
protein serine/threonine phosphatase activity	34	1	.46	+	2.16	1.00E00
phosphoprotein phosphatase activity	146	3	1.98	+	1.51	1.00E00
protein-lysine 6-oxidase activity	3	0	.04	-	< 0.2	1.00E00
14-3-3 protein binding	11	0	.15	-	< 0.2	1.00E00
mitogen-activated protein kinase kinase kinase binding	9	1	.12	+	> 5	1.00E00
mitogen-activated protein kinase kinase binding	10	0	.14	-	< 0.2	1.00E00
telethonin binding	2	0	.03	-	< 0.2	1.00E00
1-(4-iodo-2,5-dimethoxyphenyl)propan-2-amine binding	1	0	.01	-	< 0.2	1.00E00
syntaxin-3 binding	1	0	.01	-	< 0.2	1.00E00
titin binding	10	0	.14	-	< 0.2	1.00E00
N-terminal protein N-methyltransferase activity	2	0	.03	-	< 0.2	1.00E00
leptin receptor binding	3	0	.04	-	< 0.2	1.00E00
vitamin D receptor activator activity	1	0	.01	-	< 0.2	1.00E00
protein phosphatase 2B binding	3	0	.04	-	< 0.2	1.00E00
structural constituent of tooth enamel	1	0	.01	-	< 0.2	1.00E00
vitamin D3 25-hydroxylase activity	1	0	.01	-	< 0.2	1.00E00
1-alpha,25-dihydroxyvitamin D3 24-hydroxylase activity	1	0	.01	-	< 0.2	1.00E00
inositol phosphate phosphatase activity	8	0	.11	-	< 0.2	1.00E00
phosphatidylinositol monophosphate phosphatase activity	6	0	.08	-	< 0.2	1.00E00
inositol tetrakisphosphate phosphatase activity	1	0	.01	-	< 0.2	1.00E00
phosphatidylinositol kinase activity	13	1	.18	+	> 5	1.00E00
protein-L-isoaspartate (D-aspartate) O-methyltransferase activity	3	0	.04	-	< 0.2	1.00E00
receptor signaling protein tyrosine kinase activity	7	0	.10	-	< 0.2	1.00E00
non-membrane spanning protein tyrosine kinase activity	40	2	.54	+	3.68	1.00E00
glutaminyl-tRNA synthase (glutamine-hydrolyzing) activity	3	0	.04	-	< 0.2	1.00E00
transmembrane receptor protein tyrosine kinase activity	54	0	.73	-	< 0.2	1.00E00
protein tyrosine kinase activity	113	3	1.54	+	1.95	1.00E00
protein serine/threonine/tyrosine kinase activity	34	2	.46	+	4.33	1.00E00
cysteine-S-conjugate N-acetyltransferase activity	1	0	.01	-	< 0.2	1.00E00
ribosomal protein S6 kinase activity	6	0	.08	-	< 0.2	1.00E00
transferrin receptor binding	3	0	.04	-	< 0.2	1.00E00
glutamate-tRNA(Gln) ligase activity	1	0	.01	-	< 0.2	1.00E00
aspartate-tRNA(Asn) ligase activity	1	0	.01	-	< 0.2	1.00E00
1-alkylglycerophosphocholine O-acetyltransferase activity	1	0	.01	-	< 0.2	1.00E00
1-alkylglycerophosphocholine O-acyltransferase activity	1	0	.01	-	< 0.2	1.00E00
X11-like protein binding	1	0	.01	-	< 0.2	1.00E00
CMP-N-acetylneuraminate monooxygenase activity	1	0	.01	-	< 0.2	1.00E00
DNA polymerase processivity factor activity	2	0	.03	-	< 0.2	1.00E00
linear polyubiquitin binding	1	0	.01	-	< 0.2	1.00E00
alkali metal ion binding	8	0	.11	-	< 0.2	1.00E00
cyclin binding	15	0	.20	-	< 0.2	1.00E00
estrogen receptor binding	20	0	.27	-	< 0.2	1.00E00
phosphoethanolamine phosphatase activity	1	0	.01	-	< 0.2	1.00E00
phosphocholine phosphatase activity	1	0	.01	-	< 0.2	1.00E00
MAP kinase kinase kinase activity	15	0	.20	-	< 0.2	1.00E00
MAP kinase kinase activity	17	0	.23	-	< 0.2	1.00E00
MAP kinase activity	14	0	.19	-	< 0.2	1.00E00
JUN kinase activity	2	0	.03	-	< 0.2	1.00E00
NF-kappaB-inducing kinase activity	3	0	.04	-	< 0.2	1.00E00
G-protein coupled receptor kinase activity	7	0	.10	-	< 0.2	1.00E00
mitogen-activated protein kinase p38 binding	2	0	.03	-	< 0.2	1.00E00
receptor signaling protein serine/threonine kinase activity	73	1	.99	+	1.01	1.00E00
methionine adenosyltransferase regulator activity	1	0	.01	-	< 0.2	1.00E00
cobalamin binding	8	0	.11	-	< 0.2	1.00E00
L-ascorbic acid binding	20	0	.27	-	< 0.2	1.00E00
1-acylglycerophosphocholine O-acyltransferase activity	4	0	.05	-	< 0.2	1.00E00
muramyl dipeptide binding	1	0	.01	-	< 0.2	1.00E00
F-box domain binding	1	0	.01	-	< 0.2	1.00E00
ornithine decarboxylase regulator activity	5	1	.07	+	> 5	1.00E00
ornithine decarboxylase activator activity	2	0	.03	-	< 0.2	1.00E00
peroxisome proliferator activated receptor binding	6	0	.08	-	< 0.2	1.00E00
retinoic acid receptor binding	39	0	.53	-	< 0.2	1.00E00
protein phosphatase type 1 activator activity	1	0	.01	-	< 0.2	1.00E00
dIDP diphosphatase activity	1	0	.01	-	< 0.2	1.00E00
deoxynucleoside-diphosphatase activity	1	0	.01	-	< 0.2	1.00E00
inositol-1,3,4-trisphosphate 5-kinase activity	1	1	.01	+	> 5	1.00E00
phytoceramidase activity	1	0	.01	-	< 0.2	1.00E00
inositol-1,3,4-trisphosphate 6-kinase activity	1	1	.01	+	> 5	1.00E00
protein-N-terminal glutamine amidohydrolase activity	1	0	.01	-	< 0.2	1.00E00
inositol hexakisphosphate 3-kinase activity	1	0	.01	-	< 0.2	1.00E00
inositol hexakisphosphate 1-kinase activity	1	0	.01	-	< 0.2	1.00E00
RNA 7-methylguanosine cap binding	5	0	.07	-	< 0.2	1.00E00
platelet-activating factor acetyltransferase activity	2	0	.03	-	< 0.2	1.00E00
arachidonic acid binding	4	0	.05	-	< 0.2	1.00E00
icosatetraenoic acid binding	4	0	.05	-	< 0.2	1.00E00
icosanoid binding	4	0	.05	-	< 0.2	1.00E00
phosphatidylcholine-retinol O-acyltransferase activity	1	0	.01	-	< 0.2	1.00E00
carboxylic acid binding	111	3	1.51	+	1.99	1.00E00
lipoic acid binding	1	0	.01	-	< 0.2	1.00E00
lithium ion binding	2	0	.03	-	< 0.2	1.00E00
sodium ion binding	3	0	.04	-	< 0.2	1.00E00
neuropeptide receptor binding	17	0	.23	-	< 0.2	1.00E00
extracellular matrix protein binding	2	0	.03	-	< 0.2	1.00E00
gap junction channel activity involved in cell communication by electrical coupling	1	0	.01	-	< 0.2	1.00E00
NAD-dependent histone deacetylase activity (H3-K18 specific)	7	0	.10	-	< 0.2	1.00E00
MDM2/MDM4 family protein binding	3	0	.04	-	< 0.2	1.00E00
RNA cap binding	8	0	.11	-	< 0.2	1.00E00
3-hydroxyanthranilate 3,4-dioxygenase activity	1	0	.01	-	< 0.2	1.00E00
3'-flap endonuclease activity	2	0	.03	-	< 0.2	1.00E00
flap endonuclease activity	7	0	.10	-	< 0.2	1.00E00
aspartate N-acetyltransferase activity	1	0	.01	-	< 0.2	1.00E00
biotin-protein ligase activity	1	0	.01	-	< 0.2	1.00E00
glyoxalase (glycolic acid-forming) activity	1	0	.01	-	< 0.2	1.00E00
carbohydrate derivative binding	1875	30	25.47	+	1.18	1.00E00
ADP-ribosylation factor binding	5	0	.07	-	< 0.2	1.00E00
heparanase activity	1	0	.01	-	< 0.2	1.00E00
protein O-GlcNAc transferase activity	2	0	.03	-	< 0.2	1.00E00
CXCR3 chemokine receptor binding	5	0	.07	-	< 0.2	1.00E00
acyloxyacyl hydrolase activity	1	0	.01	-	< 0.2	1.00E00
phytanoyl-CoA dioxygenase activity	1	0	.01	-	< 0.2	1.00E00
1-alkenylglycerophosphocholine O-acyltransferase activity	1	0	.01	-	< 0.2	1.00E00
diphthine-ammonia ligase activity	1	0	.01	-	< 0.2	1.00E00
betaine-homocysteine S-methyltransferase activity	2	0	.03	-	< 0.2	1.00E00
HMG box domain binding	12	0	.16	-	< 0.2	1.00E00
phosphatidylinositol N-acetylglucosaminyltransferase activity	4	0	.05	-	< 0.2	1.00E00
glucoside transmembrane transporter activity	1	0	.01	-	< 0.2	1.00E00
glycine N-methyltransferase activity	1	0	.01	-	< 0.2	1.00E00
cysteine dioxygenase activity	2	0	.03	-	< 0.2	1.00E00
serine hydrolase activity	177	2	2.40	-	.83	1.00E00
C2H2 zinc finger domain binding	14	0	.19	-	< 0.2	1.00E00
tubulin-glutamic acid ligase activity	1	0	.01	-	< 0.2	1.00E00
fatty acid derivative binding	4	0	.05	-	< 0.2	1.00E00
lactosylceramide 4-alpha-galactosyltransferase activity	1	0	.01	-	< 0.2	1.00E00
CDP-alcohol phosphatidyltransferase activity	4	0	.05	-	< 0.2	1.00E00
5-oxoprolinase (ATP-hydrolyzing) activity	1	0	.01	-	< 0.2	1.00E00
vinculin binding	10	0	.14	-	< 0.2	1.00E00
protein-glutamic acid ligase activity	2	0	.03	-	< 0.2	1.00E00
aryl hydrocarbon receptor binding	2	1	.03	+	> 5	1.00E00
protein-glycine ligase activity, initiating	2	0	.03	-	< 0.2	1.00E00
N-box binding	1	0	.01	-	< 0.2	1.00E00
Ral GTPase binding	4	0	.05	-	< 0.2	1.00E00
enterobactin transporter activity	1	0	.01	-	< 0.2	1.00E00
protein-glycine ligase activity	2	0	.03	-	< 0.2	1.00E00
nicotinamide-nucleotide adenylyltransferase activity	3	0	.04	-	< 0.2	1.00E00
protein adenylyltransferase activity	2	0	.03	-	< 0.2	1.00E00
UDP-galactose:beta-N-acetylglucosamine beta-1,3-galactosyltransferase activity	5	0	.07	-	< 0.2	1.00E00
N-acetylglucosaminyl-proteoglycan 4-beta-glucuronosyltransferase activity	2	0	.03	-	< 0.2	1.00E00
glucuronosyl-N-acetylglucosaminyl-proteoglycan 4-alpha-N-acetylglucosaminyltransferase activity	2	0	.03	-	< 0.2	1.00E00
protoheme IX farnesyltransferase activity	1	0	.01	-	< 0.2	1.00E00
translation activator activity	5	1	.07	+	> 5	1.00E00
hyaluronan synthase activity	4	0	.05	-	< 0.2	1.00E00
protein-disulfide reductase activity	2	0	.03	-	< 0.2	1.00E00
pantetheine hydrolase activity	2	0	.03	-	< 0.2	1.00E00
saccharopine dehydrogenase (NAD+, L-glutamate-forming) activity	1	0	.01	-	< 0.2	1.00E00
saccharopine dehydrogenase (NADP+, L-lysine-forming) activity	1	0	.01	-	< 0.2	1.00E00
siderophore transporter activity	1	0	.01	-	< 0.2	1.00E00
protein-lipid complex binding	17	2	.23	+	> 5	1.00E00
semaphorin receptor activity	9	0	.12	-	< 0.2	1.00E00
lipoprotein particle binding	17	2	.23	+	> 5	1.00E00
sodium:dicarboxylate symporter activity	8	0	.11	-	< 0.2	1.00E00
neuromedin U binding	1	0	.01	-	< 0.2	1.00E00
leucine binding	2	1	.03	+	> 5	1.00E00
neuropeptide binding	17	0	.23	-	< 0.2	1.00E00
DEAD/H-box RNA helicase binding	2	0	.03	-	< 0.2	1.00E00
tRNA dihydrouridine synthase activity	4	0	.05	-	< 0.2	1.00E00
gamma-glutamyl carboxylase activity	1	0	.01	-	< 0.2	1.00E00
diphosphoinositol-polyphosphate diphosphatase activity	2	0	.03	-	< 0.2	1.00E00
sulfuric ester hydrolase activity	16	0	.22	-	< 0.2	1.00E00
transaminase activity	20	1	.27	+	3.68	1.00E00
thiomorpholine-carboxylate dehydrogenase activity	1	0	.01	-	< 0.2	1.00E00
sphinganine kinase activity	1	0	.01	-	< 0.2	1.00E00
miRNA binding	10	0	.14	-	< 0.2	1.00E00
siRNA binding	6	0	.08	-	< 0.2	1.00E00
Wnt-protein binding	26	0	.35	-	< 0.2	1.00E00
inositol trisphosphate phosphatase activity	3	0	.04	-	< 0.2	1.00E00
poly-purine tract binding	14	0	.19	-	< 0.2	1.00E00
xenobiotic transporter activity	2	0	.03	-	< 0.2	1.00E00
kininogen binding	1	0	.01	-	< 0.2	1.00E00
mismatched DNA binding	11	0	.15	-	< 0.2	1.00E00
queuine tRNA-ribosyltransferase activity	3	0	.04	-	< 0.2	1.00E00
pyridoxal kinase activity	1	0	.01	-	< 0.2	1.00E00
protein-tyrosine sulfotransferase activity	2	0	.03	-	< 0.2	1.00E00
procollagen-lysine 5-dioxygenase activity	3	0	.04	-	< 0.2	1.00E00
palmitoyl-(protein) hydrolase activity	3	0	.04	-	< 0.2	1.00E00
enoyl-[acyl-carrier-protein] reductase (NADPH, A-specific) activity	1	0	.01	-	< 0.2	1.00E00
trans-1,2-dihydrobenzene-1,2-diol dehydrogenase activity	1	0	.01	-	< 0.2	1.00E00
Rab GTPase binding	71	1	.96	+	1.04	1.00E00
NAD-dependent histone deacetylase activity	11	0	.15	-	< 0.2	1.00E00
histone threonine kinase activity	7	0	.10	-	< 0.2	1.00E00
fibroblast growth factor binding	18	1	.24	+	4.09	1.00E00
tubulin deacetylase activity	2	0	.03	-	< 0.2	1.00E00
taurine binding	1	0	.01	-	< 0.2	1.00E00
thiamine pyrophosphate binding	5	0	.07	-	< 0.2	1.00E00
thiamine binding	1	0	.01	-	< 0.2	1.00E00
BMP receptor binding	8	0	.11	-	< 0.2	1.00E00
receptor tyrosine kinase binding	35	0	.48	-	< 0.2	1.00E00
histone-arginine N-methyltransferase activity	9	0	.12	-	< 0.2	1.00E00
RNA polymerase III core binding	1	0	.01	-	< 0.2	1.00E00
RNA polymerase II core binding	12	1	.16	+	> 5	1.00E00
[heparan sulfate]-glucosamine 3-sulfotransferase 1 activity	2	0	.03	-	< 0.2	1.00E00
glycogenin glucosyltransferase activity	2	0	.03	-	< 0.2	1.00E00
glycerate dehydrogenase activity	1	0	.01	-	< 0.2	1.00E00
4-trimethylammoniobutyraldehyde dehydrogenase activity	1	0	.01	-	< 0.2	1.00E00
dTDP-glucose 4,6-dehydratase activity	1	0	.01	-	< 0.2	1.00E00
triglyceride binding	1	0	.01	-	< 0.2	1.00E00
phospholipid scramblase activity	6	0	.08	-	< 0.2	1.00E00
cholesterol transporter activity	16	0	.22	-	< 0.2	1.00E00
histone kinase activity (H3-S10 specific)	3	0	.04	-	< 0.2	1.00E00
histone serine kinase activity	8	1	.11	+	> 5	1.00E00
deoxycytidyl transferase activity	1	0	.01	-	< 0.2	1.00E00
histone kinase activity	18	1	.24	+	4.09	1.00E00
SH3 domain binding	54	4	.73	+	> 5	1.00E00
structural constituent of cell wall	1	0	.01	-	< 0.2	1.00E00
structural molecule activity	525	10	7.13	+	1.40	1.00E00
maleylacetoacetate isomerase activity	1	0	.01	-	< 0.2	1.00E00
transcription factor binding transcription factor activity	365	10	4.96	+	2.02	1.00E00
protein binding transcription factor activity	368	10	5.00	+	2.00	1.00E00
core promoter proximal region sequence-specific DNA binding	187	6	2.54	+	2.36	1.00E00
chondroitin 6-sulfotransferase activity	2	0	.03	-	< 0.2	1.00E00
carnitine O-octanoyltransferase activity	1	0	.01	-	< 0.2	1.00E00
RNA polymerase II core promoter sequence-specific DNA binding transcription factor activity	10	1	.14	+	> 5	1.00E00
beta-galactosyl-N-acetylglucosaminylgalactosylglucosyl-ceramide beta-1,3-acetylglucosaminyltransferase activity	1	0	.01	-	< 0.2	1.00E00
RNA polymerase II core promoter proximal region sequence-specific DNA binding transcription factor activity	184	8	2.50	+	3.20	1.00E00
alpha-N-acetylgalactosaminidase activity	1	0	.01	-	< 0.2	1.00E00
sequence-specific DNA binding RNA polymerase II transcription factor activity	393	10	5.34	+	1.87	1.00E00
alpha-1,6-mannosylglycoprotein 2-beta-N-acetylglucosaminyltransferase activity	1	0	.01	-	< 0.2	1.00E00
RNA polymerase II distal enhancer sequence-specific DNA binding	51	3	.69	+	4.33	1.00E00
alpha-1,3-mannosylglycoprotein 4-beta-N-acetylglucosaminyltransferase activity	1	0	.01	-	< 0.2	1.00E00
serum response element binding	2	0	.03	-	< 0.2	1.00E00
alanine-glyoxylate transaminase activity	2	0	.03	-	< 0.2	1.00E00
RNA ligase activity	1	0	.01	-	< 0.2	1.00E00
single-stranded DNA-dependent ATP-dependent DNA helicase activity	2	0	.03	-	< 0.2	1.00E00
dihydropyrimidine dehydrogenase (NADP+) activity	1	0	.01	-	< 0.2	1.00E00
Rab guanyl-nucleotide exchange factor activity	28	1	.38	+	2.63	1.00E00
nucleoside-triphosphatase activity	661	6	8.98	-	.67	1.00E00
nucleoside-diphosphatase activity	11	0	.15	-	< 0.2	1.00E00
Tat protein binding	4	0	.05	-	< 0.2	1.00E00
neurohypophyseal hormone activity	2	0	.03	-	< 0.2	1.00E00
neuropeptide hormone activity	18	0	.24	-	< 0.2	1.00E00
potassium ion binding	5	0	.07	-	< 0.2	1.00E00
gonadotropin hormone-releasing hormone activity	1	0	.01	-	< 0.2	1.00E00
cerebroside-sulfatase activity	1	0	.01	-	< 0.2	1.00E00
RNA polymerase II core promoter sequence-specific DNA binding	40	2	.54	+	3.68	1.00E00
catalase activity	1	0	.01	-	< 0.2	1.00E00
RNA polymerase II core promoter proximal region sequence-specific DNA binding	171	5	2.32	+	2.15	1.00E00
carnitine O-palmitoyltransferase activity	3	0	.04	-	< 0.2	1.00E00
carbohydrate derivative transporter activity	26	1	.35	+	2.83	1.00E00
RNA polymerase II regulatory region sequence-specific DNA binding	284	9	3.86	+	2.33	1.00E00
transcription regulatory region sequence-specific DNA binding	342	11	4.65	+	2.37	1.00E00
regulatory region DNA binding	502	12	6.82	+	1.76	1.00E00
carnitine O-acetyltransferase activity	1	0	.01	-	< 0.2	1.00E00
N-acetylglucosamine-6-sulfatase activity	3	0	.04	-	< 0.2	1.00E00
N-acetylglucosamine-6-phosphate deacetylase activity	1	0	.01	-	< 0.2	1.00E00
carbonyl reductase (NADPH) activity	3	0	.04	-	< 0.2	1.00E00
GDP-mannose 4,6-dehydratase activity	1	0	.01	-	< 0.2	1.00E00
D-aspartate oxidase activity	1	0	.01	-	< 0.2	1.00E00
CDP-diacylglycerol-glycerol-3-phosphate 3-phosphatidyltransferase activity	1	0	.01	-	< 0.2	1.00E00
phosphofructokinase activity	7	1	.10	+	> 5	1.00E00
3-hydroxyisobutyrate dehydrogenase activity	1	1	.01	+	> 5	1.00E00
3'(2'),5'-bisphosphate nucleotidase activity	2	0	.03	-	< 0.2	1.00E00
inositol-1,4,5-trisphosphate 3-kinase activity	6	0	.08	-	< 0.2	1.00E00
5'-flap endonuclease activity	5	0	.07	-	< 0.2	1.00E00
hormone activity	103	1	1.40	-	.71	1.00E00
peptidoglycan receptor activity	3	0	.04	-	< 0.2	1.00E00
integrin binding	66	1	.90	+	1.12	1.00E00
cyclosporin A binding	1	0	.01	-	< 0.2	1.00E00
ErbB-2 class receptor binding	2	0	.03	-	< 0.2	1.00E00
CD27 receptor binding	1	0	.01	-	< 0.2	1.00E00
morphogen activity	2	0	.03	-	< 0.2	1.00E00
CD40 receptor binding	2	0	.03	-	< 0.2	1.00E00
RNA polymerase activity	37	1	.50	+	1.99	1.00E00
carbonate dehydratase activity	13	0	.18	-	< 0.2	1.00E00
stem cell factor receptor binding	3	0	.04	-	< 0.2	1.00E00
DNA polymerase activity	28	0	.38	-	< 0.2	1.00E00
carbamoyl-phosphate synthase (glutamine-hydrolyzing) activity	2	0	.03	-	< 0.2	1.00E00
vascular endothelial growth factor receptor binding	7	0	.10	-	< 0.2	1.00E00
carbamoyl-phosphate synthase (ammonia) activity	2	0	.03	-	< 0.2	1.00E00
hepatocyte growth factor receptor binding	2	0	.03	-	< 0.2	1.00E00
endoplasmic reticulum signal peptide binding	3	0	.04	-	< 0.2	1.00E00
butyryl-CoA dehydrogenase activity	1	0	.01	-	< 0.2	1.00E00
branched-chain-amino-acid transaminase activity	2	0	.03	-	< 0.2	1.00E00
bisphosphoglycerate 2-phosphatase activity	3	0	.04	-	< 0.2	1.00E00
bisphosphoglycerate mutase activity	3	0	.04	-	< 0.2	1.00E00
bis(5'-nucleosyl)-tetraphosphatase (asymmetrical) activity	1	0	.01	-	< 0.2	1.00E00
biotin-[propionyl-CoA-carboxylase (ATP-hydrolyzing)] ligase activity	1	0	.01	-	< 0.2	1.00E00
calcitriol receptor activity	1	0	.01	-	< 0.2	1.00E00
JUN kinase binding	4	0	.05	-	< 0.2	1.00E00
vitamin E binding	1	0	.01	-	< 0.2	1.00E00
selenium binding	8	0	.11	-	< 0.2	1.00E00
diacylglycerol binding	3	0	.04	-	< 0.2	1.00E00
neurotrophin TRKB receptor binding	1	0	.01	-	< 0.2	1.00E00
neurotrophin TRKA receptor binding	5	0	.07	-	< 0.2	1.00E00
estrogen response element binding	4	0	.05	-	< 0.2	1.00E00
neurotrophin TRK receptor binding	6	0	.08	-	< 0.2	1.00E00
neurotrophin p75 receptor binding	3	0	.04	-	< 0.2	1.00E00
neurotrophin receptor binding	10	0	.14	-	< 0.2	1.00E00
phospholipase A2 activator activity	1	0	.01	-	< 0.2	1.00E00
tumor necrosis factor receptor binding	26	0	.35	-	< 0.2	1.00E00
phospholipase activator activity	6	0	.08	-	< 0.2	1.00E00
nerve growth factor receptor binding	1	0	.01	-	< 0.2	1.00E00
biotin-[acetyl-CoA-carboxylase] ligase activity	1	0	.01	-	< 0.2	1.00E00
platelet-derived growth factor receptor binding	9	0	.12	-	< 0.2	1.00E00
transforming growth factor beta receptor binding	42	0	.57	-	< 0.2	1.00E00
biotin carboxylase activity	5	0	.07	-	< 0.2	1.00E00
biliverdin reductase activity	2	0	.03	-	< 0.2	1.00E00
phosphatidylethanolamine binding	5	0	.07	-	< 0.2	1.00E00
ribonuclease inhibitor activity	1	0	.01	-	< 0.2	1.00E00
aspartate carbamoyltransferase activity	1	0	.01	-	< 0.2	1.00E00
calcium-dependent protein kinase inhibitor activity	1	0	.01	-	< 0.2	1.00E00
protein kinase C inhibitor activity	1	0	.01	-	< 0.2	1.00E00
2-polyprenyl-6-methoxy-1,4-benzoquinone methyltransferase activity	1	0	.01	-	< 0.2	1.00E00
glycoprotein 6-alpha-L-fucosyltransferase activity	1	0	.01	-	< 0.2	1.00E00
beta-glucosidase activity	1	0	.01	-	< 0.2	1.00E00
CTD phosphatase activity	4	0	.05	-	< 0.2	1.00E00
XTP diphosphatase activity	1	0	.01	-	< 0.2	1.00E00
interleukin-6 binding	2	0	.03	-	< 0.2	1.00E00
ITP diphosphatase activity	1	0	.01	-	< 0.2	1.00E00
insulin-like growth factor receptor binding	10	0	.14	-	< 0.2	1.00E00
insulin receptor binding	29	0	.39	-	< 0.2	1.00E00
poly(G) binding	4	0	.05	-	< 0.2	1.00E00
macrophage colony-stimulating factor receptor binding	2	0	.03	-	< 0.2	1.00E00
epidermal growth factor receptor binding	22	0	.30	-	< 0.2	1.00E00
L-aspartate:2-oxoglutarate aminotransferase activity	2	0	.03	-	< 0.2	1.00E00
interleukin-8 receptor binding	1	0	.01	-	< 0.2	1.00E00
sterol-transporting ATPase activity	1	0	.01	-	< 0.2	1.00E00
aspartate 1-decarboxylase activity	1	0	.01	-	< 0.2	1.00E00
interleukin-1 receptor antagonist activity	2	0	.03	-	< 0.2	1.00E00
lipid-transporting ATPase activity	1	0	.01	-	< 0.2	1.00E00
asparaginase activity	1	0	.01	-	< 0.2	1.00E00
interleukin-1, Type II receptor binding	1	0	.01	-	< 0.2	1.00E00
asparagine synthase (glutamine-hydrolyzing) activity	2	0	.03	-	< 0.2	1.00E00
interleukin-1, Type I receptor binding	1	0	.01	-	< 0.2	1.00E00
arylsulfatase activity	3	0	.04	-	< 0.2	1.00E00
arylesterase activity	4	0	.05	-	< 0.2	1.00E00
aryldialkylphosphatase activity	1	0	.01	-	< 0.2	1.00E00
aryl sulfotransferase activity	4	0	.05	-	< 0.2	1.00E00
RNA lariat debranching enzyme activity	1	0	.01	-	< 0.2	1.00E00
arylformamidase activity	1	0	.01	-	< 0.2	1.00E00
protein-N-terminal asparagine amidohydrolase activity	1	0	.01	-	< 0.2	1.00E00
arylamine N-acetyltransferase activity	1	0	.01	-	< 0.2	1.00E00
fucosyltransferase activity	12	0	.16	-	< 0.2	1.00E00
8-oxo-7,8-dihydroguanosine triphosphate pyrophosphatase activity	2	0	.03	-	< 0.2	1.00E00
interleukin-2 binding	2	0	.03	-	< 0.2	1.00E00
CoA-transferase activity	2	1	.03	+	> 5	1.00E00
interleukin-17 binding	1	0	.01	-	< 0.2	1.00E00
interleukin-12 binding	3	1	.04	+	> 5	1.00E00
interleukin-11 binding	1	0	.01	-	< 0.2	1.00E00
8-oxo-7,8-dihydroguanine DNA N-glycosylase activity	1	0	.01	-	< 0.2	1.00E00
deoxyhypusine synthase activity	1	0	.01	-	< 0.2	1.00E00
interleukin-1 receptor binding	14	0	.19	-	< 0.2	1.00E00
prolactin receptor binding	1	0	.01	-	< 0.2	1.00E00
oncostatin-M receptor binding	1	0	.01	-	< 0.2	1.00E00
leukemia inhibitory factor receptor binding	2	0	.03	-	< 0.2	1.00E00
interleukin-13 receptor binding	1	0	.01	-	< 0.2	1.00E00
aralkylamine N-acetyltransferase activity	1	0	.01	-	< 0.2	1.00E00
interleukin-12 receptor binding	5	1	.07	+	> 5	1.00E00
aromatic-L-amino-acid decarboxylase activity	1	0	.01	-	< 0.2	1.00E00
interleukin-11 receptor binding	1	0	.01	-	< 0.2	1.00E00
arginyltransferase activity	1	0	.01	-	< 0.2	1.00E00
interleukin-10 receptor binding	1	0	.01	-	< 0.2	1.00E00
argininosuccinate lyase activity	1	0	.01	-	< 0.2	1.00E00
TPR domain binding	3	0	.04	-	< 0.2	1.00E00
argininosuccinate synthase activity	1	0	.01	-	< 0.2	1.00E00
arginase activity	2	0	.03	-	< 0.2	1.00E00
arachidonate 12-lipoxygenase activity	3	0	.04	-	< 0.2	1.00E00
5'-3' exonuclease activity	10	0	.14	-	< 0.2	1.00E00
arachidonate 5-lipoxygenase activity	1	0	.01	-	< 0.2	1.00E00
3'-5' exonuclease activity	37	2	.50	+	3.98	1.00E00
25-hydroxycholecalciferol-24-hydroxylase activity	1	0	.01	-	< 0.2	1.00E00
retinoic acid 4-hydroxylase activity	3	0	.04	-	< 0.2	1.00E00
interleukin-1 binding	4	0	.05	-	< 0.2	1.00E00
interferon-gamma binding	1	0	.01	-	< 0.2	1.00E00
type I interferon binding	1	0	.01	-	< 0.2	1.00E00
interferon binding	2	0	.03	-	< 0.2	1.00E00
interleukin-7 receptor binding	1	0	.01	-	< 0.2	1.00E00
butyrate-CoA ligase activity	1	0	.01	-	< 0.2	1.00E00
interleukin-6 receptor binding	6	0	.08	-	< 0.2	1.00E00
interleukin-5 receptor binding	2	1	.03	+	> 5	1.00E00
interleukin-4 receptor binding	1	0	.01	-	< 0.2	1.00E00
interleukin-3 receptor binding	2	0	.03	-	< 0.2	1.00E00
interleukin-2 receptor binding	5	1	.07	+	> 5	1.00E00
interferon-gamma receptor binding	2	0	.03	-	< 0.2	1.00E00
type I interferon receptor binding	34	0	.46	-	< 0.2	1.00E00
aminomethyltransferase activity	1	0	.01	-	< 0.2	1.00E00
growth hormone receptor binding	4	1	.05	+	> 5	1.00E00
aminoacylase activity	2	0	.03	-	< 0.2	1.00E00
aminoacyl-tRNA hydrolase activity	4	0	.05	-	< 0.2	1.00E00
amidophosphoribosyltransferase activity	1	0	.01	-	< 0.2	1.00E00
L-aminoadipate-semialdehyde dehydrogenase activity	1	0	.01	-	< 0.2	1.00E00
acetyl-CoA:L-glutamate N-acetyltransferase activity	1	0	.01	-	< 0.2	1.00E00
interleukin-8 binding	2	0	.03	-	< 0.2	1.00E00
C-X-C chemokine binding	4	0	.05	-	< 0.2	1.00E00
C-C chemokine binding	5	0	.07	-	< 0.2	1.00E00
chemokine binding	10	0	.14	-	< 0.2	1.00E00
cytokine binding	58	1	.79	+	1.27	1.00E00
chondroitin-glucuronate 5-epimerase activity	1	0	.01	-	< 0.2	1.00E00
chondroitin 4-sulfotransferase activity	3	0	.04	-	< 0.2	1.00E00
cholestenone 5-alpha-reductase activity	1	0	.01	-	< 0.2	1.00E00
granulocyte macrophage colony-stimulating factor receptor binding	1	0	.01	-	< 0.2	1.00E00
cholestenol delta-isomerase activity	2	0	.03	-	< 0.2	1.00E00
erythropoietin receptor binding	2	0	.03	-	< 0.2	1.00E00
ciliary neurotrophic factor receptor binding	5	1	.07	+	> 5	1.00E00
cytokine receptor binding	238	6	3.23	+	1.86	1.00E00
cytokine activity	186	2	2.53	-	.79	1.00E00
FAD-AMP lyase (cyclizing) activity	1	0	.01	-	< 0.2	1.00E00
death receptor binding	6	0	.08	-	< 0.2	1.00E00
allantoicase activity	1	0	.01	-	< 0.2	1.00E00
alkaline phosphatase activity	3	0	.04	-	< 0.2	1.00E00
oxidoreductase activity, acting on peroxide as acceptor	29	0	.39	-	< 0.2	1.00E00
aldose 1-epimerase activity	1	0	.01	-	< 0.2	1.00E00
aldo-keto reductase (NADP) activity	10	1	.14	+	> 5	1.00E00
alditol:NADP+ 1-oxidoreductase activity	2	0	.03	-	< 0.2	1.00E00
oxidoreductase activity, acting on diphenols and related substances as donors, cytochrome as acceptor	5	1	.07	+	> 5	1.00E00
aldehyde oxidase activity	2	0	.03	-	< 0.2	1.00E00
aldehyde dehydrogenase [NAD(P)+] activity	6	0	.08	-	< 0.2	1.00E00
HLH domain binding	3	1	.04	+	> 5	1.00E00
SUMO activating enzyme activity	2	0	.03	-	< 0.2	1.00E00
[truncated: 1,687 more rows]

## Sheet: GO Biological
Analysis Type: PANTHER Overrepresentation Test (release 20141219)
Annotation Version and Release Date: GO Ontology database Released 2015-03-10
Analyzed List: Nguni (Bos taurus)
Reference List: Bos taurus (all genes in database)
Bonferroni correction: TRUE
GO biological process complete	Bos taurus - REFLIST (19799)	Nguni	Nguni (expected)	Nguni (over/under)	Nguni (fold Enrichment)	Nguni (P-value)
'de novo' actin filament nucleation	1	0	.01	-	< 0.2	1.00E00
'de novo' AMP biosynthetic process	3	0	.04	-	< 0.2	1.00E00
'de novo' CTP biosynthetic process	2	0	.03	-	< 0.2	1.00E00
'de novo' GDP-L-fucose biosynthetic process	2	0	.03	-	< 0.2	1.00E00
'de novo' IMP biosynthetic process	6	1	.08	+	> 5	1.00E00
'de novo' NAD biosynthetic process	4	0	.05	-	< 0.2	1.00E00
'de novo' NAD biosynthetic process from tryptophan	4	0	.05	-	< 0.2	1.00E00
'de novo' posttranslational protein folding	21	0	.29	-	< 0.2	1.00E00
'de novo' protein folding	21	0	.29	-	< 0.2	1.00E00
'de novo' pyrimidine nucleobase biosynthetic process	5	0	.07	-	< 0.2	1.00E00
'de novo' UMP biosynthetic process	1	0	.01	-	< 0.2	1.00E00
10-formyltetrahydrofolate catabolic process	2	0	.03	-	< 0.2	1.00E00
10-formyltetrahydrofolate metabolic process	2	0	.03	-	< 0.2	1.00E00
2-oxobutyrate biosynthetic process	1	0	.01	-	< 0.2	1.00E00
2-oxobutyrate metabolic process	1	0	.01	-	< 0.2	1.00E00
2-oxoglutarate metabolic process	9	1	.12	+	> 5	1.00E00
2'-deoxyribonucleotide biosynthetic process	6	0	.08	-	< 0.2	1.00E00
2'-deoxyribonucleotide metabolic process	16	0	.22	-	< 0.2	1.00E00
3-keto-sphinganine metabolic process	1	0	.01	-	< 0.2	1.00E00
3'-phospho-5'-adenylyl sulfate transmembrane transport	1	0	.01	-	< 0.2	1.00E00
3'-phosphoadenosine 5'-phosphosulfate biosynthetic process	3	0	.04	-	< 0.2	1.00E00
3'-phosphoadenosine 5'-phosphosulfate metabolic process	4	0	.05	-	< 0.2	1.00E00
3'-phosphoadenosine 5'-phosphosulfate transport	1	0	.01	-	< 0.2	1.00E00
3'-UTR-mediated mRNA destabilization	2	0	.03	-	< 0.2	1.00E00
3'-UTR-mediated mRNA stabilization	9	0	.12	-	< 0.2	1.00E00
4-hydroxyproline catabolic process	1	0	.01	-	< 0.2	1.00E00
4-hydroxyproline metabolic process	10	0	.14	-	< 0.2	1.00E00
5-methylcytosine catabolic process	1	0	.01	-	< 0.2	1.00E00
5-methylcytosine metabolic process	1	0	.01	-	< 0.2	1.00E00
5-phosphoribose 1-diphosphate biosynthetic process	1	0	.01	-	< 0.2	1.00E00
5-phosphoribose 1-diphosphate metabolic process	1	0	.01	-	< 0.2	1.00E00
7-methylguanosine cap hypermethylation	1	0	.01	-	< 0.2	1.00E00
7-methylguanosine mRNA capping	7	0	.10	-	< 0.2	1.00E00
7-methylguanosine RNA capping	10	0	.14	-	< 0.2	1.00E00
7,8-dihydroneopterin 3'-triphosphate biosynthetic process	1	0	.01	-	< 0.2	1.00E00
9-cis-retinoic acid biosynthetic process	3	0	.04	-	< 0.2	1.00E00
9-cis-retinoic acid metabolic process	3	0	.04	-	< 0.2	1.00E00
abducens nerve development	1	0	.01	-	< 0.2	1.00E00
abducens nerve formation	1	0	.01	-	< 0.2	1.00E00
abducens nerve morphogenesis	1	0	.01	-	< 0.2	1.00E00
abortive mitotic cell cycle	2	0	.03	-	< 0.2	1.00E00
abscission	5	0	.07	-	< 0.2	1.00E00
acetate ester biosynthetic process	2	0	.03	-	< 0.2	1.00E00
acetate ester metabolic process	3	0	.04	-	< 0.2	1.00E00
acetate ester transport	1	0	.01	-	< 0.2	1.00E00
acetate metabolic process	2	0	.03	-	< 0.2	1.00E00
acetoacetic acid metabolic process	1	0	.01	-	< 0.2	1.00E00
acetyl-CoA biosynthetic process	4	0	.05	-	< 0.2	1.00E00
acetyl-CoA biosynthetic process from acetate	1	0	.01	-	< 0.2	1.00E00
acetyl-CoA biosynthetic process from pyruvate	2	0	.03	-	< 0.2	1.00E00
acetyl-CoA catabolic process	1	0	.01	-	< 0.2	1.00E00
acetyl-CoA metabolic process	16	0	.22	-	< 0.2	1.00E00
acetyl-CoA transport	1	0	.01	-	< 0.2	1.00E00
acetylcholine biosynthetic process	2	0	.03	-	< 0.2	1.00E00
acetylcholine catabolic process	1	0	.01	-	< 0.2	1.00E00
acetylcholine metabolic process	3	0	.04	-	< 0.2	1.00E00
acetylcholine secretion	1	0	.01	-	< 0.2	1.00E00
acetylcholine transport	1	0	.01	-	< 0.2	1.00E00
acid secretion	27	1	.37	+	2.73	1.00E00
acidic amino acid transport	16	0	.22	-	< 0.2	1.00E00
acinar cell differentiation	1	0	.01	-	< 0.2	1.00E00
acrosomal vesicle exocytosis	3	0	.04	-	< 0.2	1.00E00
acrosome assembly	11	0	.15	-	< 0.2	1.00E00
acrosome reaction	14	1	.19	+	> 5	1.00E00
actin crosslink formation	5	0	.07	-	< 0.2	1.00E00
actin cytoskeleton organization	313	5	4.25	+	1.18	1.00E00
actin cytoskeleton reorganization	38	1	.52	+	1.94	1.00E00
actin filament branching	2	0	.03	-	< 0.2	1.00E00
actin filament bundle assembly	34	1	.46	+	2.16	1.00E00
actin filament bundle organization	34	1	.46	+	2.16	1.00E00
actin filament capping	21	1	.29	+	3.50	1.00E00
actin filament depolymerization	7	0	.10	-	< 0.2	1.00E00
actin filament network formation	2	1	.03	+	> 5	1.00E00
actin filament organization	145	3	1.97	+	1.52	1.00E00
actin filament polymerization	16	0	.22	-	< 0.2	1.00E00
actin filament reorganization	2	0	.03	-	< 0.2	1.00E00
actin filament severing	6	0	.08	-	< 0.2	1.00E00
actin filament uncapping	1	0	.01	-	< 0.2	1.00E00
actin filament-based movement	26	1	.35	+	2.83	1.00E00
actin filament-based process	325	5	4.42	+	1.13	1.00E00
actin nucleation	23	0	.31	-	< 0.2	1.00E00
actin polymerization or depolymerization	29	0	.39	-	< 0.2	1.00E00
actin polymerization-dependent cell motility	3	0	.04	-	< 0.2	1.00E00
actin rod assembly	2	0	.03	-	< 0.2	1.00E00
actin-mediated cell contraction	14	0	.19	-	< 0.2	1.00E00
actin-myosin filament sliding	6	0	.08	-	< 0.2	1.00E00
action potential	70	2	.95	+	2.10	1.00E00
activated T cell proliferation	7	0	.10	-	< 0.2	1.00E00
activation of adenylate cyclase activity	9	0	.12	-	< 0.2	1.00E00
activation of anaphase-promoting complex activity	6	1	.08	+	> 5	1.00E00
activation of APC-Cdc20 complex activity	2	0	.03	-	< 0.2	1.00E00
activation of blood coagulation via clotting cascade	1	0	.01	-	< 0.2	1.00E00
activation of cysteine-type endopeptidase activity	65	0	.88	-	< 0.2	1.00E00
activation of cysteine-type endopeptidase activity involved in apoptotic process	62	0	.84	-	< 0.2	1.00E00
activation of cysteine-type endopeptidase activity involved in apoptotic process by cytochrome c	4	0	.05	-	< 0.2	1.00E00
activation of cysteine-type endopeptidase activity involved in apoptotic signaling pathway	1	0	.01	-	< 0.2	1.00E00
activation of GTPase activity	1	0	.01	-	< 0.2	1.00E00
activation of immune response	141	3	1.92	+	1.57	1.00E00
activation of innate immune response	51	1	.69	+	1.44	1.00E00
activation of Janus kinase activity	1	0	.01	-	< 0.2	1.00E00
activation of JNKK activity	2	0	.03	-	< 0.2	1.00E00
activation of JUN kinase activity	19	0	.26	-	< 0.2	1.00E00
activation of MAPK activity	79	1	1.07	-	.93	1.00E00
activation of MAPK activity by adrenergic receptor signaling pathway	1	0	.01	-	< 0.2	1.00E00
activation of MAPK activity involved in innate immune response	1	0	.01	-	< 0.2	1.00E00
activation of MAPKK activity	30	0	.41	-	< 0.2	1.00E00
activation of MAPKKK activity	8	0	.11	-	< 0.2	1.00E00
activation of meiosis	4	0	.05	-	< 0.2	1.00E00
activation of meiosis involved in egg activation	2	0	.03	-	< 0.2	1.00E00
activation of NF-kappaB-inducing kinase activity	13	0	.18	-	< 0.2	1.00E00
activation of phospholipase A2 activity	1	0	.01	-	< 0.2	1.00E00
activation of phospholipase A2 activity by calcium-mediated signaling	1	0	.01	-	< 0.2	1.00E00
activation of phospholipase C activity	7	1	.10	+	> 5	1.00E00
activation of phospholipase D activity	5	0	.07	-	< 0.2	1.00E00
activation of plasma proteins involved in acute inflammatory response	1	0	.01	-	< 0.2	1.00E00
activation of prostate induction by androgen receptor signaling pathway	1	0	.01	-	< 0.2	1.00E00
activation of protein kinase activity	150	2	2.04	-	.98	1.00E00
activation of protein kinase B activity	10	0	.14	-	< 0.2	1.00E00
activation of signaling protein activity involved in unfolded protein response	3	0	.04	-	< 0.2	1.00E00
activation of store-operated calcium channel activity	4	0	.05	-	< 0.2	1.00E00
activation of transmembrane receptor protein tyrosine kinase activity	7	1	.10	+	> 5	1.00E00
activation-induced cell death of T cells	5	0	.07	-	< 0.2	1.00E00
activin receptor signaling pathway	17	0	.23	-	< 0.2	1.00E00
actomyosin contractile ring assembly	1	0	.01	-	< 0.2	1.00E00
actomyosin contractile ring organization	1	0	.01	-	< 0.2	1.00E00
actomyosin structure organization	68	2	.92	+	2.16	1.00E00
acute inflammatory response	33	0	.45	-	< 0.2	1.00E00
acute inflammatory response to antigenic stimulus	2	0	.03	-	< 0.2	1.00E00
acute-phase response	20	0	.27	-	< 0.2	1.00E00
acyl carnitine transmembrane transport	1	0	.01	-	< 0.2	1.00E00
acyl carnitine transport	1	0	.01	-	< 0.2	1.00E00
acyl-CoA biosynthetic process	6	0	.08	-	< 0.2	1.00E00
acyl-CoA metabolic process	33	1	.45	+	2.23	1.00E00
acylglycerol biosynthetic process	10	1	.14	+	> 5	1.00E00
acylglycerol catabolic process	14	0	.19	-	< 0.2	1.00E00
acylglycerol homeostasis	22	0	.30	-	< 0.2	1.00E00
acylglycerol metabolic process	44	1	.60	+	1.67	1.00E00
adaptation of rhodopsin mediated signaling	2	0	.03	-	< 0.2	1.00E00
adaptation of signaling pathway	12	0	.16	-	< 0.2	1.00E00
adaptive immune response	132	2	1.79	+	1.12	1.00E00
adaptive immune response based on somatic recombination of immune receptors built from immunoglobulin superfamily domains	83	1	1.13	-	.89	1.00E00
adenine biosynthetic process	4	0	.05	-	< 0.2	1.00E00
adenine metabolic process	4	0	.05	-	< 0.2	1.00E00
adenine nucleotide transport	7	0	.10	-	< 0.2	1.00E00
adenine salvage	4	0	.05	-	< 0.2	1.00E00
adenohypophysis development	13	0	.18	-	< 0.2	1.00E00
adenohypophysis morphogenesis	1	0	.01	-	< 0.2	1.00E00
adenosine 3',5'-bisphosphate transmembrane transport	2	0	.03	-	< 0.2	1.00E00
adenosine biosynthetic process	1	0	.01	-	< 0.2	1.00E00
adenosine catabolic process	3	0	.04	-	< 0.2	1.00E00
adenosine metabolic process	11	1	.15	+	> 5	1.00E00
adenosine receptor signaling pathway	8	0	.11	-	< 0.2	1.00E00
adenosine to inosine editing	3	0	.04	-	< 0.2	1.00E00
adenylate cyclase-activating adrenergic receptor signaling pathway	3	0	.04	-	< 0.2	1.00E00
adenylate cyclase-activating dopamine receptor signaling pathway	11	0	.15	-	< 0.2	1.00E00
adenylate cyclase-activating G-protein coupled receptor signaling pathway	62	1	.84	+	1.19	1.00E00
adenylate cyclase-inhibiting dopamine receptor signaling pathway	4	0	.05	-	< 0.2	1.00E00
adenylate cyclase-inhibiting G-protein coupled acetylcholine receptor signaling pathway	5	0	.07	-	< 0.2	1.00E00
adenylate cyclase-inhibiting G-protein coupled glutamate receptor signaling pathway	6	0	.08	-	< 0.2	1.00E00
adenylate cyclase-inhibiting G-protein coupled receptor signaling pathway	38	0	.52	-	< 0.2	1.00E00
adenylate cyclase-inhibiting opioid receptor signaling pathway	1	0	.01	-	< 0.2	1.00E00
adenylate cyclase-inhibiting serotonin receptor signaling pathway	2	0	.03	-	< 0.2	1.00E00
adenylate cyclase-modulating G-protein coupled receptor signaling pathway	115	1	1.56	-	.64	1.00E00
adherens junction assembly	26	0	.35	-	< 0.2	1.00E00
adherens junction maintenance	1	0	.01	-	< 0.2	1.00E00
adherens junction organization	33	2	.45	+	4.46	1.00E00
adhesion of symbiont to host	6	0	.08	-	< 0.2	1.00E00
adhesion of symbiont to host cell	5	0	.07	-	< 0.2	1.00E00
adiponectin-activated signaling pathway	6	0	.08	-	< 0.2	1.00E00
adipose tissue development	23	2	.31	+	> 5	1.00E00
ADP biosynthetic process	4	0	.05	-	< 0.2	1.00E00
ADP catabolic process	1	0	.01	-	< 0.2	1.00E00
ADP metabolic process	8	0	.11	-	< 0.2	1.00E00
ADP phosphorylation	1	0	.01	-	< 0.2	1.00E00
ADP transport	2	0	.03	-	< 0.2	1.00E00
adrenal chromaffin cell differentiation	2	0	.03	-	< 0.2	1.00E00
adrenal cortex development	1	0	.01	-	< 0.2	1.00E00
adrenal cortex formation	1	0	.01	-	< 0.2	1.00E00
adrenal gland development	23	0	.31	-	< 0.2	1.00E00
adrenergic receptor signaling pathway	11	0	.15	-	< 0.2	1.00E00
adrenergic receptor signaling pathway involved in heart process	2	0	.03	-	< 0.2	1.00E00
adult behavior	130	4	1.77	+	2.26	1.00E00
adult feeding behavior	9	0	.12	-	< 0.2	1.00E00
adult heart development	15	0	.20	-	< 0.2	1.00E00
adult locomotory behavior	81	3	1.10	+	2.73	1.00E00
adult somatic muscle development	1	0	.01	-	< 0.2	1.00E00
adult walking behavior	38	3	.52	+	> 5	1.00E00
aerobic electron transport chain	1	0	.01	-	< 0.2	1.00E00
aerobic respiration	37	0	.50	-	< 0.2	1.00E00
age-dependent general metabolic decline	3	0	.04	-	< 0.2	1.00E00
age-dependent response to oxidative stress	3	0	.04	-	< 0.2	1.00E00
age-dependent response to reactive oxygen species	1	0	.01	-	< 0.2	1.00E00
aggrephagy	1	0	.01	-	< 0.2	1.00E00
aggresome assembly	4	0	.05	-	< 0.2	1.00E00
aggressive behavior	5	0	.07	-	< 0.2	1.00E00
aging	78	1	1.06	-	.94	1.00E00
alanine catabolic process	4	0	.05	-	< 0.2	1.00E00
alanine metabolic process	5	0	.07	-	< 0.2	1.00E00
alanine transport	9	0	.12	-	< 0.2	1.00E00
alanyl-tRNA aminoacylation	3	0	.04	-	< 0.2	1.00E00
alcohol biosynthetic process	58	0	.79	-	< 0.2	1.00E00
alcohol catabolic process	40	0	.54	-	< 0.2	1.00E00
alcohol metabolic process	187	4	2.54	+	1.57	1.00E00
aldehyde biosynthetic process	4	0	.05	-	< 0.2	1.00E00
aldehyde catabolic process	9	0	.12	-	< 0.2	1.00E00
alditol biosynthetic process	2	0	.03	-	< 0.2	1.00E00
alditol catabolic process	4	0	.05	-	< 0.2	1.00E00
alditol metabolic process	20	0	.27	-	< 0.2	1.00E00
alditol phosphate metabolic process	17	0	.23	-	< 0.2	1.00E00
aldosterone biosynthetic process	1	0	.01	-	< 0.2	1.00E00
aldosterone metabolic process	1	0	.01	-	< 0.2	1.00E00
alkaloid metabolic process	1	0	.01	-	< 0.2	1.00E00
allantoin biosynthetic process	1	0	.01	-	< 0.2	1.00E00
allantoin catabolic process	1	0	.01	-	< 0.2	1.00E00
allantoin metabolic process	3	0	.04	-	< 0.2	1.00E00
alpha-amino acid biosynthetic process	60	0	.82	-	< 0.2	1.00E00
alpha-amino acid catabolic process	64	1	.87	+	1.15	1.00E00
alpha-amino acid metabolic process	174	3	2.36	+	1.27	1.00E00
alpha-amino-3-hydroxy-5-methyl-4-isoxazole propionate selective glutamate receptor clustering	5	0	.07	-	< 0.2	1.00E00
alpha-beta T cell activation	46	2	.62	+	3.20	1.00E00
alpha-beta T cell activation involved in immune response	20	1	.27	+	3.68	1.00E00
alpha-beta T cell differentiation	40	2	.54	+	3.68	1.00E00
alpha-beta T cell differentiation involved in immune response	20	1	.27	+	3.68	1.00E00
alpha-beta T cell lineage commitment	6	0	.08	-	< 0.2	1.00E00
alpha-beta T cell proliferation	3	0	.04	-	< 0.2	1.00E00
alpha-ketoglutarate transport	1	0	.01	-	< 0.2	1.00E00
alpha-tubulin acetylation	1	0	.01	-	< 0.2	1.00E00
alternative mRNA splicing, via spliceosome	11	0	.15	-	< 0.2	1.00E00
alveolar primary septum development	1	0	.01	-	< 0.2	1.00E00
alveolar secondary septum development	2	0	.03	-	< 0.2	1.00E00
amacrine cell differentiation	5	0	.07	-	< 0.2	1.00E00
ameboidal-type cell migration	112	2	1.52	+	1.31	1.00E00
amelogenesis	11	0	.15	-	< 0.2	1.00E00
amide biosynthetic process	67	1	.91	+	1.10	1.00E00
amide transport	78	1	1.06	-	.94	1.00E00
amine biosynthetic process	9	0	.12	-	< 0.2	1.00E00
amine catabolic process	11	0	.15	-	< 0.2	1.00E00
amine metabolic process	67	1	.91	+	1.10	1.00E00
amine transport	2	0	.03	-	< 0.2	1.00E00
amino acid activation	44	1	.60	+	1.67	1.00E00
amino acid homeostasis	1	0	.01	-	< 0.2	1.00E00
amino acid import	10	0	.14	-	< 0.2	1.00E00
amino acid import across plasma membrane	1	0	.01	-	< 0.2	1.00E00
amino acid import into cell	3	0	.04	-	< 0.2	1.00E00
amino acid salvage	7	0	.10	-	< 0.2	1.00E00
amino acid transmembrane transport	63	0	.86	-	< 0.2	1.00E00
amino acid transport	98	0	1.33	-	< 0.2	1.00E00
amino acid uptake involved in synaptic transmission	2	0	.03	-	< 0.2	1.00E00
amino sugar biosynthetic process	3	0	.04	-	< 0.2	1.00E00
amino sugar catabolic process	11	1	.15	+	> 5	1.00E00
amino sugar metabolic process	29	1	.39	+	2.54	1.00E00
amino-acid betaine biosynthetic process	5	0	.07	-	< 0.2	1.00E00
amino-acid betaine catabolic process	2	0	.03	-	< 0.2	1.00E00
amino-acid betaine metabolic process	12	0	.16	-	< 0.2	1.00E00
amino-acid betaine transport	4	0	.05	-	< 0.2	1.00E00
aminoglycan biosynthetic process	32	0	.43	-	< 0.2	1.00E00
aminoglycan catabolic process	19	0	.26	-	< 0.2	1.00E00
aminoglycan metabolic process	68	1	.92	+	1.08	1.00E00
aminoglycoside antibiotic metabolic process	1	0	.01	-	< 0.2	1.00E00
ammonia assimilation cycle	1	0	.01	-	< 0.2	1.00E00
ammonia homeostasis	2	1	.03	+	> 5	1.00E00
ammonium ion metabolic process	93	1	1.26	-	.79	1.00E00
ammonium transmembrane transport	10	0	.14	-	< 0.2	1.00E00
ammonium transport	27	0	.37	-	< 0.2	1.00E00
AMP biosynthetic process	6	0	.08	-	< 0.2	1.00E00
AMP catabolic process	1	0	.01	-	< 0.2	1.00E00
AMP metabolic process	13	0	.18	-	< 0.2	1.00E00
AMP phosphorylation	1	0	.01	-	< 0.2	1.00E00
AMP salvage	1	0	.01	-	< 0.2	1.00E00
AMP transport	2	0	.03	-	< 0.2	1.00E00
amygdala development	1	0	.01	-	< 0.2	1.00E00
amyloid fibril formation	2	0	.03	-	< 0.2	1.00E00
amyloid precursor protein catabolic process	5	0	.07	-	< 0.2	1.00E00
amyloid precursor protein metabolic process	7	0	.10	-	< 0.2	1.00E00
amylopectin biosynthetic process	1	0	.01	-	< 0.2	1.00E00
amylopectin metabolic process	1	0	.01	-	< 0.2	1.00E00
anaphase-promoting complex-dependent proteasomal ubiquitin-dependent protein catabolic process	11	0	.15	-	< 0.2	1.00E00
anatomical structure arrangement	18	0	.24	-	< 0.2	1.00E00
anatomical structure development	3378	57	45.90	+	1.24	1.00E00
anatomical structure formation involved in morphogenesis	745	11	10.12	+	1.09	1.00E00
anatomical structure homeostasis	177	1	2.40	-	.42	1.00E00
anatomical structure maturation	31	0	.42	-	< 0.2	1.00E00
anatomical structure morphogenesis	1679	32	22.81	+	1.40	1.00E00
anatomical structure regression	10	0	.14	-	< 0.2	1.00E00
androgen biosynthetic process	4	1	.05	+	> 5	1.00E00
androgen catabolic process	1	0	.01	-	< 0.2	1.00E00
androgen metabolic process	15	1	.20	+	4.91	1.00E00
androgen receptor signaling pathway	18	0	.24	-	< 0.2	1.00E00
angiogenesis	199	3	2.70	+	1.11	1.00E00
angiogenesis involved in coronary vascular morphogenesis	1	0	.01	-	< 0.2	1.00E00
angiogenesis involved in wound healing	7	0	.10	-	< 0.2	1.00E00
angiotensin maturation	1	0	.01	-	< 0.2	1.00E00
angiotensin mediated vasoconstriction involved in regulation of systemic arterial blood pressure	1	0	.01	-	< 0.2	1.00E00
angiotensin-activated signaling pathway	7	0	.10	-	< 0.2	1.00E00
angiotensin-mediated drinking behavior	1	0	.01	-	< 0.2	1.00E00
anion homeostasis	28	2	.38	+	> 5	1.00E00
anion transmembrane transport	172	2	2.34	-	.86	1.00E00
anion transport	353	7	4.80	+	1.46	1.00E00
anoikis	6	0	.08	-	< 0.2	1.00E00
anterior commissure morphogenesis	6	0	.08	-	< 0.2	1.00E00
anterior mesonephric tubule development	1	0	.01	-	< 0.2	1.00E00
anterior neuropore closure	2	0	.03	-	< 0.2	1.00E00
anterior semicircular canal development	1	0	.01	-	< 0.2	1.00E00
anterior/posterior axis specification	41	2	.56	+	3.59	1.00E00
anterior/posterior axis specification, embryo	9	0	.12	-	< 0.2	1.00E00
anterior/posterior axon guidance	4	1	.05	+	> 5	1.00E00
anterior/posterior pattern specification	185	2	2.51	-	.80	1.00E00
anterior/posterior pattern specification involved in kidney development	2	0	.03	-	< 0.2	1.00E00
anterior/posterior pattern specification involved in ureteric bud development	1	0	.01	-	< 0.2	1.00E00
anterograde axon cargo transport	19	0	.26	-	< 0.2	1.00E00
anterograde synaptic vesicle transport	15	0	.20	-	< 0.2	1.00E00
anthranilate metabolic process	3	0	.04	-	< 0.2	1.00E00
anti-Mullerian hormone signaling pathway	1	0	.01	-	< 0.2	1.00E00
antibacterial humoral response	10	0	.14	-	< 0.2	1.00E00
antibacterial peptide biosynthetic process	1	0	.01	-	< 0.2	1.00E00
antibacterial peptide production	1	0	.01	-	< 0.2	1.00E00
antibacterial peptide secretion	1	0	.01	-	< 0.2	1.00E00
antibiotic metabolic process	1	0	.01	-	< 0.2	1.00E00
antibiotic transport	1	0	.01	-	< 0.2	1.00E00
antibody-dependent cellular cytotoxicity	1	0	.01	-	< 0.2	1.00E00
antifungal humoral response	2	0	.03	-	< 0.2	1.00E00
antigen processing and presentation	90	0	1.22	-	< 0.2	1.00E00
antigen processing and presentation of endogenous antigen	5	0	.07	-	< 0.2	1.00E00
antigen processing and presentation of endogenous peptide antigen	5	0	.07	-	< 0.2	1.00E00
antigen processing and presentation of endogenous peptide antigen via MHC class I	5	0	.07	-	< 0.2	1.00E00
antigen processing and presentation of endogenous peptide antigen via MHC class I via ER pathway	3	0	.04	-	< 0.2	1.00E00
antigen processing and presentation of endogenous peptide antigen via MHC class I via ER pathway, TAP-dependent	3	0	.04	-	< 0.2	1.00E00
antigen processing and presentation of endogenous peptide antigen via MHC class Ib	3	0	.04	-	< 0.2	1.00E00
antigen processing and presentation of endogenous peptide antigen via MHC class Ib via ER pathway	3	0	.04	-	< 0.2	1.00E00
antigen processing and presentation of endogenous peptide antigen via MHC class Ib via ER pathway, TAP-dependent	3	0	.04	-	< 0.2	1.00E00
antigen processing and presentation of exogenous antigen	30	0	.41	-	< 0.2	1.00E00
antigen processing and presentation of exogenous peptide antigen	14	0	.19	-	< 0.2	1.00E00
antigen processing and presentation of exogenous peptide antigen via MHC class I	4	0	.05	-	< 0.2	1.00E00
antigen processing and presentation of exogenous peptide antigen via MHC class I, TAP-dependent	1	0	.01	-	< 0.2	1.00E00
antigen processing and presentation of exogenous peptide antigen via MHC class Ib	4	0	.05	-	< 0.2	1.00E00
antigen processing and presentation of exogenous peptide antigen via MHC class II	8	0	.11	-	< 0.2	1.00E00
antigen processing and presentation of exogenous protein antigen via MHC class Ib, TAP-dependent	4	0	.05	-	< 0.2	1.00E00
antigen processing and presentation of lipid antigen via MHC class Ib	15	0	.20	-	< 0.2	1.00E00
antigen processing and presentation of peptide antigen	46	0	.62	-	< 0.2	1.00E00
antigen processing and presentation of peptide antigen via MHC class I	36	0	.49	-	< 0.2	1.00E00
antigen processing and presentation of peptide antigen via MHC class Ib	4	0	.05	-	< 0.2	1.00E00
antigen processing and presentation of peptide antigen via MHC class II	11	0	.15	-	< 0.2	1.00E00
antigen processing and presentation of peptide or polysaccharide antigen via MHC class II	21	0	.29	-	< 0.2	1.00E00
antigen processing and presentation of polysaccharide antigen via MHC class II	1	0	.01	-	< 0.2	1.00E00
antigen processing and presentation via MHC class Ib	19	0	.26	-	< 0.2	1.00E00
antigen processing and presentation, exogenous lipid antigen via MHC class Ib	15	0	.20	-	< 0.2	1.00E00
antigen receptor-mediated signaling pathway	63	1	.86	+	1.17	1.00E00
antigen sampling by M cells in mucosal-associated lymphoid tissue	1	0	.01	-	< 0.2	1.00E00
antigen sampling in mucosal-associated lymphoid tissue	1	0	.01	-	< 0.2	1.00E00
antigen transcytosis by M cells in mucosal-associated lymphoid tissue	1	0	.01	-	< 0.2	1.00E00
antimicrobial humoral response	12	0	.16	-	< 0.2	1.00E00
antimicrobial peptide biosynthetic process	1	0	.01	-	< 0.2	1.00E00
antimicrobial peptide production	1	0	.01	-	< 0.2	1.00E00
antimicrobial peptide secretion	1	0	.01	-	< 0.2	1.00E00
antral ovarian follicle growth	4	0	.05	-	< 0.2	1.00E00
aorta development	21	1	.29	+	3.50	1.00E00
aorta morphogenesis	19	1	.26	+	3.87	1.00E00
aorta smooth muscle tissue morphogenesis	3	0	.04	-	< 0.2	1.00E00
aortic smooth muscle cell differentiation	2	0	.03	-	< 0.2	1.00E00
aortic valve development	4	0	.05	-	< 0.2	1.00E00
aortic valve morphogenesis	4	0	.05	-	< 0.2	1.00E00
apical constriction	4	0	.05	-	< 0.2	1.00E00
apical junction assembly	25	0	.34	-	< 0.2	1.00E00
apical protein localization	11	0	.15	-	< 0.2	1.00E00
apolipoprotein A-I-mediated signaling pathway	4	0	.05	-	< 0.2	1.00E00
apoptotic cell clearance	21	0	.29	-	< 0.2	1.00E00
apoptotic chromosome condensation	3	0	.04	-	< 0.2	1.00E00
apoptotic DNA fragmentation	8	0	.11	-	< 0.2	1.00E00
apoptotic mitochondrial changes	49	1	.67	+	1.50	1.00E00
apoptotic nuclear changes	21	0	.29	-	< 0.2	1.00E00
apoptotic process	564	13	7.66	+	1.70	1.00E00
apoptotic process in bone marrow	1	0	.01	-	< 0.2	1.00E00
apoptotic process involved in development	23	0	.31	-	< 0.2	1.00E00
apoptotic process involved in embryonic digit morphogenesis	3	0	.04	-	< 0.2	1.00E00
apoptotic process involved in heart morphogenesis	3	0	.04	-	< 0.2	1.00E00
apoptotic process involved in luteolysis	3	0	.04	-	< 0.2	1.00E00
apoptotic process involved in morphogenesis	18	0	.24	-	< 0.2	1.00E00
apoptotic process involved in patterning of blood vessels	6	0	.08	-	< 0.2	1.00E00
apoptotic signaling pathway	220	6	2.99	+	2.01	1.00E00
appendage development	156	2	2.12	-	.94	1.00E00
appendage morphogenesis	138	2	1.87	+	1.07	1.00E00
arabinose metabolic process	2	0	.03	-	< 0.2	1.00E00
arachidonate transport	8	1	.11	+	> 5	1.00E00
arachidonic acid metabolic process	32	0	.43	-	< 0.2	1.00E00
arachidonic acid metabolite production involved in inflammatory response	2	0	.03	-	< 0.2	1.00E00
arachidonic acid secretion	8	1	.11	+	> 5	1.00E00
archaeal or bacterial-type flagellum-dependent cell motility	2	0	.03	-	< 0.2	1.00E00
arginine biosynthetic process	5	0	.07	-	< 0.2	1.00E00
arginine biosynthetic process via ornithine	2	0	.03	-	< 0.2	1.00E00
arginine catabolic process	3	0	.04	-	< 0.2	1.00E00
arginine import	2	0	.03	-	< 0.2	1.00E00
arginine metabolic process	10	0	.14	-	< 0.2	1.00E00
arginine transmembrane transport	4	0	.05	-	< 0.2	1.00E00
arginine transport	6	0	.08	-	< 0.2	1.00E00
argininosuccinate metabolic process	1	0	.01	-	< 0.2	1.00E00
arginyl-tRNA aminoacylation	2	0	.03	-	< 0.2	1.00E00
aromatic amino acid family catabolic process	11	0	.15	-	< 0.2	1.00E00
aromatic amino acid family metabolic process	20	0	.27	-	< 0.2	1.00E00
aromatic amino acid transport	2	0	.03	-	< 0.2	1.00E00
aromatic compound biosynthetic process	1230	16	16.71	-	.96	1.00E00
aromatic compound catabolic process	212	3	2.88	+	1.04	1.00E00
Arp2/3 complex-mediated actin nucleation	16	0	.22	-	< 0.2	1.00E00
arterial endothelial cell differentiation	4	0	.05	-	< 0.2	1.00E00
arterial endothelial cell fate commitment	1	0	.01	-	< 0.2	1.00E00
artery development	53	1	.72	+	1.39	1.00E00
artery morphogenesis	45	1	.61	+	1.64	1.00E00
artery smooth muscle contraction	4	0	.05	-	< 0.2	1.00E00
ascending aorta development	3	0	.04	-	< 0.2	1.00E00
ascending aorta morphogenesis	3	0	.04	-	< 0.2	1.00E00
ascending thin limb development	3	0	.04	-	< 0.2	1.00E00
asparagine biosynthetic process	2	0	.03	-	< 0.2	1.00E00
asparagine catabolic process	1	0	.01	-	< 0.2	1.00E00
asparagine catabolic process via L-aspartate	1	0	.01	-	< 0.2	1.00E00
asparagine metabolic process	4	0	.05	-	< 0.2	1.00E00
asparagine transport	2	0	.03	-	< 0.2	1.00E00
asparaginyl-tRNA aminoacylation	3	0	.04	-	< 0.2	1.00E00
aspartate biosynthetic process	2	0	.03	-	< 0.2	1.00E00
aspartate catabolic process	3	0	.04	-	< 0.2	1.00E00
aspartate family amino acid biosynthetic process	15	0	.20	-	< 0.2	1.00E00
aspartate family amino acid catabolic process	13	0	.18	-	< 0.2	1.00E00
aspartate family amino acid metabolic process	33	0	.45	-	< 0.2	1.00E00
aspartate metabolic process	4	0	.05	-	< 0.2	1.00E00
aspartate transport	6	0	.08	-	< 0.2	1.00E00
aspartyl-tRNA aminoacylation	1	0	.01	-	< 0.2	1.00E00
assembly of actomyosin apparatus involved in cytokinesis	1	0	.01	-	< 0.2	1.00E00
associative learning	56	0	.76	-	< 0.2	1.00E00
astral microtubule organization	3	0	.04	-	< 0.2	1.00E00
astrocyte activation	2	0	.03	-	< 0.2	1.00E00
astrocyte cell migration	3	0	.04	-	< 0.2	1.00E00
astrocyte development	13	0	.18	-	< 0.2	1.00E00
astrocyte differentiation	26	1	.35	+	2.83	1.00E00
astrocyte fate commitment	4	1	.05	+	> 5	1.00E00
asymmetric cell division	4	0	.05	-	< 0.2	1.00E00
asymmetric neuroblast division	2	0	.03	-	< 0.2	1.00E00
asymmetric protein localization	18	0	.24	-	< 0.2	1.00E00
asymmetric stem cell division	4	0	.05	-	< 0.2	1.00E00
ATP biosynthetic process	35	0	.48	-	< 0.2	1.00E00
ATP hydrolysis coupled proton transport	26	0	.35	-	< 0.2	1.00E00
ATP metabolic process	76	0	1.03	-	< 0.2	1.00E00
ATP synthesis coupled electron transport	24	0	.33	-	< 0.2	1.00E00
ATP synthesis coupled proton transport	25	0	.34	-	< 0.2	1.00E00
ATP transport	5	0	.07	-	< 0.2	1.00E00
ATP-dependent chromatin remodeling	35	1	.48	+	2.10	1.00E00
atrial cardiac muscle cell action potential	7	0	.10	-	< 0.2	1.00E00
atrial cardiac muscle cell development	2	0	.03	-	< 0.2	1.00E00
atrial cardiac muscle cell differentiation	2	0	.03	-	< 0.2	1.00E00
atrial cardiac muscle cell to AV node cell communication	7	0	.10	-	< 0.2	1.00E00
atrial cardiac muscle cell to AV node cell signaling	7	0	.10	-	< 0.2	1.00E00
atrial cardiac muscle tissue development	6	0	.08	-	< 0.2	1.00E00
atrial cardiac muscle tissue morphogenesis	6	0	.08	-	< 0.2	1.00E00
atrial septum development	15	0	.20	-	< 0.2	1.00E00
atrial septum morphogenesis	14	0	.19	-	< 0.2	1.00E00
atrial septum primum morphogenesis	4	0	.05	-	< 0.2	1.00E00
atrial septum secundum morphogenesis	2	0	.03	-	< 0.2	1.00E00
atrial ventricular junction remodeling	2	0	.03	-	< 0.2	1.00E00
atrioventricular bundle cell differentiation	1	0	.01	-	< 0.2	1.00E00
atrioventricular canal development	6	0	.08	-	< 0.2	1.00E00
atrioventricular node cell development	2	0	.03	-	< 0.2	1.00E00
atrioventricular node cell differentiation	2	0	.03	-	< 0.2	1.00E00
atrioventricular node cell fate commitment	1	0	.01	-	< 0.2	1.00E00
atrioventricular node development	3	0	.04	-	< 0.2	1.00E00
atrioventricular valve development	15	0	.20	-	< 0.2	1.00E00
atrioventricular valve formation	5	0	.07	-	< 0.2	1.00E00
atrioventricular valve morphogenesis	12	0	.16	-	< 0.2	1.00E00
attachment of GPI anchor to protein	3	0	.04	-	< 0.2	1.00E00
attachment of mitotic spindle microtubules to kinetochore	3	0	.04	-	< 0.2	1.00E00
attachment of spindle microtubules to kinetochore	8	0	.11	-	< 0.2	1.00E00
attachment of telomere to nuclear envelope	1	0	.01	-	< 0.2	1.00E00
auditory behavior	5	1	.07	+	> 5	1.00E00
auditory receptor cell development	19	1	.26	+	3.87	1.00E00
auditory receptor cell differentiation	33	1	.45	+	2.23	1.00E00
auditory receptor cell fate commitment	6	0	.08	-	< 0.2	1.00E00
auditory receptor cell fate determination	3	0	.04	-	< 0.2	1.00E00
auditory receptor cell fate specification	1	0	.01	-	< 0.2	1.00E00
auditory receptor cell morphogenesis	14	1	.19	+	> 5	1.00E00
auditory receptor cell stereocilium organization	11	1	.15	+	> 5	1.00E00
autocrine signaling	2	0	.03	-	< 0.2	1.00E00
autolysis	1	0	.01	-	< 0.2	1.00E00
autonomic nervous system development	40	1	.54	+	1.84	1.00E00
autophagic cell death	3	0	.04	-	< 0.2	1.00E00
autophagic vacuole assembly	40	1	.54	+	1.84	1.00E00
autophagic vacuole fusion	4	0	.05	-	< 0.2	1.00E00
autophagic vacuole maturation	3	0	.04	-	< 0.2	1.00E00
autophagy	87	2	1.18	+	1.69	1.00E00
autophagy in response to ER overload	1	0	.01	-	< 0.2	1.00E00
AV node cell to bundle of His cell communication	4	0	.05	-	< 0.2	1.00E00
AV node cell to bundle of His cell communication by electrical coupling	1	0	.01	-	< 0.2	1.00E00
avoidance of defenses of other organism involved in symbiotic interaction	2	0	.03	-	< 0.2	1.00E00
avoidance of host defenses	2	0	.03	-	< 0.2	1.00E00
axial mesoderm development	7	0	.10	-	< 0.2	1.00E00
axial mesoderm formation	3	0	.04	-	< 0.2	1.00E00
axial mesoderm morphogenesis	5	0	.07	-	< 0.2	1.00E00
axial mesodermal cell differentiation	1	0	.01	-	< 0.2	1.00E00
axial mesodermal cell fate commitment	1	0	.01	-	< 0.2	1.00E00
axial mesodermal cell fate specification	1	0	.01	-	< 0.2	1.00E00
axis elongation	25	0	.34	-	< 0.2	1.00E00
axis elongation involved in somitogenesis	4	0	.05	-	< 0.2	1.00E00
axis specification	73	3	.99	+	3.02	1.00E00
axon cargo transport	32	2	.43	+	4.60	1.00E00
axon choice point recognition	4	0	.05	-	< 0.2	1.00E00
axon development	246	8	3.34	+	2.39	1.00E00
axon ensheathment	64	0	.87	-	< 0.2	1.00E00
axon ensheathment in central nervous system	11	0	.15	-	< 0.2	1.00E00
axon extension	27	1	.37	+	2.73	1.00E00
axon extension involved in axon guidance	7	0	.10	-	< 0.2	1.00E00
axon extension involved in regeneration	1	0	.01	-	< 0.2	1.00E00
axon guidance	141	5	1.92	+	2.61	1.00E00
axon midline choice point recognition	2	0	.03	-	< 0.2	1.00E00
axon regeneration	6	0	.08	-	< 0.2	1.00E00
axon target recognition	4	0	.05	-	< 0.2	1.00E00
axon transport of mitochondrion	4	0	.05	-	< 0.2	1.00E00
axonal fasciculation	13	0	.18	-	< 0.2	1.00E00
axonemal dynein complex assembly	13	0	.18	-	< 0.2	1.00E00
axonemal microtubule depolymerization	1	0	.01	-	< 0.2	1.00E00
axoneme assembly	16	0	.22	-	< 0.2	1.00E00
axonogenesis	235	8	3.19	+	2.51	1.00E00
axonogenesis involved in innervation	5	0	.07	-	< 0.2	1.00E00
azole transport	8	0	.11	-	< 0.2	1.00E00
B cell activation	128	1	1.74	-	.58	1.00E00
B cell activation involved in immune response	29	0	.39	-	< 0.2	1.00E00
B cell apoptotic process	6	0	.08	-	< 0.2	1.00E00
B cell chemotaxis	2	0	.03	-	< 0.2	1.00E00
B cell chemotaxis across high endothelial venule	1	0	.01	-	< 0.2	1.00E00
B cell costimulation	2	0	.03	-	< 0.2	1.00E00
B cell cytokine production	1	0	.01	-	< 0.2	1.00E00
B cell differentiation	90	0	1.22	-	< 0.2	1.00E00
B cell homeostasis	22	0	.30	-	< 0.2	1.00E00
B cell homeostatic proliferation	2	0	.03	-	< 0.2	1.00E00
B cell lineage commitment	4	0	.05	-	< 0.2	1.00E00
B cell mediated immunity	48	0	.65	-	< 0.2	1.00E00
B cell negative selection	2	0	.03	-	< 0.2	1.00E00
B cell proliferation	51	0	.69	-	< 0.2	1.00E00
B cell proliferation involved in immune response	4	0	.05	-	< 0.2	1.00E00
B cell receptor apoptotic signaling pathway	1	0	.01	-	< 0.2	1.00E00
B cell receptor signaling pathway	29	0	.39	-	< 0.2	1.00E00
B cell selection	2	0	.03	-	< 0.2	1.00E00
B-1 B cell differentiation	2	0	.03	-	< 0.2	1.00E00
B-1 B cell homeostasis	4	0	.05	-	< 0.2	1.00E00
B-1a B cell differentiation	1	0	.01	-	< 0.2	1.00E00
bacterial-type flagellum-dependent cell motility	2	0	.03	-	< 0.2	1.00E00
barbed-end actin filament capping	10	0	.14	-	< 0.2	1.00E00
barbed-end actin filament uncapping	1	0	.01	-	< 0.2	1.00E00
baroreceptor response to decreased systemic arterial blood pressure	2	0	.03	-	< 0.2	1.00E00
baroreceptor response to increased systemic arterial blood pressure	3	0	.04	-	< 0.2	1.00E00
barrier septum assembly	1	0	.01	-	< 0.2	1.00E00
basal protein localization	1	0	.01	-	< 0.2	1.00E00
base conversion or substitution editing	4	0	.05	-	< 0.2	1.00E00
base-excision repair	35	0	.48	-	< 0.2	1.00E00
base-excision repair, AP site formation	1	0	.01	-	< 0.2	1.00E00
base-excision repair, DNA ligation	2	0	.03	-	< 0.2	1.00E00
base-excision repair, gap-filling	3	0	.04	-	< 0.2	1.00E00
basement membrane assembly	2	0	.03	-	< 0.2	1.00E00
basement membrane disassembly	2	0	.03	-	< 0.2	1.00E00
basement membrane organization	10	0	.14	-	< 0.2	1.00E00
basic amino acid transport	8	0	.11	-	< 0.2	1.00E00
basophil chemotaxis	1	0	.01	-	< 0.2	1.00E00
basophil differentiation	2	1	.03	+	> 5	1.00E00
behavior	399	11	5.42	+	2.03	1.00E00
behavioral defense response	22	1	.30	+	3.35	1.00E00
behavioral fear response	22	1	.30	+	3.35	1.00E00
behavioral response to cocaine	8	0	.11	-	< 0.2	1.00E00
behavioral response to ethanol	10	0	.14	-	< 0.2	1.00E00
behavioral response to nicotine	7	1	.10	+	> 5	1.00E00
behavioral response to nutrient	1	0	.01	-	< 0.2	1.00E00
behavioral response to pain	13	0	.18	-	< 0.2	1.00E00
behavioral response to starvation	1	0	.01	-	< 0.2	1.00E00
benzene-containing compound metabolic process	9	1	.12	+	> 5	1.00E00
Bergmann glial cell differentiation	6	0	.08	-	< 0.2	1.00E00
beta selection	2	0	.03	-	< 0.2	1.00E00
beta-alanine biosynthetic process	1	0	.01	-	< 0.2	1.00E00
beta-alanine metabolic process	1	0	.01	-	< 0.2	1.00E00
beta-amyloid clearance	1	0	.01	-	< 0.2	1.00E00
beta-amyloid formation	1	0	.01	-	< 0.2	1.00E00
beta-amyloid metabolic process	10	0	.14	-	< 0.2	1.00E00
bicarbonate transport	17	0	.23	-	< 0.2	1.00E00
bile acid and bile salt transport	12	0	.16	-	< 0.2	1.00E00
bile acid biosynthetic process	7	0	.10	-	< 0.2	1.00E00
bile acid conjugation	1	0	.01	-	< 0.2	1.00E00
bile acid metabolic process	15	0	.20	-	< 0.2	1.00E00
bile acid secretion	3	0	.04	-	< 0.2	1.00E00
bile acid signaling pathway	3	0	.04	-	< 0.2	1.00E00
binding of sperm to zona pellucida	27	0	.37	-	< 0.2	1.00E00
biological adhesion	695	20	9.44	+	2.12	1.00E00
biological phase	2	0	.03	-	< 0.2	1.00E00
biological regulation	9153	143	124.36	+	1.15	1.00E00
biological_process	14868	226	202.00	+	1.12	1.00E00
biomineral tissue development	52	0	.71	-	< 0.2	1.00E00
biosynthetic process	2438	36	33.12	+	1.09	1.00E00
biotin metabolic process	1	0	.01	-	< 0.2	1.00E00
blastocyst development	74	1	1.01	-	.99	1.00E00
blastocyst formation	32	0	.43	-	< 0.2	1.00E00
blastocyst growth	19	1	.26	+	3.87	1.00E00
blastocyst hatching	4	0	.05	-	< 0.2	1.00E00
blastoderm segmentation	13	0	.18	-	< 0.2	1.00E00
bleb assembly	6	0	.08	-	< 0.2	1.00E00
blood circulation	190	3	2.58	+	1.16	1.00E00
blood coagulation	101	3	1.37	+	2.19	1.00E00
blood coagulation, fibrin clot formation	1	0	.01	-	< 0.2	1.00E00
blood coagulation, intrinsic pathway	1	0	.01	-	< 0.2	1.00E00
blood vessel development	350	5	4.76	+	1.05	1.00E00
blood vessel endothelial cell differentiation	5	0	.07	-	< 0.2	1.00E00
blood vessel endothelial cell fate commitment	1	0	.01	-	< 0.2	1.00E00
blood vessel endothelial cell fate specification	1	0	.01	-	< 0.2	1.00E00
blood vessel endothelial cell migration	20	0	.27	-	< 0.2	1.00E00
blood vessel endothelial cell migration involved in intussusceptive angiogenesis	1	0	.01	-	< 0.2	1.00E00
blood vessel endothelial cell proliferation involved in sprouting angiogenesis	4	0	.05	-	< 0.2	1.00E00
blood vessel lumenization	2	0	.03	-	< 0.2	1.00E00
blood vessel maturation	8	0	.11	-	< 0.2	1.00E00
blood vessel morphogenesis	281	5	3.82	+	1.31	1.00E00
blood vessel remodeling	25	0	.34	-	< 0.2	1.00E00
BMP signaling pathway	61	0	.83	-	< 0.2	1.00E00
BMP signaling pathway involved in heart development	4	0	.05	-	< 0.2	1.00E00
BMP signaling pathway involved in heart induction	2	0	.03	-	< 0.2	1.00E00
BMP signaling pathway involved in mesodermal cell fate specification	1	0	.01	-	< 0.2	1.00E00
BMP signaling pathway involved in nephric duct formation	1	0	.01	-	< 0.2	1.00E00
BMP signaling pathway involved in renal system segmentation	1	0	.01	-	< 0.2	1.00E00
BMP signaling pathway involved in spinal cord dorsal/ventral patterning	1	0	.01	-	< 0.2	1.00E00
BMP signaling pathway involved in ureter morphogenesis	1	0	.01	-	< 0.2	1.00E00
body fluid secretion	40	0	.54	-	< 0.2	1.00E00
body morphogenesis	45	0	.61	-	< 0.2	1.00E00
bombesin receptor signaling pathway	3	0	.04	-	< 0.2	1.00E00
bone cell development	18	2	.24	+	> 5	1.00E00
bone development	151	3	2.05	+	1.46	1.00E00
bone marrow development	6	0	.08	-	< 0.2	1.00E00
bone maturation	9	0	.12	-	< 0.2	1.00E00
bone mineralization	31	0	.42	-	< 0.2	1.00E00
bone mineralization involved in bone maturation	3	0	.04	-	< 0.2	1.00E00
bone morphogenesis	87	1	1.18	-	.85	1.00E00
bone remodeling	36	0	.49	-	< 0.2	1.00E00
bone resorption	17	0	.23	-	< 0.2	1.00E00
bone trabecula formation	8	0	.11	-	< 0.2	1.00E00
bone trabecula morphogenesis	11	0	.15	-	< 0.2	1.00E00
borate transmembrane transport	1	0	.01	-	< 0.2	1.00E00
borate transport	1	0	.01	-	< 0.2	1.00E00
box C/D snoRNA 3'-end processing	2	0	.03	-	< 0.2	1.00E00
box C/D snoRNA metabolic process	2	0	.03	-	< 0.2	1.00E00
box C/D snoRNA processing	2	0	.03	-	< 0.2	1.00E00
box C/D snoRNP assembly	3	0	.04	-	< 0.2	1.00E00
box H/ACA snoRNA 3'-end processing	1	0	.01	-	< 0.2	1.00E00
box H/ACA snoRNA metabolic process	1	0	.01	-	< 0.2	1.00E00
box H/ACA snoRNA processing	1	0	.01	-	< 0.2	1.00E00
bradykinin catabolic process	4	0	.05	-	< 0.2	1.00E00
brain development	480	10	6.52	+	1.53	1.00E00
brain morphogenesis	33	1	.45	+	2.23	1.00E00
brain renin-angiotensin system	4	0	.05	-	< 0.2	1.00E00
brain segmentation	3	0	.04	-	< 0.2	1.00E00
brain-derived neurotrophic factor receptor signaling pathway	3	0	.04	-	< 0.2	1.00E00
brainstem development	3	0	.04	-	< 0.2	1.00E00
branch elongation involved in mammary gland duct branching	6	0	.08	-	< 0.2	1.00E00
branch elongation involved in salivary gland morphogenesis	1	0	.01	-	< 0.2	1.00E00
branch elongation involved in ureteric bud branching	1	0	.01	-	< 0.2	1.00E00
branch elongation of an epithelium	16	0	.22	-	< 0.2	1.00E00
branched-chain amino acid biosynthetic process	2	0	.03	-	< 0.2	1.00E00
branched-chain amino acid catabolic process	8	2	.11	+	> 5	1.00E00
branched-chain amino acid metabolic process	10	2	.14	+	> 5	1.00E00
branched-chain amino acid transport	4	0	.05	-	< 0.2	1.00E00
branching involved in labyrinthine layer morphogenesis	9	0	.12	-	< 0.2	1.00E00
branching involved in mammary gland duct morphogenesis	25	1	.34	+	2.94	1.00E00
branching involved in pancreas morphogenesis	1	0	.01	-	< 0.2	1.00E00
branching involved in prostate gland morphogenesis	12	0	.16	-	< 0.2	1.00E00
branching involved in salivary gland morphogenesis	17	0	.23	-	< 0.2	1.00E00
branching involved in ureteric bud morphogenesis	43	0	.58	-	< 0.2	1.00E00
branching morphogenesis of a nerve	4	0	.05	-	< 0.2	1.00E00
branching morphogenesis of an epithelial tube	145	1	1.97	-	.51	1.00E00
branchiomeric skeletal muscle development	3	0	.04	-	< 0.2	1.00E00
branchiomotor neuron axon guidance	6	0	.08	-	< 0.2	1.00E00
bronchiole development	2	0	.03	-	< 0.2	1.00E00
bronchus development	7	0	.10	-	< 0.2	1.00E00
bronchus morphogenesis	2	0	.03	-	< 0.2	1.00E00
brown fat cell differentiation	27	1	.37	+	2.73	1.00E00
bud dilation involved in lung branching	1	0	.01	-	< 0.2	1.00E00
bud elongation involved in lung branching	5	0	.07	-	< 0.2	1.00E00
bud outgrowth involved in lung branching	2	0	.03	-	< 0.2	1.00E00
bundle of His cell to Purkinje myocyte communication	7	0	.10	-	< 0.2	1.00E00
bundle of His development	4	0	.05	-	< 0.2	1.00E00
C-5 methylation of cytosine	3	0	.04	-	< 0.2	1.00E00
C-terminal protein amino acid modification	11	1	.15	+	> 5	1.00E00
C-terminal protein deglutamylation	2	0	.03	-	< 0.2	1.00E00
C-terminal protein lipidation	7	1	.10	+	> 5	1.00E00
C-terminal protein methylation	2	0	.03	-	< 0.2	1.00E00
C21-steroid hormone biosynthetic process	4	0	.05	-	< 0.2	1.00E00
C21-steroid hormone metabolic process	9	0	.12	-	< 0.2	1.00E00
C4-dicarboxylate transport	7	0	.10	-	< 0.2	1.00E00
CAAX-box protein maturation	2	0	.03	-	< 0.2	1.00E00
CAAX-box protein processing	2	0	.03	-	< 0.2	1.00E00
cadmium ion homeostasis	2	0	.03	-	< 0.2	1.00E00
cadmium ion transmembrane transport	2	0	.03	-	< 0.2	1.00E00
cadmium ion transport	2	0	.03	-	< 0.2	1.00E00
Cajal body organization	2	0	.03	-	< 0.2	1.00E00
Cajal-Retzius cell differentiation	1	0	.01	-	< 0.2	1.00E00
calcineurin-NFAT signaling cascade	3	0	.04	-	< 0.2	1.00E00
calcitonin catabolic process	1	0	.01	-	< 0.2	1.00E00
calcitriol biosynthetic process from calciol	2	0	.03	-	< 0.2	1.00E00
calcium activated galactosylceramide scrambling	3	0	.04	-	< 0.2	1.00E00
calcium activated phosphatidylcholine scrambling	3	0	.04	-	< 0.2	1.00E00
calcium activated phosphatidylserine scrambling	2	0	.03	-	< 0.2	1.00E00
calcium activated phospholipid scrambling	3	0	.04	-	< 0.2	1.00E00
calcium ion export	2	0	.03	-	< 0.2	1.00E00
calcium ion export from cell	1	0	.01	-	< 0.2	1.00E00
calcium ion homeostasis	173	5	2.35	+	2.13	1.00E00
calcium ion import	29	0	.39	-	< 0.2	1.00E00
calcium ion transmembrane import into mitochondrion	3	0	.04	-	< 0.2	1.00E00
calcium ion transmembrane transport	105	1	1.43	-	.70	1.00E00
calcium ion transport	168	2	2.28	-	.88	1.00E00
calcium ion transport from endoplasmic reticulum to cytosol	6	0	.08	-	< 0.2	1.00E00
calcium ion transport into cytosol	26	0	.35	-	< 0.2	1.00E00
calcium ion-dependent exocytosis	24	2	.33	+	> 5	1.00E00
calcium ion-dependent exocytosis of neurotransmitter	26	1	.35	+	2.83	1.00E00
calcium-dependent cell-cell adhesion via plasma membrane cell adhesion molecules	10	1	.14	+	> 5	1.00E00
calcium-dependent cell-matrix adhesion	1	0	.01	-	< 0.2	1.00E00
calcium-independent cell-cell adhesion via plasma membrane cell-adhesion molecules	6	0	.08	-	< 0.2	1.00E00
calcium-independent cell-matrix adhesion	3	0	.04	-	< 0.2	1.00E00
calcium-mediated signaling	49	0	.67	-	< 0.2	1.00E00
calcium-mediated signaling using extracellular calcium source	1	0	.01	-	< 0.2	1.00E00
calcium-mediated signaling using intracellular calcium source	11	0	.15	-	< 0.2	1.00E00
camera-type eye development	252	5	3.42	+	1.46	1.00E00
camera-type eye morphogenesis	98	1	1.33	-	.75	1.00E00
camera-type eye photoreceptor cell differentiation	13	0	.18	-	< 0.2	1.00E00
camera-type eye photoreceptor cell fate commitment	1	0	.01	-	< 0.2	1.00E00
cAMP biosynthetic process	13	0	.18	-	< 0.2	1.00E00
cAMP catabolic process	4	0	.05	-	< 0.2	1.00E00
cAMP metabolic process	18	0	.24	-	< 0.2	1.00E00
cAMP-mediated signaling	16	0	.22	-	< 0.2	1.00E00
canalicular bile acid transport	1	0	.01	-	< 0.2	1.00E00
cannabinoid signaling pathway	4	0	.05	-	< 0.2	1.00E00
canonical Wnt signaling pathway	83	1	1.13	-	.89	1.00E00
canonical Wnt signaling pathway involved in cardiac muscle cell fate commitment	1	0	.01	-	< 0.2	1.00E00
canonical Wnt signaling pathway involved in cardiac neural crest cell differentiation involved in heart development	1	0	.01	-	< 0.2	1.00E00
canonical Wnt signaling pathway involved in heart development	3	0	.04	-	< 0.2	1.00E00
canonical Wnt signaling pathway involved in mesenchymal stem cell differentiation	2	0	.03	-	< 0.2	1.00E00
canonical Wnt signaling pathway involved in metanephric kidney development	2	0	.03	-	< 0.2	1.00E00
canonical Wnt signaling pathway involved in negative regulation of apoptotic process	5	0	.07	-	< 0.2	1.00E00
canonical Wnt signaling pathway involved in neural crest cell differentiation	1	0	.01	-	< 0.2	1.00E00
canonical Wnt signaling pathway involved in osteoblast differentiation	2	0	.03	-	< 0.2	1.00E00
canonical Wnt signaling pathway involved in positive regulation of apoptotic process	2	0	.03	-	< 0.2	1.00E00
canonical Wnt signaling pathway involved in positive regulation of cardiac outflow tract cell proliferation	2	0	.03	-	< 0.2	1.00E00
canonical Wnt signaling pathway involved in positive regulation of cell-cell adhesion	1	0	.01	-	< 0.2	1.00E00
canonical Wnt signaling pathway involved in positive regulation of endothelial cell migration	1	0	.01	-	< 0.2	1.00E00
canonical Wnt signaling pathway involved in positive regulation of epithelial to mesenchymal transition	2	0	.03	-	< 0.2	1.00E00
canonical Wnt signaling pathway involved in positive regulation of wound healing	1	0	.01	-	< 0.2	1.00E00
canonical Wnt signaling pathway involved in regulation of cell proliferation	3	0	.04	-	< 0.2	1.00E00
cap mRNA methylation	2	0	.03	-	< 0.2	1.00E00
cap-independent translational initiation	4	0	.05	-	< 0.2	1.00E00
cap1 mRNA methylation	1	0	.01	-	< 0.2	1.00E00
cap2 mRNA methylation	1	0	.01	-	< 0.2	1.00E00
carbamoyl phosphate biosynthetic process	2	0	.03	-	< 0.2	1.00E00
carbamoyl phosphate metabolic process	2	0	.03	-	< 0.2	1.00E00
carbohydrate biosynthetic process	75	0	1.02	-	< 0.2	1.00E00
carbohydrate catabolic process	66	1	.90	+	1.12	1.00E00
carbohydrate derivative biosynthetic process	383	7	5.20	+	1.35	1.00E00
carbohydrate derivative catabolic process	80	2	1.09	+	1.84	1.00E00
carbohydrate derivative metabolic process	633	13	8.60	+	1.51	1.00E00
carbohydrate derivative transport	36	1	.49	+	2.04	1.00E00
carbohydrate homeostasis	109	3	1.48	+	2.03	1.00E00
carbohydrate mediated signaling	1	0	.01	-	< 0.2	1.00E00
carbohydrate metabolic process	501	11	6.81	+	1.62	1.00E00
carbohydrate phosphorylation	23	1	.31	+	3.20	1.00E00
carbohydrate transmembrane transport	3	0	.04	-	< 0.2	1.00E00
carbohydrate transport	51	0	.69	-	< 0.2	1.00E00
carbon catabolite activation of transcription	3	0	.04	-	< 0.2	1.00E00
carbon catabolite activation of transcription from RNA polymerase II promoter	3	0	.04	-	< 0.2	1.00E00
carbon catabolite regulation of transcription	5	0	.07	-	< 0.2	1.00E00
carbon catabolite regulation of transcription from RNA polymerase II promoter	3	0	.04	-	< 0.2	1.00E00
carbon catabolite repression of transcription	2	0	.03	-	< 0.2	1.00E00
carbon catabolite repression of transcription from RNA polymerase II promoter	1	0	.01	-	< 0.2	1.00E00
carbon dioxide transmembrane transport	1	0	.01	-	< 0.2	1.00E00
carbon dioxide transport	3	0	.04	-	< 0.2	1.00E00
carboxylic acid biosynthetic process	178	3	2.42	+	1.24	1.00E00
carboxylic acid catabolic process	130	4	1.77	+	2.26	1.00E00
carboxylic acid metabolic process	579	11	7.87	+	1.40	1.00E00
carboxylic acid transport	168	1	2.28	-	.44	1.00E00
cardiac atrium development	27	0	.37	-	< 0.2	1.00E00
cardiac atrium morphogenesis	26	0	.35	-	< 0.2	1.00E00
cardiac cell development	42	2	.57	+	3.50	1.00E00
cardiac cell fate commitment	7	0	.10	-	< 0.2	1.00E00
cardiac cell fate determination	2	0	.03	-	< 0.2	1.00E00
cardiac cell fate specification	1	0	.01	-	< 0.2	1.00E00
cardiac chamber development	113	1	1.54	-	.65	1.00E00
cardiac chamber formation	9	0	.12	-	< 0.2	1.00E00
cardiac chamber morphogenesis	98	1	1.33	-	.75	1.00E00
cardiac conduction	29	0	.39	-	< 0.2	1.00E00
cardiac conduction system development	12	1	.16	+	> 5	1.00E00
cardiac endothelial cell differentiation	6	0	.08	-	< 0.2	1.00E00
cardiac epithelial to mesenchymal transition	20	0	.27	-	< 0.2	1.00E00
cardiac left ventricle formation	2	0	.03	-	< 0.2	1.00E00
cardiac left ventricle morphogenesis	12	0	.16	-	< 0.2	1.00E00
cardiac muscle adaptation	9	0	.12	-	< 0.2	1.00E00
cardiac muscle cell action potential	24	0	.33	-	< 0.2	1.00E00
cardiac muscle cell action potential involved in contraction	21	0	.29	-	< 0.2	1.00E00
cardiac muscle cell apoptotic process	1	0	.01	-	< 0.2	1.00E00
cardiac muscle cell development	40	2	.54	+	3.68	1.00E00
cardiac muscle cell differentiation	65	2	.88	+	2.26	1.00E00
cardiac muscle cell fate commitment	4	0	.05	-	< 0.2	1.00E00
cardiac muscle cell myoblast differentiation	10	0	.14	-	< 0.2	1.00E00
cardiac muscle cell proliferation	11	0	.15	-	< 0.2	1.00E00
cardiac muscle cell-cardiac muscle cell adhesion	1	0	.01	-	< 0.2	1.00E00
cardiac muscle contraction	32	0	.43	-	< 0.2	1.00E00
cardiac muscle fiber development	7	0	.10	-	< 0.2	1.00E00
cardiac muscle hypertrophy	12	0	.16	-	< 0.2	1.00E00
cardiac muscle hypertrophy in response to stress	9	0	.12	-	< 0.2	1.00E00
cardiac muscle thin filament assembly	1	0	.01	-	< 0.2	1.00E00
cardiac muscle tissue development	128	4	1.74	+	2.30	1.00E00
cardiac muscle tissue growth	14	0	.19	-	< 0.2	1.00E00
cardiac muscle tissue growth involved in heart morphogenesis	1	0	.01	-	< 0.2	1.00E00
cardiac muscle tissue morphogenesis	52	0	.71	-	< 0.2	1.00E00
cardiac muscle tissue regeneration	1	0	.01	-	< 0.2	1.00E00
cardiac myofibril assembly	14	1	.19	+	> 5	1.00E00
cardiac neural crest cell development involved in heart development	6	0	.08	-	< 0.2	1.00E00
cardiac neural crest cell development involved in outflow tract morphogenesis	5	0	.07	-	< 0.2	1.00E00
cardiac neural crest cell differentiation involved in heart development	7	0	.10	-	< 0.2	1.00E00
cardiac neural crest cell migration involved in outflow tract morphogenesis	2	0	.03	-	< 0.2	1.00E00
cardiac pacemaker cell development	5	0	.07	-	< 0.2	1.00E00
cardiac pacemaker cell differentiation	5	0	.07	-	< 0.2	1.00E00
cardiac pacemaker cell fate commitment	1	0	.01	-	< 0.2	1.00E00
cardiac right atrium morphogenesis	2	0	.03	-	< 0.2	1.00E00
cardiac right ventricle formation	4	0	.05	-	< 0.2	1.00E00
cardiac right ventricle morphogenesis	16	0	.22	-	< 0.2	1.00E00
cardiac septum development	60	1	.82	+	1.23	1.00E00
cardiac septum morphogenesis	46	1	.62	+	1.60	1.00E00
cardiac vascular smooth muscle cell development	3	0	.04	-	< 0.2	1.00E00
cardiac vascular smooth muscle cell differentiation	5	0	.07	-	< 0.2	1.00E00
cardiac ventricle development	87	0	1.18	-	< 0.2	1.00E00
cardiac ventricle formation	8	0	.11	-	< 0.2	1.00E00
cardiac ventricle morphogenesis	57	0	.77	-	< 0.2	1.00E00
cardioblast differentiation	13	0	.18	-	< 0.2	1.00E00
cardiocyte differentiation	84	2	1.14	+	1.75	1.00E00
cardiogenic plate morphogenesis	1	0	.01	-	< 0.2	1.00E00
cardiolipin acyl-chain remodeling	2	0	.03	-	< 0.2	1.00E00
cardiolipin biosynthetic process	4	0	.05	-	< 0.2	1.00E00
cardiolipin metabolic process	6	0	.08	-	< 0.2	1.00E00
cardiovascular system development	617	14	8.38	+	1.67	1.00E00
cargo loading into COPII-coated vesicle	2	0	.03	-	< 0.2	1.00E00
cargo loading into vesicle	4	0	.05	-	< 0.2	1.00E00
carnitine biosynthetic process	3	0	.04	-	< 0.2	1.00E00
carnitine catabolic process	1	0	.01	-	< 0.2	1.00E00
carnitine metabolic process	9	0	.12	-	< 0.2	1.00E00
carnitine metabolic process, CoA-linked	3	0	.04	-	< 0.2	1.00E00
carnitine transmembrane transport	3	0	.04	-	< 0.2	1.00E00
carnitine transport	4	0	.05	-	< 0.2	1.00E00
carnosine biosynthetic process	1	0	.01	-	< 0.2	1.00E00
carnosine metabolic process	1	0	.01	-	< 0.2	1.00E00
carotene catabolic process	1	0	.01	-	< 0.2	1.00E00
carotene metabolic process	1	0	.01	-	< 0.2	1.00E00
carotenoid metabolic process	1	0	.01	-	< 0.2	1.00E00
carotid body glomus cell differentiation	1	0	.01	-	< 0.2	1.00E00
cartilage condensation	20	0	.27	-	< 0.2	1.00E00
cartilage development	135	1	1.83	-	.55	1.00E00
cartilage development involved in endochondral bone morphogenesis	27	0	.37	-	< 0.2	1.00E00
cartilage homeostasis	1	0	.01	-	< 0.2	1.00E00
cartilage morphogenesis	12	0	.16	-	< 0.2	1.00E00
catabolic process	1042	22	14.16	+	1.55	1.00E00
catechol-containing compound biosynthetic process	16	0	.22	-	< 0.2	1.00E00
catechol-containing compound catabolic process	5	0	.07	-	< 0.2	1.00E00
catechol-containing compound metabolic process	29	0	.39	-	< 0.2	1.00E00
catecholamine biosynthetic process	16	0	.22	-	< 0.2	1.00E00
catecholamine catabolic process	5	0	.07	-	< 0.2	1.00E00
catecholamine metabolic process	29	0	.39	-	< 0.2	1.00E00
catecholamine secretion	4	0	.05	-	< 0.2	1.00E00
catecholamine transport	9	0	.12	-	< 0.2	1.00E00
catecholamine uptake	2	0	.03	-	< 0.2	1.00E00
catecholamine uptake involved in synaptic transmission	2	0	.03	-	< 0.2	1.00E00
catenin import into nucleus	1	0	.01	-	< 0.2	1.00E00
cation homeostasis	330	7	4.48	+	1.56	1.00E00
cation transmembrane transport	446	7	6.06	+	1.16	1.00E00
cation transport	650	8	8.83	-	.91	1.00E00
caudate nucleus development	1	1	.01	+	> 5	1.00E00
caveola assembly	4	0	.05	-	< 0.2	1.00E00
caveolin-mediated endocytosis	3	0	.04	-	< 0.2	1.00E00
CD4-positive or CD8-positive, alpha-beta T cell lineage commitment	7	0	.10	-	< 0.2	1.00E00
CD4-positive, alpha-beta T cell activation	27	1	.37	+	2.73	1.00E00
CD4-positive, alpha-beta T cell costimulation	1	0	.01	-	< 0.2	1.00E00
CD4-positive, alpha-beta T cell cytokine production	2	0	.03	-	< 0.2	1.00E00
CD4-positive, alpha-beta T cell differentiation	25	1	.34	+	2.94	1.00E00
CD4-positive, alpha-beta T cell differentiation involved in immune response	18	1	.24	+	4.09	1.00E00
CD4-positive, alpha-beta T cell lineage commitment	5	0	.07	-	< 0.2	1.00E00
CD4-positive, CD25-positive, alpha-beta regulatory T cell differentiation	2	0	.03	-	< 0.2	1.00E00
CD40 signaling pathway	2	0	.03	-	< 0.2	1.00E00
CD8-positive, alpha-beta T cell activation	7	0	.10	-	< 0.2	1.00E00
CD8-positive, alpha-beta T cell differentiation	7	0	.10	-	< 0.2	1.00E00
CD8-positive, alpha-beta T cell differentiation involved in immune response	2	0	.03	-	< 0.2	1.00E00
CD8-positive, alpha-beta T cell lineage commitment	1	0	.01	-	< 0.2	1.00E00
CDP phosphorylation	1	0	.01	-	< 0.2	1.00E00
CDP-choline pathway	2	0	.03	-	< 0.2	1.00E00
CDP-diacylglycerol biosynthetic process	7	0	.10	-	< 0.2	1.00E00
CDP-diacylglycerol metabolic process	7	0	.10	-	< 0.2	1.00E00
cell activation	406	7	5.52	+	1.27	1.00E00
cell activation involved in immune response	117	2	1.59	+	1.26	1.00E00
cell adhesion	693	20	9.42	+	2.12	1.00E00
cell adhesion mediated by integrin	11	0	.15	-	< 0.2	1.00E00
cell adhesion molecule production	2	0	.03	-	< 0.2	1.00E00
cell aggregation	20	0	.27	-	< 0.2	1.00E00
cell aging	47	1	.64	+	1.57	1.00E00
cell chemotaxis	123	3	1.67	+	1.80	1.00E00
cell chemotaxis to fibroblast growth factor	1	0	.01	-	< 0.2	1.00E00
cell communication	4170	57	56.66	+	1.01	1.00E00
cell communication by chemical coupling	2	0	.03	-	< 0.2	1.00E00
cell communication by electrical coupling	3	0	.04	-	< 0.2	1.00E00
cell communication by electrical coupling involved in cardiac conduction	1	0	.01	-	< 0.2	1.00E00
cell communication involved in cardiac conduction	19	0	.26	-	< 0.2	1.00E00
cell competition in a multicellular organism	1	0	.01	-	< 0.2	1.00E00
cell cycle	713	13	9.69	+	1.34	1.00E00
cell cycle arrest	74	1	1.01	-	.99	1.00E00
cell cycle checkpoint	126	4	1.71	+	2.34	1.00E00
cell cycle comprising mitosis without cytokinesis	1	0	.01	-	< 0.2	1.00E00
cell cycle DNA replication	5	0	.07	-	< 0.2	1.00E00
cell cycle G1/S phase transition	57	1	.77	+	1.29	1.00E00
cell cycle G2/M phase transition	26	1	.35	+	2.83	1.00E00
cell cycle phase transition	91	2	1.24	+	1.62	1.00E00
cell cycle process	575	12	7.81	+	1.54	1.00E00
cell cycle switching	1	0	.01	-	< 0.2	1.00E00
cell cycle switching, mitotic to meiotic cell cycle	1	0	.01	-	< 0.2	1.00E00
cell death	602	13	8.18	+	1.59	1.00E00
cell death in response to oxidative stress	13	0	.18	-	< 0.2	1.00E00
cell dedifferentiation	1	0	.01	-	< 0.2	1.00E00
cell development	1191	23	16.18	+	1.42	1.00E00
cell differentiation	2387	43	32.43	+	1.33	1.00E00
cell differentiation in hindbrain	24	0	.33	-	< 0.2	1.00E00
cell differentiation in spinal cord	47	1	.64	+	1.57	1.00E00
cell differentiation involved in embryonic placenta development	22	1	.30	+	3.35	1.00E00
cell differentiation involved in kidney development	28	0	.38	-	< 0.2	1.00E00
cell differentiation involved in metanephros development	9	0	.12	-	< 0.2	1.00E00
cell differentiation involved in salivary gland development	2	0	.03	-	< 0.2	1.00E00
cell division	241	6	3.27	+	1.83	1.00E00
cell envelope organization	1	0	.01	-	< 0.2	1.00E00
cell fate commitment	206	5	2.80	+	1.79	1.00E00
cell fate commitment involved in formation of primary germ layer	21	1	.29	+	3.50	1.00E00
cell fate commitment involved in pattern specification	15	0	.20	-	< 0.2	1.00E00
cell fate determination	29	2	.39	+	> 5	1.00E00
cell fate determination involved in pattern specification	1	0	.01	-	< 0.2	1.00E00
cell fate specification	60	1	.82	+	1.23	1.00E00
cell fate specification involved in pattern specification	11	0	.15	-	< 0.2	1.00E00
cell gliding	1	0	.01	-	< 0.2	1.00E00
cell growth	76	4	1.03	+	3.87	1.00E00
cell junction assembly	71	0	.96	-	< 0.2	1.00E00
cell junction maintenance	7	0	.10	-	< 0.2	1.00E00
cell junction organization	101	2	1.37	+	1.46	1.00E00
cell killing	37	1	.50	+	1.99	1.00E00
cell maturation	110	2	1.49	+	1.34	1.00E00
cell migration	537	12	7.30	+	1.64	1.00E00
cell migration in diencephalon	1	0	.01	-	< 0.2	1.00E00
cell migration in hindbrain	11	0	.15	-	< 0.2	1.00E00
cell migration involved in endocardial cushion formation	2	0	.03	-	< 0.2	1.00E00
cell migration involved in gastrulation	13	0	.18	-	< 0.2	1.00E00
cell migration involved in heart development	4	0	.05	-	< 0.2	1.00E00
cell migration involved in kidney development	1	0	.01	-	< 0.2	1.00E00
cell migration involved in mesendoderm migration	1	0	.01	-	< 0.2	1.00E00
cell migration involved in sprouting angiogenesis	12	0	.16	-	< 0.2	1.00E00
cell migration involved in vasculogenesis	1	0	.01	-	< 0.2	1.00E00
cell morphogenesis	635	17	8.63	+	1.97	1.00E00
cell morphogenesis involved in differentiation	409	11	5.56	+	1.98	1.00E00
cell morphogenesis involved in neuron differentiation	278	9	3.78	+	2.38	1.00E00
cell motility	590	12	8.02	+	1.50	1.00E00
cell motility involved in cerebral cortex radial glia guided migration	2	0	.03	-	< 0.2	1.00E00
cell part morphogenesis	461	14	6.26	+	2.24	1.00E00
cell projection assembly	184	3	2.50	+	1.20	1.00E00
cell projection morphogenesis	443	14	6.02	+	2.33	1.00E00
cell projection organization	643	18	8.74	+	2.06	1.00E00
cell proliferation	417	4	5.67	-	.71	1.00E00
cell proliferation in external granule layer	4	0	.05	-	< 0.2	1.00E00
cell proliferation in forebrain	24	0	.33	-	< 0.2	1.00E00
cell proliferation in hindbrain	4	0	.05	-	< 0.2	1.00E00
cell proliferation in midbrain	2	0	.03	-	< 0.2	1.00E00
cell proliferation involved in heart morphogenesis	2	0	.03	-	< 0.2	1.00E00
cell proliferation involved in kidney development	9	0	.12	-	< 0.2	1.00E00
cell proliferation involved in mesonephros development	3	0	.04	-	< 0.2	1.00E00
cell proliferation involved in metanephros development	6	0	.08	-	< 0.2	1.00E00
cell proliferation involved in outflow tract morphogenesis	2	0	.03	-	< 0.2	1.00E00
cell recognition	63	1	.86	+	1.17	1.00E00
cell redox homeostasis	63	0	.86	-	< 0.2	1.00E00
cell separation after cytokinesis	2	0	.03	-	< 0.2	1.00E00
cell septum assembly	1	0	.01	-	< 0.2	1.00E00
cell surface pattern recognition receptor signaling pathway	2	0	.03	-	< 0.2	1.00E00
cell surface receptor signaling pathway	2580	30	35.05	-	.86	1.00E00
cell surface receptor signaling pathway involved in heart development	13	0	.18	-	< 0.2	1.00E00
cell volume homeostasis	22	0	.30	-	< 0.2	1.00E00
cell wall macromolecule catabolic process	2	0	.03	-	< 0.2	1.00E00
cell wall macromolecule metabolic process	2	0	.03	-	< 0.2	1.00E00
cell wall organization or biogenesis	2	0	.03	-	< 0.2	1.00E00
cell-cell adhesion	128	5	1.74	+	2.88	1.00E00
cell-cell adhesion involved in gastrulation	1	0	.01	-	< 0.2	1.00E00
cell-cell adhesion involved in neuronal-glial interactions involved in cerebral cortex radial glia guided migration	1	0	.01	-	< 0.2	1.00E00
cell-cell adhesion mediated by cadherin	3	0	.04	-	< 0.2	1.00E00
cell-cell adhesion mediated by integrin	5	0	.07	-	< 0.2	1.00E00
cell-cell adhesion via plasma-membrane adhesion molecules	127	5	1.73	+	2.90	1.00E00
cell-cell junction assembly	42	0	.57	-	< 0.2	1.00E00
cell-cell junction maintenance	6	0	.08	-	< 0.2	1.00E00
cell-cell junction organization	91	2	1.24	+	1.62	1.00E00
cell-cell recognition	33	1	.45	+	2.23	1.00E00
cell-cell signaling	453	12	6.15	+	1.95	1.00E00
cell-cell signaling involved in cardiac conduction	12	0	.16	-	< 0.2	1.00E00
cell-cell signaling involved in cell fate commitment	33	0	.45	-	< 0.2	1.00E00
cell-cell signaling involved in kidney development	2	0	.03	-	< 0.2	1.00E00
cell-cell signaling involved in mammary gland development	2	0	.03	-	< 0.2	1.00E00
cell-cell signaling involved in metanephros development	2	0	.03	-	< 0.2	1.00E00
cell-matrix adhesion	81	0	1.10	-	< 0.2	1.00E00
cell-matrix adhesion involved in ameboidal cell migration	2	0	.03	-	< 0.2	1.00E00
cell-substrate adherens junction assembly	16	0	.22	-	< 0.2	1.00E00
cell-substrate adhesion	125	1	1.70	-	.59	1.00E00
cell-substrate junction assembly	25	0	.34	-	< 0.2	1.00E00
cell-type specific apoptotic process	67	0	.91	-	< 0.2	1.00E00
cellular alcohol biosynthetic process	2	0	.03	-	< 0.2	1.00E00
cellular alcohol metabolic process	2	0	.03	-	< 0.2	1.00E00
cellular aldehyde metabolic process	41	1	.56	+	1.80	1.00E00
cellular alkene metabolic process	1	0	.01	-	< 0.2	1.00E00
cellular amide catabolic process	1	0	.01	-	< 0.2	1.00E00
cellular amide metabolic process	165	1	2.24	-	.45	1.00E00
cellular amine metabolic process	60	1	.82	+	1.23	1.00E00
cellular amino acid biosynthetic process	63	0	.86	-	< 0.2	1.00E00
cellular amino acid catabolic process	73	2	.99	+	2.02	1.00E00
cellular amino acid metabolic process	240	6	3.26	+	1.84	1.00E00
cellular ammonia homeostasis	1	1	.01	+	> 5	1.00E00
cellular anion homeostasis	9	1	.12	+	> 5	1.00E00
cellular aromatic compound metabolic process	2445	37	33.22	+	1.11	1.00E00
cellular biogenic amine biosynthetic process	9	0	.12	-	< 0.2	1.00E00
cellular biogenic amine catabolic process	11	0	.15	-	< 0.2	1.00E00
cellular biogenic amine metabolic process	60	1	.82	+	1.23	1.00E00
cellular biosynthetic process	2290	34	31.11	+	1.09	1.00E00
cellular cadmium ion homeostasis	1	0	.01	-	< 0.2	1.00E00
cellular calcium ion homeostasis	161	4	2.19	+	1.83	1.00E00
cellular carbohydrate biosynthetic process	28	0	.38	-	< 0.2	1.00E00
cellular carbohydrate catabolic process	14	0	.19	-	< 0.2	1.00E00
cellular carbohydrate metabolic process	124	2	1.68	+	1.19	1.00E00
cellular catabolic process	866	20	11.77	+	1.70	1.00E00
cellular cation homeostasis	261	5	3.55	+	1.41	1.00E00
cellular chemical homeostasis	314	5	4.27	+	1.17	1.00E00
cellular chloride ion homeostasis	2	0	.03	-	< 0.2	1.00E00
cellular component assembly	1287	22	17.49	+	1.26	1.00E00
cellular component assembly involved in morphogenesis	187	3	2.54	+	1.18	1.00E00
cellular component biogenesis	1421	27	19.31	+	1.40	1.00E00
cellular component disassembly	122	3	1.66	+	1.81	1.00E00
cellular component disassembly involved in execution phase of apoptosis	21	0	.29	-	< 0.2	1.00E00
cellular component maintenance	16	0	.22	-	< 0.2	1.00E00
cellular component morphogenesis	704	19	9.56	+	1.99	1.00E00
cellular component organization	3428	61	46.57	+	1.31	1.00E00
cellular component organization or biogenesis	3542	66	48.12	+	1.37	1.00E00
cellular copper ion homeostasis	9	0	.12	-	< 0.2	1.00E00
cellular creatinine homeostasis	1	1	.01	+	> 5	1.00E00
cellular defense response	6	0	.08	-	< 0.2	1.00E00
cellular detoxification of nitrogen compound	1	0	.01	-	< 0.2	1.00E00
cellular developmental process	2523	46	34.28	+	1.34	1.00E00
cellular divalent inorganic anion homeostasis	7	1	.10	+	> 5	1.00E00
cellular divalent inorganic cation homeostasis	170	4	2.31	+	1.73	1.00E00
cellular extravasation	20	0	.27	-	< 0.2	1.00E00
cellular glucan metabolic process	37	1	.50	+	1.99	1.00E00
cellular glucose homeostasis	29	0	.39	-	< 0.2	1.00E00
cellular glucuronidation	17	0	.23	-	< 0.2	1.00E00
cellular heat acclimation	1	0	.01	-	< 0.2	1.00E00
cellular homeostasis	401	6	5.45	+	1.10	1.00E00
cellular hormone metabolic process	54	3	.73	+	4.09	1.00E00
cellular hyperosmotic response	4	0	.05	-	< 0.2	1.00E00
cellular hypotonic response	5	0	.07	-	< 0.2	1.00E00
cellular hypotonic salinity response	1	0	.01	-	< 0.2	1.00E00
cellular ion homeostasis	270	5	3.67	+	1.36	1.00E00
cellular iron ion homeostasis	42	0	.57	-	< 0.2	1.00E00
cellular ketone body metabolic process	4	1	.05	+	> 5	1.00E00
cellular ketone metabolic process	32	2	.43	+	4.60	1.00E00
cellular lactam metabolic process	2	0	.03	-	< 0.2	1.00E00
cellular lipid biosynthetic process	3	0	.04	-	< 0.2	1.00E00
cellular lipid catabolic process	92	3	1.25	+	2.40	1.00E00
cellular lipid metabolic process	541	10	7.35	+	1.36	1.00E00
cellular localization	1446	33	19.65	+	1.68	1.00E00
cellular macromolecular complex assembly	486	8	6.60	+	1.21	1.00E00
cellular macromolecule biosynthetic process	1701	24	23.11	+	1.04	1.00E00
cellular macromolecule catabolic process	480	12	6.52	+	1.84	1.00E00
cellular macromolecule localization	813	13	11.05	+	1.18	1.00E00
cellular macromolecule metabolic process	4191	73	56.94	+	1.28	1.00E00
cellular magnesium ion homeostasis	4	0	.05	-	< 0.2	1.00E00
cellular manganese ion homeostasis	1	0	.01	-	< 0.2	1.00E00
cellular metabolic compound salvage	23	0	.31	-	< 0.2	1.00E00
cellular metabolic process	5667	98	76.99	+	1.27	1.00E00
cellular metal ion homeostasis	226	4	3.07	+	1.30	1.00E00
cellular modified amino acid biosynthetic process	38	0	.52	-	< 0.2	1.00E00
cellular modified amino acid catabolic process	9	0	.12	-	< 0.2	1.00E00
cellular modified amino acid metabolic process	124	1	1.68	-	.59	1.00E00
cellular monovalent inorganic anion homeostasis	9	1	.12	+	> 5	1.00E00
cellular monovalent inorganic cation homeostasis	48	1	.65	+	1.53	1.00E00
cellular nitrogen compound biosynthetic process	1289	18	17.51	+	1.03	1.00E00
cellular nitrogen compound catabolic process	209	3	2.84	+	1.06	1.00E00
cellular nitrogen compound metabolic process	2579	39	35.04	+	1.11	1.00E00
cellular oligosaccharide metabolic process	2	0	.03	-	< 0.2	1.00E00
cellular organofluorine metabolic process	1	0	.01	-	< 0.2	1.00E00
cellular organohalogen metabolic process	1	0	.01	-	< 0.2	1.00E00
cellular phosphate ion homeostasis	6	0	.08	-	< 0.2	1.00E00
cellular pigment accumulation	9	0	.12	-	< 0.2	1.00E00
cellular pigmentation	39	1	.53	+	1.89	1.00E00
cellular polysaccharide biosynthetic process	21	0	.29	-	< 0.2	1.00E00
cellular polysaccharide catabolic process	6	0	.08	-	< 0.2	1.00E00
cellular polysaccharide metabolic process	47	1	.64	+	1.57	1.00E00
cellular potassium ion homeostasis	7	0	.10	-	< 0.2	1.00E00
cellular potassium ion transport	118	0	1.60	-	< 0.2	1.00E00
cellular process	11535	188	156.72	+	1.20	3.40E-01
cellular process involved in reproduction in multicellular organism	186	1	2.53	-	.40	1.00E00
cellular process regulating host cell cycle in response to virus	3	0	.04	-	< 0.2	1.00E00
cellular protein catabolic process	342	9	4.65	+	1.94	1.00E00
cellular protein complex assembly	216	4	2.93	+	1.36	1.00E00
cellular protein complex disassembly	35	0	.48	-	< 0.2	1.00E00
cellular protein complex localization	16	0	.22	-	< 0.2	1.00E00
cellular protein localization	806	13	10.95	+	1.19	1.00E00
cellular protein metabolic process	2473	49	33.60	+	1.46	1.00E00
cellular protein modification process	1863	39	25.31	+	1.54	1.00E00
cellular respiration	82	1	1.11	-	.90	1.00E00
cellular response to abiotic stimulus	148	4	2.01	+	1.99	1.00E00
cellular response to acid chemical	89	2	1.21	+	1.65	1.00E00
cellular response to acidic pH	7	0	.10	-	< 0.2	1.00E00
cellular response to alcohol	42	0	.57	-	< 0.2	1.00E00
cellular response to alkaline pH	1	0	.01	-	< 0.2	1.00E00
cellular response to alkaloid	13	0	.18	-	< 0.2	1.00E00
cellular response to amino acid starvation	1	0	.01	-	< 0.2	1.00E00
cellular response to amino acid stimulus	40	1	.54	+	1.84	1.00E00
cellular response to ammonium ion	9	0	.12	-	< 0.2	1.00E00
cellular response to antibiotic	6	1	.08	+	> 5	1.00E00
cellular response to arsenic-containing substance	6	0	.08	-	< 0.2	1.00E00
cellular response to ATP	5	1	.07	+	> 5	1.00E00
cellular response to azide	1	0	.01	-	< 0.2	1.00E00
cellular response to bacterial lipopeptide	3	0	.04	-	< 0.2	1.00E00
cellular response to bacterial lipoprotein	3	0	.04	-	< 0.2	1.00E00
cellular response to bile acid	1	0	.01	-	< 0.2	1.00E00
cellular response to biotic stimulus	106	2	1.44	+	1.39	1.00E00
cellular response to BMP stimulus	20	0	.27	-	< 0.2	1.00E00
cellular response to brefeldin A	1	0	.01	-	< 0.2	1.00E00
cellular response to cadmium ion	3	0	.04	-	< 0.2	1.00E00
cellular response to caffeine	3	0	.04	-	< 0.2	1.00E00
cellular response to calcium ion	30	0	.41	-	< 0.2	1.00E00
cellular response to caloric restriction	1	0	.01	-	< 0.2	1.00E00
cellular response to cAMP	29	0	.39	-	< 0.2	1.00E00
cellular response to camptothecin	3	0	.04	-	< 0.2	1.00E00
cellular response to carbohydrate stimulus	20	0	.27	-	< 0.2	1.00E00
cellular response to catecholamine stimulus	10	0	.14	-	< 0.2	1.00E00
cellular response to cell-matrix adhesion	1	0	.01	-	< 0.2	1.00E00
cellular response to cGMP	5	0	.07	-	< 0.2	1.00E00
cellular response to chemical stimulus	1262	20	17.15	+	1.17	1.00E00
cellular response to cholesterol	5	0	.07	-	< 0.2	1.00E00
cellular response to cisplatin	1	0	.01	-	< 0.2	1.00E00
cellular response to cobalt ion	1	0	.01	-	< 0.2	1.00E00
cellular response to cold	1	0	.01	-	< 0.2	1.00E00
cellular response to copper ion	4	0	.05	-	< 0.2	1.00E00
cellular response to copper ion starvation	1	0	.01	-	< 0.2	1.00E00
cellular response to corticosteroid stimulus	16	0	.22	-	< 0.2	1.00E00
cellular response to corticotropin-releasing hormone stimulus	2	0	.03	-	< 0.2	1.00E00
cellular response to cytokine stimulus	319	2	4.33	-	.46	1.00E00
cellular response to decreased oxygen levels	52	0	.71	-	< 0.2	1.00E00
cellular response to dexamethasone stimulus	7	0	.10	-	< 0.2	1.00E00
cellular response to diacyl bacterial lipopeptide	2	0	.03	-	< 0.2	1.00E00
cellular response to disaccharide stimulus	1	0	.01	-	< 0.2	1.00E00
cellular response to DNA damage stimulus	476	11	6.47	+	1.70	1.00E00
cellular response to dopamine	1	0	.01	-	< 0.2	1.00E00
cellular response to drug	32	0	.43	-	< 0.2	1.00E00
cellular response to dsRNA	18	0	.24	-	< 0.2	1.00E00
cellular response to electrical stimulus	7	0	.10	-	< 0.2	1.00E00
cellular response to endogenous stimulus	528	7	7.17	-	.98	1.00E00
cellular response to epidermal growth factor stimulus	14	0	.19	-	< 0.2	1.00E00
cellular response to epinephrine stimulus	3	0	.04	-	< 0.2	1.00E00
cellular response to erythropoietin	2	0	.03	-	< 0.2	1.00E00
cellular response to estradiol stimulus	18	0	.24	-	< 0.2	1.00E00
cellular response to estrogen stimulus	25	0	.34	-	< 0.2	1.00E00
cellular response to ethanol	4	0	.05	-	< 0.2	1.00E00
cellular response to exogenous dsRNA	5	0	.07	-	< 0.2	1.00E00
cellular response to external stimulus	175	5	2.38	+	2.10	1.00E00
cellular response to extracellular stimulus	135	3	1.83	+	1.64	1.00E00
cellular response to fatty acid	13	1	.18	+	> 5	1.00E00
cellular response to fibroblast growth factor stimulus	49	0	.67	-	< 0.2	1.00E00
cellular response to fluid shear stress	9	0	.12	-	< 0.2	1.00E00
cellular response to follicle-stimulating hormone stimulus	2	0	.03	-	< 0.2	1.00E00
cellular response to fructose stimulus	1	0	.01	-	< 0.2	1.00E00
cellular response to gamma radiation	11	0	.15	-	< 0.2	1.00E00
cellular response to glucagon stimulus	2	0	.03	-	< 0.2	1.00E00
cellular response to glucocorticoid stimulus	16	0	.22	-	< 0.2	1.00E00
cellular response to glucose starvation	13	1	.18	+	> 5	1.00E00
cellular response to glucose stimulus	15	0	.20	-	< 0.2	1.00E00
cellular response to glyoxal	1	0	.01	-	< 0.2	1.00E00
cellular response to gonadotropin stimulus	12	0	.16	-	< 0.2	1.00E00
cellular response to gonadotropin-releasing hormone	6	0	.08	-	< 0.2	1.00E00
cellular response to granulocyte macrophage colony-stimulating factor stimulus	6	0	.08	-	< 0.2	1.00E00
cellular response to growth factor stimulus	210	2	2.85	-	.70	1.00E00
cellular response to growth hormone stimulus	8	0	.11	-	< 0.2	1.00E00
cellular response to heat	24	1	.33	+	3.07	1.00E00
cellular response to heparin	4	0	.05	-	< 0.2	1.00E00
cellular response to hepatocyte growth factor stimulus	6	0	.08	-	< 0.2	1.00E00
cellular response to hexose stimulus	16	0	.22	-	< 0.2	1.00E00
cellular response to histamine	7	0	.10	-	< 0.2	1.00E00
cellular response to hormone stimulus	290	4	3.94	+	1.02	1.00E00
cellular response to hydrogen peroxide	25	0	.34	-	< 0.2	1.00E00
cellular response to hydroperoxide	4	0	.05	-	< 0.2	1.00E00
cellular response to hydrostatic pressure	1	0	.01	-	< 0.2	1.00E00
cellular response to hydroxyurea	3	0	.04	-	< 0.2	1.00E00
cellular response to hyperoxia	5	1	.07	+	> 5	1.00E00
cellular response to hypoxia	51	0	.69	-	< 0.2	1.00E00
cellular response to increased oxygen levels	5	1	.07	+	> 5	1.00E00
cellular response to indole-3-methanol	5	0	.07	-	< 0.2	1.00E00
cellular response to inorganic substance	66	1	.90	+	1.12	1.00E00
cellular response to insulin stimulus	78	2	1.06	+	1.89	1.00E00
cellular response to insulin-like growth factor stimulus	1	0	.01	-	< 0.2	1.00E00
cellular response to interferon-alpha	6	0	.08	-	< 0.2	1.00E00
cellular response to interferon-beta	8	0	.11	-	< 0.2	1.00E00
cellular response to interferon-gamma	20	1	.27	+	3.68	1.00E00
cellular response to interleukin-1	35	0	.48	-	< 0.2	1.00E00
cellular response to interleukin-12	4	0	.05	-	< 0.2	1.00E00
cellular response to interleukin-13	3	0	.04	-	< 0.2	1.00E00
cellular response to interleukin-15	1	0	.01	-	< 0.2	1.00E00
cellular response to interleukin-18	2	0	.03	-	< 0.2	1.00E00
cellular response to interleukin-2	3	0	.04	-	< 0.2	1.00E00
cellular response to interleukin-3	2	0	.03	-	< 0.2	1.00E00
cellular response to interleukin-4	19	0	.26	-	< 0.2	1.00E00
cellular response to interleukin-6	17	0	.23	-	< 0.2	1.00E00
cellular response to ionizing radiation	36	1	.49	+	2.04	1.00E00
cellular response to iron ion	4	0	.05	-	< 0.2	1.00E00
cellular response to isoquinoline alkaloid	1	0	.01	-	< 0.2	1.00E00
cellular response to ketone	17	0	.23	-	< 0.2	1.00E00
cellular response to laminar fluid shear stress	5	0	.07	-	< 0.2	1.00E00
cellular response to leptin stimulus	6	0	.08	-	< 0.2	1.00E00
cellular response to leucine	2	1	.03	+	> 5	1.00E00
cellular response to light stimulus	45	1	.61	+	1.64	1.00E00
cellular response to lipid	220	4	2.99	+	1.34	1.00E00
cellular response to lipid hydroperoxide	1	0	.01	-	< 0.2	1.00E00
cellular response to lipopolysaccharide	86	2	1.17	+	1.71	1.00E00
cellular response to lipoprotein particle stimulus	3	0	.04	-	< 0.2	1.00E00
cellular response to lipoteichoic acid	7	0	.10	-	< 0.2	1.00E00
cellular response to lithium ion	11	1	.15	+	> 5	1.00E00
cellular response to low-density lipoprotein particle stimulus	2	0	.03	-	< 0.2	1.00E00
cellular response to macrophage colony-stimulating factor stimulus	5	0	.07	-	< 0.2	1.00E00
cellular response to magnesium ion	1	0	.01	-	< 0.2	1.00E00
cellular response to manganese ion	1	0	.01	-	< 0.2	1.00E00
cellular response to mechanical stimulus	40	2	.54	+	3.68	1.00E00
cellular response to menadione	2	0	.03	-	< 0.2	1.00E00
cellular response to mercury ion	2	0	.03	-	< 0.2	1.00E00
cellular response to metal ion	58	1	.79	+	1.27	1.00E00
cellular response to methyl methanesulfonate	1	0	.01	-	< 0.2	1.00E00
cellular response to misfolded protein	7	0	.10	-	< 0.2	1.00E00
cellular response to molecule of bacterial origin	93	2	1.26	+	1.58	1.00E00
cellular response to molecule of fungal origin	1	0	.01	-	< 0.2	1.00E00
cellular response to monoamine stimulus	10	0	.14	-	< 0.2	1.00E00
cellular response to monosaccharide stimulus	16	0	.22	-	< 0.2	1.00E00
cellular response to morphine	1	0	.01	-	< 0.2	1.00E00
cellular response to muramyl dipeptide	3	0	.04	-	< 0.2	1.00E00
cellular response to mycophenolic acid	1	0	.01	-	< 0.2	1.00E00
cellular response to nerve growth factor stimulus	10	0	.14	-	< 0.2	1.00E00
cellular response to nicotine	4	0	.05	-	< 0.2	1.00E00
cellular response to nitric oxide	7	0	.10	-	< 0.2	1.00E00
cellular response to nitrogen compound	250	4	3.40	+	1.18	1.00E00
cellular response to nitrogen dioxide	1	0	.01	-	< 0.2	1.00E00
cellular response to nitrogen levels	18	2	.24	+	> 5	1.00E00
cellular response to nitrogen starvation	18	2	.24	+	> 5	1.00E00
cellular response to norepinephrine stimulus	1	0	.01	-	< 0.2	1.00E00
cellular response to nutrient	10	0	.14	-	< 0.2	1.00E00
cellular response to nutrient levels	116	3	1.58	+	1.90	1.00E00
cellular response to oleic acid	1	0	.01	-	< 0.2	1.00E00
cellular response to organic cyclic compound	209	3	2.84	+	1.06	1.00E00
cellular response to organic substance	991	13	13.46	-	.97	1.00E00
cellular response to organonitrogen compound	224	4	3.04	+	1.31	1.00E00
cellular response to osmotic stress	14	0	.19	-	< 0.2	1.00E00
cellular response to oxidative stress	108	1	1.47	-	.68	1.00E00
cellular response to oxygen levels	58	1	.79	+	1.27	1.00E00
cellular response to oxygen radical	14	0	.19	-	< 0.2	1.00E00
cellular response to oxygen-containing compound	422	7	5.73	+	1.22	1.00E00
cellular response to parathyroid hormone stimulus	4	0	.05	-	< 0.2	1.00E00
cellular response to peptide	115	2	1.56	+	1.28	1.00E00
cellular response to peptide hormone stimulus	112	2	1.52	+	1.31	1.00E00
cellular response to peptidoglycan	4	0	.05	-	< 0.2	1.00E00
cellular response to pH	14	0	.19	-	< 0.2	1.00E00
cellular response to phosphate starvation	1	0	.01	-	< 0.2	1.00E00
cellular response to platelet-derived growth factor stimulus	7	0	.10	-	< 0.2	1.00E00
cellular response to potassium ion	3	0	.04	-	< 0.2	1.00E00
cellular response to progesterone stimulus	1	0	.01	-	< 0.2	1.00E00
cellular response to prostaglandin D stimulus	1	1	.01	+	> 5	1.00E00
cellular response to prostaglandin E stimulus	6	0	.08	-	< 0.2	1.00E00
cellular response to prostaglandin stimulus	7	1	.10	+	> 5	1.00E00
cellular response to purine-containing compound	3	0	.04	-	< 0.2	1.00E00
cellular response to radiation	77	2	1.05	+	1.91	1.00E00
cellular response to reactive nitrogen species	8	0	.11	-	< 0.2	1.00E00
cellular response to reactive oxygen species	57	0	.77	-	< 0.2	1.00E00
cellular response to redox state	1	0	.01	-	< 0.2	1.00E00
cellular response to retinoic acid	32	0	.43	-	< 0.2	1.00E00
cellular response to salt stress	3	0	.04	-	< 0.2	1.00E00
cellular response to sodium dodecyl sulfate	1	0	.01	-	< 0.2	1.00E00
cellular response to starvation	105	3	1.43	+	2.10	1.00E00
cellular response to stem cell factor stimulus	2	0	.03	-	< 0.2	1.00E00
cellular response to steroid hormone stimulus	96	1	1.30	-	.77	1.00E00
cellular response to sterol	7	0	.10	-	< 0.2	1.00E00
cellular response to sterol depletion	6	0	.08	-	< 0.2	1.00E00
cellular response to stimulus	4766	76	64.75	+	1.17	1.00E00
cellular response to stress	897	18	12.19	+	1.48	1.00E00
cellular response to sucrose stimulus	1	0	.01	-	< 0.2	1.00E00
cellular response to superoxide	14	0	.19	-	< 0.2	1.00E00
cellular response to temperature stimulus	2	0	.03	-	< 0.2	1.00E00
cellular response to thyroid hormone stimulus	9	0	.12	-	< 0.2	1.00E00
cellular response to topologically incorrect protein	42	0	.57	-	< 0.2	1.00E00
cellular response to toxic substance	10	1	.14	+	> 5	1.00E00
cellular response to transforming growth factor beta stimulus	74	1	1.01	-	.99	1.00E00
cellular response to triacyl bacterial lipopeptide	1	0	.01	-	< 0.2	1.00E00
cellular response to trichostatin A	1	0	.01	-	< 0.2	1.00E00
cellular response to triglyceride	1	0	.01	-	< 0.2	1.00E00
cellular response to tumor cell	1	0	.01	-	< 0.2	1.00E00
cellular response to tumor necrosis factor	58	0	.79	-	< 0.2	1.00E00
cellular response to type I interferon	2	0	.03	-	< 0.2	1.00E00
cellular response to unfolded protein	36	0	.49	-	< 0.2	1.00E00
cellular response to UV	38	1	.52	+	1.94	1.00E00
cellular response to UV-A	2	0	.03	-	< 0.2	1.00E00
cellular response to UV-B	5	0	.07	-	< 0.2	1.00E00
cellular response to vascular endothelial growth factor stimulus	22	0	.30	-	< 0.2	1.00E00
cellular response to virus	7	0	.10	-	< 0.2	1.00E00
cellular response to vitamin	3	0	.04	-	< 0.2	1.00E00
cellular response to vitamin D	2	0	.03	-	< 0.2	1.00E00
cellular response to vitamin K	1	0	.01	-	< 0.2	1.00E00
cellular response to water deprivation	1	0	.01	-	< 0.2	1.00E00
cellular response to water stimulus	2	0	.03	-	< 0.2	1.00E00
cellular response to X-ray	3	0	.04	-	< 0.2	1.00E00
cellular response to xenobiotic stimulus	44	0	.60	-	< 0.2	1.00E00
cellular response to zinc ion	4	0	.05	-	< 0.2	1.00E00
cellular response to zinc ion starvation	2	0	.03	-	< 0.2	1.00E00
cellular senescence	25	1	.34	+	2.94	1.00E00
cellular sodium ion homeostasis	9	0	.12	-	< 0.2	1.00E00
cellular sphingolipid homeostasis	1	0	.01	-	< 0.2	1.00E00
cellular stress response to acidic pH	1	0	.01	-	< 0.2	1.00E00
cellular transition metal ion homeostasis	61	0	.83	-	< 0.2	1.00E00
cellular triglyceride homeostasis	4	0	.05	-	< 0.2	1.00E00
cellular trivalent inorganic anion homeostasis	6	0	.08	-	< 0.2	1.00E00
cellular urea homeostasis	1	1	.01	+	> 5	1.00E00
cellular water homeostasis	13	0	.18	-	< 0.2	1.00E00
cellular zinc ion homeostasis	10	0	.14	-	< 0.2	1.00E00
cellularization	1	0	.01	-	< 0.2	1.00E00
CENP-A containing chromatin organization	4	0	.05	-	< 0.2	1.00E00
CENP-A containing nucleosome assembly	4	0	.05	-	< 0.2	1.00E00
central nervous system development	613	14	8.33	+	1.68	1.00E00
central nervous system interneuron axonogenesis	1	0	.01	-	< 0.2	1.00E00
central nervous system maturation	6	0	.08	-	< 0.2	1.00E00
central nervous system morphogenesis	2	0	.03	-	< 0.2	1.00E00
central nervous system myelin formation	2	0	.03	-	< 0.2	1.00E00
central nervous system myelin maintenance	3	0	.04	-	< 0.2	1.00E00
central nervous system myelination	11	0	.15	-	< 0.2	1.00E00
central nervous system neuron axonogenesis	30	2	.41	+	4.91	1.00E00
central nervous system neuron development	64	3	.87	+	3.45	1.00E00
central nervous system neuron differentiation	149	5	2.02	+	2.47	1.00E00
central nervous system projection neuron axonogenesis	23	0	.31	-	< 0.2	1.00E00
central nervous system segmentation	3	0	.04	-	< 0.2	1.00E00
central nervous system vasculogenesis	3	0	.04	-	< 0.2	1.00E00
central tolerance induction	1	0	.01	-	< 0.2	1.00E00
centriole assembly	13	0	.18	-	< 0.2	1.00E00
centriole elongation	1	0	.01	-	< 0.2	1.00E00
centriole replication	10	0	.14	-	< 0.2	1.00E00
centriole-centriole cohesion	6	0	.08	-	< 0.2	1.00E00
centromere complex assembly	16	0	.22	-	< 0.2	1.00E00
centromeric sister chromatid cohesion	2	0	.03	-	< 0.2	1.00E00
centrosome cycle	28	3	.38	+	> 5	1.00E00
centrosome duplication	20	1	.27	+	3.68	1.00E00
centrosome localization	16	2	.22	+	> 5	1.00E00
centrosome organization	55	3	.75	+	4.01	1.00E00
centrosome separation	6	2	.08	+	> 5	1.00E00
centrosome-templated microtubule nucleation	1	0	.01	-	< 0.2	1.00E00
ceramide 1-phosphate transport	1	0	.01	-	< 0.2	1.00E00
ceramide biosynthetic process	27	1	.37	+	2.73	1.00E00
ceramide catabolic process	12	0	.16	-	< 0.2	1.00E00
ceramide metabolic process	51	1	.69	+	1.44	1.00E00
ceramide transport	4	0	.05	-	< 0.2	1.00E00
cerebellar cortex development	44	1	.60	+	1.67	1.00E00
cerebellar cortex formation	21	0	.29	-	< 0.2	1.00E00
cerebellar cortex maturation	2	0	.03	-	< 0.2	1.00E00
cerebellar cortex morphogenesis	29	0	.39	-	< 0.2	1.00E00
cerebellar cortex structural organization	1	0	.01	-	< 0.2	1.00E00
cerebellar granular layer development	12	0	.16	-	< 0.2	1.00E00
cerebellar granular layer formation	8	0	.11	-	< 0.2	1.00E00
cerebellar granular layer maturation	1	0	.01	-	< 0.2	1.00E00
cerebellar granular layer morphogenesis	9	0	.12	-	< 0.2	1.00E00
cerebellar granule cell differentiation	8	0	.11	-	< 0.2	1.00E00
cerebellar granule cell precursor proliferation	4	0	.05	-	< 0.2	1.00E00
cerebellar granule cell precursor tangential migration	1	0	.01	-	< 0.2	1.00E00
cerebellar molecular layer development	1	0	.01	-	< 0.2	1.00E00
cerebellar Purkinje cell differentiation	13	0	.18	-	< 0.2	1.00E00
cerebellar Purkinje cell layer development	25	1	.34	+	2.94	1.00E00
cerebellar Purkinje cell layer formation	13	0	.18	-	< 0.2	1.00E00
cerebellar Purkinje cell layer maturation	1	0	.01	-	< 0.2	1.00E00
cerebellar Purkinje cell layer morphogenesis	14	0	.19	-	< 0.2	1.00E00
cerebellar Purkinje cell-granule cell precursor cell signaling involved in regulation of granule cell precursor cell proliferation	6	0	.08	-	< 0.2	1.00E00
cerebellum development	71	2	.96	+	2.07	1.00E00
cerebellum formation	1	0	.01	-	< 0.2	1.00E00
cerebellum maturation	3	0	.04	-	< 0.2	1.00E00
cerebellum morphogenesis	38	0	.52	-	< 0.2	1.00E00
cerebellum structural organization	1	0	.01	-	< 0.2	1.00E00
cerebellum vasculature development	1	0	.01	-	< 0.2	1.00E00
cerebellum vasculature morphogenesis	1	0	.01	-	< 0.2	1.00E00
cerebral cortex cell migration	37	1	.50	+	1.99	1.00E00
cerebral cortex development	81	3	1.10	+	2.73	1.00E00
cerebral cortex GABAergic interneuron development	5	0	.07	-	< 0.2	1.00E00
cerebral cortex GABAergic interneuron differentiation	9	0	.12	-	< 0.2	1.00E00
cerebral cortex GABAergic interneuron fate commitment	2	0	.03	-	< 0.2	1.00E00
cerebral cortex GABAergic interneuron migration	5	0	.07	-	< 0.2	1.00E00
cerebral cortex neuron differentiation	16	0	.22	-	< 0.2	1.00E00
cerebral cortex radial glia guided migration	14	0	.19	-	< 0.2	1.00E00
cerebral cortex radially oriented cell migration	24	1	.33	+	3.07	1.00E00
cerebral cortex regionalization	6	0	.08	-	< 0.2	1.00E00
cerebral cortex tangential migration	7	0	.10	-	< 0.2	1.00E00
cerebral cortex tangential migration using cell-axon interactions	3	0	.04	-	< 0.2	1.00E00
cerebral cortex tangential migration using cell-cell interactions	2	0	.03	-	< 0.2	1.00E00
cerebrospinal fluid secretion	5	0	.07	-	< 0.2	1.00E00
cervix development	2	0	.03	-	< 0.2	1.00E00
cGMP biosynthetic process	16	0	.22	-	< 0.2	1.00E00
cGMP catabolic process	3	0	.04	-	< 0.2	1.00E00
cGMP metabolic process	21	0	.29	-	< 0.2	1.00E00
cGMP-mediated signaling	5	0	.07	-	< 0.2	1.00E00
changes to DNA methylation involved in embryo development	5	0	.07	-	< 0.2	1.00E00
chaperone cofactor-dependent protein refolding	2	0	.03	-	< 0.2	1.00E00
chaperone mediated protein folding independent of cofactor	7	0	.10	-	< 0.2	1.00E00
chaperone mediated protein folding requiring cofactor	11	0	.15	-	< 0.2	1.00E00
chaperone-mediated protein complex assembly	8	0	.11	-	< 0.2	1.00E00
chaperone-mediated protein folding	44	0	.60	-	< 0.2	1.00E00
chaperone-mediated protein transport	4	0	.05	-	< 0.2	1.00E00
charged-tRNA amino acid modification	1	0	.01	-	< 0.2	1.00E00
chemical homeostasis	547	10	7.43	+	1.35	1.00E00
chemical homeostasis within a tissue	12	0	.16	-	< 0.2	1.00E00
chemokine (C-C motif) ligand 11 production	2	0	.03	-	< 0.2	1.00E00
chemokine (C-C motif) ligand 19 signaling pathway	1	0	.01	-	< 0.2	1.00E00
chemokine (C-C motif) ligand 2 secretion	1	0	.01	-	< 0.2	1.00E00
chemokine (C-C motif) ligand 21 signaling pathway	1	0	.01	-	< 0.2	1.00E00
chemokine (C-C motif) ligand 5 production	1	0	.01	-	< 0.2	1.00E00
chemokine (C-X-C motif) ligand 2 production	1	0	.01	-	< 0.2	1.00E00
chemokine metabolic process	1	0	.01	-	< 0.2	1.00E00
chemokine production	5	0	.07	-	< 0.2	1.00E00
chemokine receptor transport out of membrane raft	1	0	.01	-	< 0.2	1.00E00
chemokine receptor transport within lipid bilayer	1	0	.01	-	< 0.2	1.00E00
chemokine secretion	1	0	.01	-	< 0.2	1.00E00
chemokine-mediated signaling pathway	43	0	.58	-	< 0.2	1.00E00
chemorepulsion involved in postnatal olfactory bulb interneuron migration	2	0	.03	-	< 0.2	1.00E00
chemorepulsion of axon	1	0	.01	-	< 0.2	1.00E00
chemorepulsion of branchiomotor axon	1	0	.01	-	< 0.2	1.00E00
chemosensory behavior	8	0	.11	-	< 0.2	1.00E00
chemotaxis	318	8	4.32	+	1.85	1.00E00
chiasma assembly	5	0	.07	-	< 0.2	1.00E00
chitin catabolic process	5	0	.07	-	< 0.2	1.00E00
chitin metabolic process	5	0	.07	-	< 0.2	1.00E00
chloramphenicol transport	1	0	.01	-	< 0.2	1.00E00
chloride ion homeostasis	2	0	.03	-	< 0.2	1.00E00
chloride transmembrane transport	59	2	.80	+	2.49	1.00E00
chloride transport	74	3	1.01	+	2.98	1.00E00
cholecystokinin signaling pathway	1	0	.01	-	< 0.2	1.00E00
cholesterol biosynthetic process	22	0	.30	-	< 0.2	1.00E00
cholesterol catabolic process	7	0	.10	-	< 0.2	1.00E00
cholesterol efflux	24	0	.33	-	< 0.2	1.00E00
cholesterol esterification	3	0	.04	-	< 0.2	1.00E00
cholesterol homeostasis	47	1	.64	+	1.57	1.00E00
cholesterol import	3	0	.04	-	< 0.2	1.00E00
cholesterol metabolic process	64	0	.87	-	< 0.2	1.00E00
cholesterol storage	1	0	.01	-	< 0.2	1.00E00
cholesterol transport	39	1	.53	+	1.89	1.00E00
choline metabolic process	3	0	.04	-	< 0.2	1.00E00
choline transport	3	0	.04	-	< 0.2	1.00E00
chondroblast differentiation	3	0	.04	-	< 0.2	1.00E00
chondrocyte development	23	0	.31	-	< 0.2	1.00E00
chondrocyte development involved in endochondral bone morphogenesis	5	0	.07	-	< 0.2	1.00E00
chondrocyte differentiation	60	1	.82	+	1.23	1.00E00
chondrocyte differentiation involved in endochondral bone morphogenesis	10	0	.14	-	< 0.2	1.00E00
chondrocyte hypertrophy	4	0	.05	-	< 0.2	1.00E00
chondrocyte morphogenesis	1	0	.01	-	< 0.2	1.00E00
chondrocyte morphogenesis involved in endochondral bone morphogenesis	1	0	.01	-	< 0.2	1.00E00
chondrocyte proliferation	7	0	.10	-	< 0.2	1.00E00
chondroitin sulfate biosynthetic process	11	0	.15	-	< 0.2	1.00E00
chondroitin sulfate catabolic process	1	0	.01	-	< 0.2	1.00E00
chondroitin sulfate metabolic process	19	1	.26	+	3.87	1.00E00
chondroitin sulfate proteoglycan biosynthetic process	14	0	.19	-	< 0.2	1.00E00
chondroitin sulfate proteoglycan biosynthetic process, polysaccharide chain biosynthetic process	1	0	.01	-	< 0.2	1.00E00
chondroitin sulfate proteoglycan metabolic process	22	1	.30	+	3.35	1.00E00
chordate embryonic development	576	8	7.83	+	1.02	1.00E00
chorio-allantoic fusion	6	0	.08	-	< 0.2	1.00E00
chorion development	6	0	.08	-	< 0.2	1.00E00
chorionic trophoblast cell differentiation	5	0	.07	-	< 0.2	1.00E00
chromatin assembly	155	4	2.11	+	1.90	1.00E00
chromatin assembly or disassembly	170	5	2.31	+	2.16	1.00E00
chromatin disassembly	13	1	.18	+	> 5	1.00E00
chromatin maintenance	2	0	.03	-	< 0.2	1.00E00
chromatin modification	390	8	5.30	+	1.51	1.00E00
chromatin organization	525	11	7.13	+	1.54	1.00E00
chromatin organization involved in negative regulation of transcription	1	0	.01	-	< 0.2	1.00E00
chromatin organization involved in regulation of transcription	2	0	.03	-	< 0.2	1.00E00
chromatin remodeling	109	1	1.48	-	.68	1.00E00
chromatin remodeling at centromere	6	0	.08	-	< 0.2	1.00E00
chromatin reprogramming in the zygote	2	0	.03	-	< 0.2	1.00E00
chromatin silencing	20	0	.27	-	< 0.2	1.00E00
chromatin silencing at rDNA	5	0	.07	-	< 0.2	1.00E00
chromatin silencing at telomere	1	0	.01	-	< 0.2	1.00E00
chromatin-mediated maintenance of transcription	4	0	.05	-	< 0.2	1.00E00
chromosome attachment to the nuclear envelope	1	0	.01	-	< 0.2	1.00E00
chromosome breakage	1	0	.01	-	< 0.2	1.00E00
chromosome condensation	20	0	.27	-	< 0.2	1.00E00
chromosome localization	29	1	.39	+	2.54	1.00E00
chromosome localization to nuclear envelope involved in homologous chromosome segregation	3	0	.04	-	< 0.2	1.00E00
chromosome movement towards spindle pole	4	0	.05	-	< 0.2	1.00E00
chromosome organization	706	11	9.59	+	1.15	1.00E00
chromosome organization involved in meiosis	38	0	.52	-	< 0.2	1.00E00
chromosome passenger complex localization to kinetochore	2	0	.03	-	< 0.2	1.00E00
chromosome passenger complex localization to spindle midzone	1	0	.01	-	< 0.2	1.00E00
chromosome segregation	153	2	2.08	-	.96	1.00E00
chromosome separation	15	0	.20	-	< 0.2	1.00E00
chronic inflammatory response	4	0	.05	-	< 0.2	1.00E00
chronic inflammatory response to antigenic stimulus	1	0	.01	-	< 0.2	1.00E00
chronological cell aging	1	0	.01	-	< 0.2	1.00E00
chylomicron assembly	1	0	.01	-	< 0.2	1.00E00
chylomicron remnant clearance	3	0	.04	-	< 0.2	1.00E00
ciliary basal body organization	1	0	.01	-	< 0.2	1.00E00
ciliary body morphogenesis	3	0	.04	-	< 0.2	1.00E00
ciliary neurotrophic factor-mediated signaling pathway	5	1	.07	+	> 5	1.00E00
ciliary receptor clustering involved in smoothened signaling pathway	4	0	.05	-	< 0.2	1.00E00
cilium assembly	121	1	1.64	-	.61	1.00E00
cilium morphogenesis	149	4	2.02	+	1.98	1.00E00
cilium movement	26	0	.35	-	< 0.2	1.00E00
cilium or flagellum-dependent cell motility	4	0	.05	-	< 0.2	1.00E00
cilium organization	140	1	1.90	-	.53	1.00E00
cilium-dependent cell motility	4	0	.05	-	< 0.2	1.00E00
circadian behavior	10	0	.14	-	< 0.2	1.00E00
circadian regulation of gene expression	46	1	.62	+	1.60	1.00E00
circadian regulation of translation	3	0	.04	-	< 0.2	1.00E00
circadian rhythm	84	1	1.14	-	.88	1.00E00
circadian sleep/wake cycle	3	0	.04	-	< 0.2	1.00E00
circadian sleep/wake cycle process	2	0	.03	-	< 0.2	1.00E00
circadian sleep/wake cycle, non-REM sleep	1	0	.01	-	< 0.2	1.00E00
circadian sleep/wake cycle, sleep	1	0	.01	-	< 0.2	1.00E00
circadian temperature homeostasis	2	0	.03	-	< 0.2	1.00E00
circulatory system development	617	14	8.38	+	1.67	1.00E00
circulatory system process	193	3	2.62	+	1.14	1.00E00
citrate metabolic process	27	0	.37	-	< 0.2	1.00E00
citrate transport	1	0	.01	-	< 0.2	1.00E00
citrulline biosynthetic process	7	0	.10	-	< 0.2	1.00E00
citrulline metabolic process	11	0	.15	-	< 0.2	1.00E00
Clara cell differentiation	4	0	.05	-	< 0.2	1.00E00
clathrin coat assembly	13	1	.18	+	> 5	1.00E00
clathrin coat disassembly	3	0	.04	-	< 0.2	1.00E00
clathrin-mediated endocytosis	9	0	.12	-	< 0.2	1.00E00
clearance of foreign intracellular DNA	1	0	.01	-	< 0.2	1.00E00
clearance of foreign intracellular DNA by conversion of DNA cytidine to uridine	1	0	.01	-	< 0.2	1.00E00
cleavage furrow formation	6	0	.08	-	< 0.2	1.00E00
cleavage furrow ingression	1	0	.01	-	< 0.2	1.00E00
cleavage in ITS2 between 5.8S rRNA and LSU-rRNA of tricistronic rRNA transcript (SSU-rRNA, 5.8S rRNA, LSU-rRNA)	2	0	.03	-	< 0.2	1.00E00
cleavage involved in rRNA processing	10	0	.14	-	< 0.2	1.00E00
cloaca development	4	0	.05	-	< 0.2	1.00E00
cloacal septation	3	0	.04	-	< 0.2	1.00E00
closure of optic fissure	1	0	.01	-	< 0.2	1.00E00
clustering of voltage-gated potassium channels	2	0	.03	-	< 0.2	1.00E00
clustering of voltage-gated sodium channels	5	0	.07	-	< 0.2	1.00E00
CMP biosynthetic process	1	0	.01	-	< 0.2	1.00E00
CMP metabolic process	1	0	.01	-	< 0.2	1.00E00
CMP phosphorylation	1	0	.01	-	< 0.2	1.00E00
CMP salvage	1	0	.01	-	< 0.2	1.00E00
CMP-N-acetylneuraminate metabolic process	1	0	.01	-	< 0.2	1.00E00
co-translational protein modification	3	0	.04	-	< 0.2	1.00E00
coagulation	101	3	1.37	+	2.19	1.00E00
cobalamin biosynthetic process	2	0	.03	-	< 0.2	1.00E00
cobalamin metabolic process	5	0	.07	-	< 0.2	1.00E00
cobalamin transport	4	0	.05	-	< 0.2	1.00E00
cobalt ion transport	2	0	.03	-	< 0.2	1.00E00
cochlea development	34	0	.46	-	< 0.2	1.00E00
cochlea morphogenesis	21	0	.29	-	< 0.2	1.00E00
cochlear nucleus development	4	0	.05	-	< 0.2	1.00E00
coenzyme A biosynthetic process	9	1	.12	+	> 5	1.00E00
coenzyme A catabolic process	1	0	.01	-	< 0.2	1.00E00
coenzyme A metabolic process	13	1	.18	+	> 5	1.00E00
coenzyme A transmembrane transport	2	0	.03	-	< 0.2	1.00E00
coenzyme A transport	2	0	.03	-	< 0.2	1.00E00
coenzyme biosynthetic process	63	2	.86	+	2.34	1.00E00
coenzyme catabolic process	6	1	.08	+	> 5	1.00E00
coenzyme metabolic process	160	5	2.17	+	2.30	1.00E00
coenzyme transport	4	0	.05	-	< 0.2	1.00E00
cofactor biosynthetic process	87	2	1.18	+	1.69	1.00E00
cofactor catabolic process	11	1	.15	+	> 5	1.00E00
cofactor metabolic process	198	5	2.69	+	1.86	1.00E00
cofactor transport	16	0	.22	-	< 0.2	1.00E00
cognition	163	2	2.21	-	.90	1.00E00
collagen biosynthetic process	6	0	.08	-	< 0.2	1.00E00
collagen catabolic process	12	0	.16	-	< 0.2	1.00E00
collagen fibril organization	37	0	.50	-	< 0.2	1.00E00
collagen metabolic process	23	0	.31	-	< 0.2	1.00E00
collagen-activated signaling pathway	4	0	.05	-	< 0.2	1.00E00
collagen-activated tyrosine kinase receptor signaling pathway	2	0	.03	-	< 0.2	1.00E00
collateral sprouting	4	0	.05	-	< 0.2	1.00E00
collateral sprouting in absence of injury	2	0	.03	-	< 0.2	1.00E00
collecting duct development	12	1	.16	+	> 5	1.00E00
columnar/cuboidal epithelial cell development	47	1	.64	+	1.57	1.00E00
columnar/cuboidal epithelial cell differentiation	107	2	1.45	+	1.38	1.00E00
columnar/cuboidal epithelial cell maturation	4	0	.05	-	< 0.2	1.00E00
comma-shaped body morphogenesis	4	0	.05	-	< 0.2	1.00E00
commissural neuron axon guidance	7	0	.10	-	< 0.2	1.00E00
commissural neuron differentiation in spinal cord	1	0	.01	-	< 0.2	1.00E00
commitment of multipotent stem cells to neuronal lineage in forebrain	3	0	.04	-	< 0.2	1.00E00
commitment of neuronal cell to specific neuron type in forebrain	7	0	.10	-	< 0.2	1.00E00
common bile duct development	5	0	.07	-	< 0.2	1.00E00
common myeloid progenitor cell proliferation	2	0	.03	-	< 0.2	1.00E00
common-partner SMAD protein phosphorylation	5	0	.07	-	< 0.2	1.00E00
compartment pattern specification	4	0	.05	-	< 0.2	1.00E00
complement activation	24	1	.33	+	3.07	1.00E00
complement activation, alternative pathway	6	0	.08	-	< 0.2	1.00E00
complement activation, classical pathway	14	0	.19	-	< 0.2	1.00E00
complement activation, lectin pathway	5	1	.07	+	> 5	1.00E00
complement component C5a signaling pathway	1	0	.01	-	< 0.2	1.00E00
complement receptor mediated signaling pathway	2	0	.03	-	< 0.2	1.00E00
compound eye corneal lens development	1	0	.01	-	< 0.2	1.00E00
compound eye development	2	0	.03	-	< 0.2	1.00E00
compound leaf morphogenesis	1	0	.01	-	< 0.2	1.00E00
conditioned taste aversion	4	0	.05	-	< 0.2	1.00E00
connecting tubule development	1	0	.01	-	< 0.2	1.00E00
connective tissue development	169	3	2.30	+	1.31	1.00E00
connective tissue replacement involved in inflammatory response wound healing	3	0	.04	-	< 0.2	1.00E00
constitutive protein ectodomain proteolysis	1	0	.01	-	< 0.2	1.00E00
constitutive secretory pathway	1	0	.01	-	< 0.2	1.00E00
contact inhibition	5	0	.07	-	< 0.2	1.00E00
contractile actin filament bundle assembly	1	0	.01	-	< 0.2	1.00E00
convergent extension	11	0	.15	-	< 0.2	1.00E00
convergent extension involved in axis elongation	5	0	.07	-	< 0.2	1.00E00
convergent extension involved in gastrulation	4	0	.05	-	< 0.2	1.00E00
convergent extension involved in neural plate elongation	3	0	.04	-	< 0.2	1.00E00
convergent extension involved in organogenesis	5	0	.07	-	< 0.2	1.00E00
convergent extension involved in somitogenesis	1	0	.01	-	< 0.2	1.00E00
conversion of methionyl-tRNA to N-formyl-methionyl-tRNA	1	0	.01	-	< 0.2	1.00E00
COP9 signalosome assembly	2	0	.03	-	< 0.2	1.00E00
COPI coating of Golgi vesicle	1	0	.01	-	< 0.2	1.00E00
COPI-coated vesicle budding	2	0	.03	-	< 0.2	1.00E00
COPII vesicle coating	4	0	.05	-	< 0.2	1.00E00
COPII-coated vesicle budding	6	0	.08	-	< 0.2	1.00E00
copper ion export	2	0	.03	-	< 0.2	1.00E00
copper ion homeostasis	11	0	.15	-	< 0.2	1.00E00
copper ion import	6	1	.08	+	> 5	1.00E00
copper ion transmembrane transport	4	0	.05	-	< 0.2	1.00E00
copper ion transport	11	1	.15	+	> 5	1.00E00
copulation	6	0	.08	-	< 0.2	1.00E00
coreceptor-mediated virion attachment to host cell	1	0	.01	-	< 0.2	1.00E00
cornea development in camera-type eye	5	0	.07	-	< 0.2	1.00E00
corneocyte development	1	0	.01	-	< 0.2	1.00E00
cornification	2	0	.03	-	< 0.2	1.00E00
coronal suture morphogenesis	1	0	.01	-	< 0.2	1.00E00
coronary artery morphogenesis	5	0	.07	-	< 0.2	1.00E00
coronary vasculature development	11	0	.15	-	< 0.2	1.00E00
coronary vasculature morphogenesis	7	0	.10	-	< 0.2	1.00E00
coronary vein morphogenesis	2	0	.03	-	< 0.2	1.00E00
corpora quadrigemina development	2	0	.03	-	< 0.2	1.00E00
corpus callosum development	10	0	.14	-	< 0.2	1.00E00
corpus callosum morphogenesis	5	0	.07	-	< 0.2	1.00E00
cortical actin cytoskeleton organization	19	1	.26	+	3.87	1.00E00
cortical collecting duct development	1	0	.01	-	< 0.2	1.00E00
cortical cytoskeleton organization	21	1	.29	+	3.50	1.00E00
corticospinal neuron axon guidance	2	0	.03	-	< 0.2	1.00E00
corticospinal neuron axon guidance through spinal cord	1	0	.01	-	< 0.2	1.00E00
corticospinal tract morphogenesis	7	0	.10	-	< 0.2	1.00E00
corticosteroid hormone secretion	1	0	.01	-	< 0.2	1.00E00
corticosteroid receptor signaling pathway	5	0	.07	-	< 0.2	1.00E00
corticosterone secretion	1	0	.01	-	< 0.2	1.00E00
corticotropin hormone secreting cell differentiation	3	0	.04	-	< 0.2	1.00E00
corticotropin secretion	2	0	.03	-	< 0.2	1.00E00
cortisol biosynthetic process	1	0	.01	-	< 0.2	1.00E00
cortisol metabolic process	1	0	.01	-	< 0.2	1.00E00
cotranslational protein targeting to membrane	11	0	.15	-	< 0.2	1.00E00
coumarin metabolic process	1	0	.01	-	< 0.2	1.00E00
courtship behavior	2	0	.03	-	< 0.2	1.00E00
covalent chromatin modification	278	6	3.78	+	1.59	1.00E00
cranial ganglion development	3	0	.04	-	< 0.2	1.00E00
cranial nerve development	37	0	.50	-	< 0.2	1.00E00
cranial nerve formation	5	0	.07	-	< 0.2	1.00E00
cranial nerve morphogenesis	23	0	.31	-	< 0.2	1.00E00
cranial nerve structural organization	13	0	.18	-	< 0.2	1.00E00
cranial suture morphogenesis	7	0	.10	-	< 0.2	1.00E00
craniofacial suture morphogenesis	12	0	.16	-	< 0.2	1.00E00
CRD-mediated mRNA stabilization	5	0	.07	-	< 0.2	1.00E00
creatine biosynthetic process	2	0	.03	-	< 0.2	1.00E00
creatine metabolic process	3	0	.04	-	< 0.2	1.00E00
creatine transmembrane transport	1	0	.01	-	< 0.2	1.00E00
creatine transport	1	0	.01	-	< 0.2	1.00E00
creatinine homeostasis	1	1	.01	+	> 5	1.00E00
creatinine metabolic process	2	0	.03	-	< 0.2	1.00E00
cristae formation	6	0	.08	-	< 0.2	1.00E00
CTP biosynthetic process	15	0	.20	-	< 0.2	1.00E00
CTP metabolic process	15	0	.20	-	< 0.2	1.00E00
CTP salvage	3	0	.04	-	< 0.2	1.00E00
cullin deneddylation	9	0	.12	-	< 0.2	1.00E00
CUT catabolic process	4	0	.05	-	< 0.2	1.00E00
CUT metabolic process	4	0	.05	-	< 0.2	1.00E00
cuticle development	2	0	.03	-	< 0.2	1.00E00
CVT pathway	2	0	.03	-	< 0.2	1.00E00
cyclic nucleotide biosynthetic process	33	0	.45	-	< 0.2	1.00E00
cyclic nucleotide catabolic process	6	0	.08	-	< 0.2	1.00E00
cyclic nucleotide metabolic process	42	0	.57	-	< 0.2	1.00E00
cyclic purine nucleotide metabolic process	30	0	.41	-	< 0.2	1.00E00
cyclic-nucleotide-mediated signaling	19	0	.26	-	< 0.2	1.00E00
cyclooxygenase pathway	2	0	.03	-	< 0.2	1.00E00
cysteine biosynthetic process	3	0	.04	-	< 0.2	1.00E00
cysteine biosynthetic process from serine	1	0	.01	-	< 0.2	1.00E00
cysteine biosynthetic process via cystathionine	1	0	.01	-	< 0.2	1.00E00
cysteine catabolic process	1	0	.01	-	< 0.2	1.00E00
cysteine metabolic process	9	0	.12	-	< 0.2	1.00E00
cysteine transmembrane transport	1	0	.01	-	< 0.2	1.00E00
cysteine transport	1	0	.01	-	< 0.2	1.00E00
cysteinyl-tRNA aminoacylation	2	0	.03	-	< 0.2	1.00E00
cytidine catabolic process	3	0	.04	-	< 0.2	1.00E00
cytidine deamination	3	0	.04	-	< 0.2	1.00E00
cytidine metabolic process	3	0	.04	-	< 0.2	1.00E00
cytidine to uridine editing	1	0	.01	-	< 0.2	1.00E00
cytochrome complex assembly	16	0	.22	-	< 0.2	1.00E00
cytokine biosynthetic process	16	1	.22	+	4.60	1.00E00
cytokine metabolic process	19	1	.26	+	3.87	1.00E00
cytokine production	92	3	1.25	+	2.40	1.00E00
cytokine production involved in immune response	11	0	.15	-	< 0.2	1.00E00
cytokine production involved in inflammatory response	2	0	.03	-	< 0.2	1.00E00
cytokine secretion	20	1	.27	+	3.68	1.00E00
cytokine secretion involved in immune response	1	0	.01	-	< 0.2	1.00E00
cytokine-mediated signaling pathway	216	2	2.93	-	.68	1.00E00
cytokinesis	64	1	.87	+	1.15	1.00E00
cytokinetic process	11	0	.15	-	< 0.2	1.00E00
cytolysis	21	0	.29	-	< 0.2	1.00E00
cytolysis by symbiont of host cells	1	0	.01	-	< 0.2	1.00E00
cytolysis in other organism	1	0	.01	-	< 0.2	1.00E00
cytolysis in other organism involved in symbiotic interaction	1	0	.01	-	< 0.2	1.00E00
cytoplasm organization	8	0	.11	-	< 0.2	1.00E00
cytoplasm-associated proteasomal ubiquitin-dependent protein catabolic process	1	0	.01	-	< 0.2	1.00E00
cytoplasmic actin-based contraction involved in cell motility	1	0	.01	-	< 0.2	1.00E00
cytoplasmic microtubule depolymerization	1	0	.01	-	< 0.2	1.00E00
cytoplasmic microtubule organization	28	0	.38	-	< 0.2	1.00E00
cytoplasmic mRNA processing body assembly	8	0	.11	-	< 0.2	1.00E00
cytoplasmic pattern recognition receptor signaling pathway	8	0	.11	-	< 0.2	1.00E00
cytoplasmic pattern recognition receptor signaling pathway in response to virus	3	0	.04	-	< 0.2	1.00E00
cytoplasmic RNA surveillance	1	0	.01	-	< 0.2	1.00E00
cytoplasmic sequestering of NF-kappaB	3	0	.04	-	< 0.2	1.00E00
cytoplasmic sequestering of protein	18	0	.24	-	< 0.2	1.00E00
cytoplasmic sequestering of transcription factor	10	0	.14	-	< 0.2	1.00E00
cytoplasmic translation	14	0	.19	-	< 0.2	1.00E00
cytoplasmic translational initiation	8	0	.11	-	< 0.2	1.00E00
cytoplasmic transport	403	9	5.48	+	1.64	1.00E00
cytosine metabolic process	2	0	.03	-	< 0.2	1.00E00
cytoskeletal anchoring at nuclear membrane	7	0	.10	-	< 0.2	1.00E00
cytoskeletal anchoring at plasma membrane	4	0	.05	-	< 0.2	1.00E00
cytoskeletal matrix organization at active zone	1	0	.01	-	< 0.2	1.00E00
cytoskeleton organization	659	11	8.95	+	1.23	1.00E00
cytoskeleton-dependent cytokinesis	31	0	.42	-	< 0.2	1.00E00
cytoskeleton-dependent intracellular transport	76	2	1.03	+	1.94	1.00E00
cytosol to ER transport	1	0	.01	-	< 0.2	1.00E00
cytosolic calcium ion homeostasis	89	2	1.21	+	1.65	1.00E00
cytosolic calcium ion transport	26	0	.35	-	< 0.2	1.00E00
cytotoxic T cell degranulation	1	0	.01	-	< 0.2	1.00E00
cytotoxic T cell differentiation	1	0	.01	-	< 0.2	1.00E00
D-alanine catabolic process	1	0	.01	-	< 0.2	1.00E00
D-alanine family amino acid metabolic process	1	0	.01	-	< 0.2	1.00E00
D-alanine metabolic process	1	0	.01	-	< 0.2	1.00E00
D-alanine transport	1	0	.01	-	< 0.2	1.00E00
D-amino acid biosynthetic process	1	0	.01	-	< 0.2	1.00E00
D-amino acid catabolic process	5	0	.07	-	< 0.2	1.00E00
D-amino acid metabolic process	6	0	.08	-	< 0.2	1.00E00
D-amino acid transport	4	0	.05	-	< 0.2	1.00E00
D-aspartate import	3	0	.04	-	< 0.2	1.00E00
D-aspartate transport	3	0	.04	-	< 0.2	1.00E00
D-glucuronate catabolic process	1	0	.01	-	< 0.2	1.00E00
D-glucuronate metabolic process	1	0	.01	-	< 0.2	1.00E00
D-ribose metabolic process	1	0	.01	-	< 0.2	1.00E00
D-serine biosynthetic process	1	0	.01	-	< 0.2	1.00E00
D-serine catabolic process	1	0	.01	-	< 0.2	1.00E00
D-serine metabolic process	2	0	.03	-	< 0.2	1.00E00
D-serine transport	1	0	.01	-	< 0.2	1.00E00
D-xylose catabolic process	1	0	.01	-	< 0.2	1.00E00
D-xylose metabolic process	3	0	.04	-	< 0.2	1.00E00
dADP catabolic process	1	0	.01	-	< 0.2	1.00E00
dADP metabolic process	2	0	.03	-	< 0.2	1.00E00
dADP phosphorylation	1	0	.01	-	< 0.2	1.00E00
dAMP phosphorylation	1	0	.01	-	< 0.2	1.00E00
dATP catabolic process	3	0	.04	-	< 0.2	1.00E00
dATP metabolic process	3	0	.04	-	< 0.2	1.00E00
daunorubicin metabolic process	1	0	.01	-	< 0.2	1.00E00
dCDP phosphorylation	1	0	.01	-	< 0.2	1.00E00
dCMP phosphorylation	1	0	.01	-	< 0.2	1.00E00
de novo centriole assembly	4	0	.05	-	< 0.2	1.00E00
deadenylation-dependent decapping of nuclear-transcribed mRNA	8	0	.11	-	< 0.2	1.00E00
deadenylation-independent decapping of nuclear-transcribed mRNA	2	0	.03	-	< 0.2	1.00E00
death	607	14	8.25	+	1.70	1.00E00
decidualization	10	0	.14	-	< 0.2	1.00E00
dedifferentiation	1	0	.01	-	< 0.2	1.00E00
defecation	1	0	.01	-	< 0.2	1.00E00
defense response	607	10	8.25	+	1.21	1.00E00
defense response to bacterium	135	2	1.83	+	1.09	1.00E00
defense response to fungus	16	0	.22	-	< 0.2	1.00E00
defense response to Gram-negative bacterium	21	1	.29	+	3.50	1.00E00
defense response to Gram-positive bacterium	39	0	.53	-	< 0.2	1.00E00
defense response to nematode	1	0	.01	-	< 0.2	1.00E00
defense response to other organism	250	4	3.40	+	1.18	1.00E00
defense response to protozoan	15	2	.20	+	> 5	1.00E00
defense response to tumor cell	2	0	.03	-	< 0.2	1.00E00
defense response to virus	110	4	1.49	+	2.68	1.00E00
definitive erythrocyte differentiation	4	0	.05	-	< 0.2	1.00E00
definitive hemopoiesis	17	1	.23	+	4.33	1.00E00
dehydroascorbic acid transport	4	0	.05	-	< 0.2	1.00E00
deltoid tuberosity development	3	0	.04	-	< 0.2	1.00E00
demethylation	37	1	.50	+	1.99	1.00E00
dendrite development	68	0	.92	-	< 0.2	1.00E00
dendrite extension	3	0	.04	-	< 0.2	1.00E00
dendrite morphogenesis	36	0	.49	-	< 0.2	1.00E00
dendrite regeneration	1	0	.01	-	< 0.2	1.00E00
dendrite self-avoidance	2	0	.03	-	< 0.2	1.00E00
dendritic cell chemotaxis	7	0	.10	-	< 0.2	1.00E00
dendritic cell cytokine production	1	0	.01	-	< 0.2	1.00E00
dendritic cell differentiation	26	0	.35	-	< 0.2	1.00E00
dendritic cell migration	11	2	.15	+	> 5	1.00E00
dendritic cell proliferation	2	0	.03	-	< 0.2	1.00E00
dendritic spine development	8	0	.11	-	< 0.2	1.00E00
dendritic spine maintenance	5	0	.07	-	< 0.2	1.00E00
dendritic spine morphogenesis	6	0	.08	-	< 0.2	1.00E00
dendritic spine organization	12	0	.16	-	< 0.2	1.00E00
dentate gyrus development	13	0	.18	-	< 0.2	1.00E00
dentinogenesis	1	0	.01	-	< 0.2	1.00E00
deoxyadenosine catabolic process	1	0	.01	-	< 0.2	1.00E00
deoxyadenosine metabolic process	1	0	.01	-	< 0.2	1.00E00
deoxyhypusine biosynthetic process from spermidine	1	0	.01	-	< 0.2	1.00E00
deoxyribonucleoside catabolic process	3	0	.04	-	< 0.2	1.00E00
deoxyribonucleoside diphosphate biosynthetic process	2	0	.03	-	< 0.2	1.00E00
deoxyribonucleoside diphosphate catabolic process	1	0	.01	-	< 0.2	1.00E00
deoxyribonucleoside diphosphate metabolic process	6	0	.08	-	< 0.2	1.00E00
deoxyribonucleoside metabolic process	4	0	.05	-	< 0.2	1.00E00
deoxyribonucleoside monophosphate biosynthetic process	6	0	.08	-	< 0.2	1.00E00
deoxyribonucleoside monophosphate catabolic process	2	0	.03	-	< 0.2	1.00E00
deoxyribonucleoside monophosphate metabolic process	8	0	.11	-	< 0.2	1.00E00
deoxyribonucleoside triphosphate biosynthetic process	5	0	.07	-	< 0.2	1.00E00
deoxyribonucleoside triphosphate catabolic process	8	0	.11	-	< 0.2	1.00E00
deoxyribonucleoside triphosphate metabolic process	15	0	.20	-	< 0.2	1.00E00
deoxyribonucleotide biosynthetic process	9	0	.12	-	< 0.2	1.00E00
deoxyribonucleotide catabolic process	11	0	.15	-	< 0.2	1.00E00
deoxyribonucleotide metabolic process	21	0	.29	-	< 0.2	1.00E00
deoxyribose phosphate biosynthetic process	6	0	.08	-	< 0.2	1.00E00
deoxyribose phosphate catabolic process	11	0	.15	-	< 0.2	1.00E00
deoxyribose phosphate metabolic process	17	0	.23	-	< 0.2	1.00E00
dephosphorylation	252	5	3.42	+	1.46	1.00E00
dephosphorylation of RNA polymerase II C-terminal domain	4	0	.05	-	< 0.2	1.00E00
dermatan sulfate biosynthetic process	2	0	.03	-	< 0.2	1.00E00
dermatan sulfate catabolic process	1	0	.01	-	< 0.2	1.00E00
dermatan sulfate metabolic process	3	0	.04	-	< 0.2	1.00E00
dermatan sulfate proteoglycan biosynthetic process	4	0	.05	-	< 0.2	1.00E00
dermatan sulfate proteoglycan metabolic process	6	0	.08	-	< 0.2	1.00E00
descending thin limb development	1	0	.01	-	< 0.2	1.00E00
desensitization of G-protein coupled receptor protein signaling pathway	10	0	.14	-	< 0.2	1.00E00
desensitization of G-protein coupled receptor protein signaling pathway by arrestin	2	0	.03	-	< 0.2	1.00E00
desmosome assembly	4	0	.05	-	< 0.2	1.00E00
desmosome disassembly	1	0	.01	-	< 0.2	1.00E00
desmosome organization	7	0	.10	-	< 0.2	1.00E00
detection of abiotic stimulus	85	1	1.15	-	.87	1.00E00
detection of bacterial lipopeptide	2	0	.03	-	< 0.2	1.00E00
detection of bacterial lipoprotein	3	0	.04	-	< 0.2	1.00E00
detection of bacterium	10	0	.14	-	< 0.2	1.00E00
detection of biotic stimulus	17	0	.23	-	< 0.2	1.00E00
detection of calcium ion	6	0	.08	-	< 0.2	1.00E00
detection of carbohydrate stimulus	1	0	.01	-	< 0.2	1.00E00
detection of cell density	1	0	.01	-	< 0.2	1.00E00
detection of cell density by contact stimulus	1	0	.01	-	< 0.2	1.00E00
detection of cell density by contact stimulus involved in contact inhibition	1	0	.01	-	< 0.2	1.00E00
detection of chemical stimulus	977	0	13.27	-	< 0.2	7.68E-03
detection of chemical stimulus involved in sensory perception	957	0	13.00	-	< 0.2	1.02E-02
detection of chemical stimulus involved in sensory perception of bitter taste	15	0	.20	-	< 0.2	1.00E00
detection of chemical stimulus involved in sensory perception of pain	3	0	.04	-	< 0.2	1.00E00
detection of chemical stimulus involved in sensory perception of smell	934	0	12.69	-	< 0.2	1.42E-02
detection of chemical stimulus involved in sensory perception of sour taste	2	0	.03	-	< 0.2	1.00E00
detection of chemical stimulus involved in sensory perception of sweet taste	1	0	.01	-	< 0.2	1.00E00
detection of chemical stimulus involved in sensory perception of taste	22	0	.30	-	< 0.2	1.00E00
detection of diacyl bacterial lipopeptide	2	0	.03	-	< 0.2	1.00E00
detection of endogenous stimulus	1	0	.01	-	< 0.2	1.00E00
detection of external biotic stimulus	15	0	.20	-	< 0.2	1.00E00
detection of external stimulus	86	1	1.17	-	.86	1.00E00
detection of glucose	1	0	.01	-	< 0.2	1.00E00
detection of gravity	2	0	.03	-	< 0.2	1.00E00
detection of hexose stimulus	1	0	.01	-	< 0.2	1.00E00
detection of hypoxia	1	0	.01	-	< 0.2	1.00E00
detection of hypoxic conditions in blood by carotid body chemoreceptor signaling	1	0	.01	-	< 0.2	1.00E00
detection of hypoxic conditions in blood by chemoreceptor signaling	1	0	.01	-	< 0.2	1.00E00
detection of light stimulus	40	1	.54	+	1.84	1.00E00
detection of light stimulus involved in sensory perception	14	0	.19	-	< 0.2	1.00E00
detection of light stimulus involved in visual perception	14	0	.19	-	< 0.2	1.00E00
detection of lipopolysaccharide	4	0	.05	-	< 0.2	1.00E00
detection of lipoteichoic acid	1	0	.01	-	< 0.2	1.00E00
detection of mechanical stimulus	35	1	.48	+	2.10	1.00E00
detection of mechanical stimulus involved in equilibrioception	2	0	.03	-	< 0.2	1.00E00
detection of mechanical stimulus involved in sensory perception	23	1	.31	+	3.20	1.00E00
detection of mechanical stimulus involved in sensory perception of pain	4	0	.05	-	< 0.2	1.00E00
detection of mechanical stimulus involved in sensory perception of sound	16	0	.22	-	< 0.2	1.00E00
detection of molecule of bacterial origin	9	0	.12	-	< 0.2	1.00E00
detection of monosaccharide stimulus	1	0	.01	-	< 0.2	1.00E00
detection of muramyl dipeptide	1	0	.01	-	< 0.2	1.00E00
detection of muscle stretch	2	0	.03	-	< 0.2	1.00E00
detection of nodal flow	1	0	.01	-	< 0.2	1.00E00
detection of other organism	10	0	.14	-	< 0.2	1.00E00
detection of oxidative stress	1	0	.01	-	< 0.2	1.00E00
detection of oxygen	2	0	.03	-	< 0.2	1.00E00
detection of peptidoglycan	2	0	.03	-	< 0.2	1.00E00
detection of stimulus	1070	1	14.54	-	< 0.2	3.32E-02
detection of stimulus involved in sensory perception	998	1	13.56	-	< 0.2	8.70E-02
detection of temperature stimulus	10	0	.14	-	< 0.2	1.00E00
detection of temperature stimulus involved in sensory perception	6	0	.08	-	< 0.2	1.00E00
detection of temperature stimulus involved in sensory perception of pain	6	0	.08	-	< 0.2	1.00E00
detection of triacyl bacterial lipopeptide	2	0	.03	-	< 0.2	1.00E00
detection of tumor cell	1	0	.01	-	< 0.2	1.00E00
detection of UV	1	0	.01	-	< 0.2	1.00E00
detection of virus	1	0	.01	-	< 0.2	1.00E00
detection of visible light	28	0	.38	-	< 0.2	1.00E00
detection of wounding	1	0	.01	-	< 0.2	1.00E00
determination of adult lifespan	12	0	.16	-	< 0.2	1.00E00
determination of affect	1	0	.01	-	< 0.2	1.00E00
determination of bilateral symmetry	75	1	1.02	-	.98	1.00E00
determination of digestive tract left/right asymmetry	5	0	.07	-	< 0.2	1.00E00
determination of dorsal identity	3	0	.04	-	< 0.2	1.00E00
determination of dorsal/ventral asymmetry	3	0	.04	-	< 0.2	1.00E00
determination of heart left/right asymmetry	45	1	.61	+	1.64	1.00E00
determination of left/right asymmetry in lateral mesoderm	4	0	.05	-	< 0.2	1.00E00
determination of left/right asymmetry in nervous system	1	0	.01	-	< 0.2	1.00E00
determination of left/right symmetry	71	1	.96	+	1.04	1.00E00
determination of liver left/right asymmetry	5	0	.07	-	< 0.2	1.00E00
determination of pancreatic left/right asymmetry	4	0	.05	-	< 0.2	1.00E00
detoxification	7	0	.10	-	< 0.2	1.00E00
detoxification of copper ion	2	0	.03	-	< 0.2	1.00E00
detoxification of inorganic compound	6	0	.08	-	< 0.2	1.00E00
detoxification of mercury ion	5	0	.07	-	< 0.2	1.00E00
detoxification of nitrogen compound	1	0	.01	-	< 0.2	1.00E00
development involved in symbiotic interaction	1	0	.01	-	< 0.2	1.00E00
development of primary female sexual characteristics	68	1	.92	+	1.08	1.00E00
development of primary male sexual characteristics	89	2	1.21	+	1.65	1.00E00
development of primary sexual characteristics	147	3	2.00	+	1.50	1.00E00
development of secondary female sexual characteristics	8	0	.11	-	< 0.2	1.00E00
development of secondary male sexual characteristics	3	0	.04	-	< 0.2	1.00E00
development of secondary sexual characteristics	11	0	.15	-	< 0.2	1.00E00
developmental cell growth	42	3	.57	+	> 5	1.00E00
developmental growth	180	3	2.45	+	1.23	1.00E00
developmental growth involved in morphogenesis	98	3	1.33	+	2.25	1.00E00
developmental induction	32	0	.43	-	< 0.2	1.00E00
developmental maturation	159	2	2.16	-	.93	1.00E00
developmental pigmentation	35	2	.48	+	4.21	1.00E00
developmental process	3686	62	50.08	+	1.24	1.00E00
developmental process involved in reproduction	473	6	6.43	-	.93	1.00E00
developmental programmed cell death	28	0	.38	-	< 0.2	1.00E00
dGDP catabolic process	1	0	.01	-	< 0.2	1.00E00
dGDP metabolic process	2	0	.03	-	< 0.2	1.00E00
dGDP phosphorylation	1	0	.01	-	< 0.2	1.00E00
dGTP catabolic process	3	0	.04	-	< 0.2	1.00E00
dGTP metabolic process	4	0	.05	-	< 0.2	1.00E00
diacylglycerol biosynthetic process	1	0	.01	-	< 0.2	1.00E00
diacylglycerol catabolic process	3	0	.04	-	< 0.2	1.00E00
diacylglycerol metabolic process	8	0	.11	-	< 0.2	1.00E00
diadenosine polyphosphate biosynthetic process	1	0	.01	-	< 0.2	1.00E00
diadenosine polyphosphate metabolic process	1	0	.01	-	< 0.2	1.00E00
diadenosine tetraphosphate biosynthetic process	1	0	.01	-	< 0.2	1.00E00
diadenosine tetraphosphate metabolic process	1	0	.01	-	< 0.2	1.00E00
diapedesis	1	0	.01	-	< 0.2	1.00E00
diaphragm contraction	1	0	.01	-	< 0.2	1.00E00
diaphragm development	5	0	.07	-	< 0.2	1.00E00
dibenzo-p-dioxin metabolic process	1	0	.01	-	< 0.2	1.00E00
dicarboxylic acid biosynthetic process	9	0	.12	-	< 0.2	1.00E00
dicarboxylic acid catabolic process	9	0	.12	-	< 0.2	1.00E00
dicarboxylic acid metabolic process	47	1	.64	+	1.57	1.00E00
dicarboxylic acid transport	36	0	.49	-	< 0.2	1.00E00
dichotomous subdivision of an epithelial terminal unit	10	0	.14	-	< 0.2	1.00E00
dichotomous subdivision of terminal units involved in lung branching	3	0	.04	-	< 0.2	1.00E00
dichotomous subdivision of terminal units involved in mammary gland duct morphogenesis	2	0	.03	-	< 0.2	1.00E00
dichotomous subdivision of terminal units involved in salivary gland branching	5	0	.07	-	< 0.2	1.00E00
diencephalon development	59	1	.80	+	1.25	1.00E00
diencephalon morphogenesis	6	1	.08	+	> 5	1.00E00
diet induced thermogenesis	6	1	.08	+	> 5	1.00E00
digestion	49	0	.67	-	< 0.2	1.00E00
digestive system development	114	0	1.55	-	< 0.2	1.00E00
digestive system process	32	0	.43	-	< 0.2	1.00E00
digestive tract development	104	0	1.41	-	< 0.2	1.00E00
digestive tract morphogenesis	46	0	.62	-	< 0.2	1.00E00
dihydrobiopterin metabolic process	1	0	.01	-	< 0.2	1.00E00
dimeric G-protein coupled receptor signaling pathway	1	0	.01	-	< 0.2	1.00E00
dimethylallyl diphosphate biosynthetic process	1	0	.01	-	< 0.2	1.00E00
dimethylallyl diphosphate metabolic process	1	0	.01	-	< 0.2	1.00E00
diol biosynthetic process	6	0	.08	-	< 0.2	1.00E00
diol metabolic process	11	1	.15	+	> 5	1.00E00
diphosphoinositol polyphosphate catabolic process	1	0	.01	-	< 0.2	1.00E00
diphosphoinositol polyphosphate metabolic process	1	0	.01	-	< 0.2	1.00E00
direct ossification	5	0	.07	-	< 0.2	1.00E00
directional locomotion	4	0	.05	-	< 0.2	1.00E00
disaccharide biosynthetic process	2	0	.03	-	< 0.2	1.00E00
disaccharide metabolic process	3	0	.04	-	< 0.2	1.00E00
disruption by host of symbiont cells	5	0	.07	-	< 0.2	1.00E00
disruption by symbiont of host cell	3	0	.04	-	< 0.2	1.00E00
disruption of cells of other organism	13	0	.18	-	< 0.2	1.00E00
disruption of cells of other organism involved in symbiotic interaction	8	0	.11	-	< 0.2	1.00E00
dissemination or transmission of organism from other organism involved in symbiotic interaction	1	0	.01	-	< 0.2	1.00E00
dissemination or transmission of symbiont from host	1	0	.01	-	< 0.2	1.00E00
distal convoluted tubule development	4	0	.05	-	< 0.2	1.00E00
distal tubule development	11	1	.15	+	> 5	1.00E00
distal tubule morphogenesis	3	0	.04	-	< 0.2	1.00E00
diterpenoid biosynthetic process	5	0	.07	-	< 0.2	1.00E00
diterpenoid catabolic process	3	0	.04	-	< 0.2	1.00E00
diterpenoid metabolic process	34	2	.46	+	4.33	1.00E00
dITP catabolic process	1	0	.01	-	< 0.2	1.00E00
dITP metabolic process	1	0	.01	-	< 0.2	1.00E00
divalent inorganic anion homeostasis	11	1	.15	+	> 5	1.00E00
divalent inorganic cation homeostasis	187	5	2.54	+	1.97	1.00E00
divalent inorganic cation transport	200	2	2.72	-	.74	1.00E00
divalent metal ion export	1	0	.01	-	< 0.2	1.00E00
divalent metal ion transport	199	2	2.70	-	.74	1.00E00
DNA alkylation	35	0	.48	-	< 0.2	1.00E00
DNA biosynthetic process	44	0	.60	-	< 0.2	1.00E00
DNA catabolic process	58	1	.79	+	1.27	1.00E00
DNA catabolic process, endonucleolytic	49	1	.67	+	1.50	1.00E00
DNA catabolic process, exonucleolytic	11	0	.15	-	< 0.2	1.00E00
DNA conformation change	225	4	3.06	+	1.31	1.00E00
DNA cytosine deamination	1	0	.01	-	< 0.2	1.00E00
DNA damage checkpoint	77	3	1.05	+	2.87	1.00E00
DNA damage induced protein phosphorylation	6	0	.08	-	< 0.2	1.00E00
DNA damage response, detection of DNA damage	3	0	.04	-	< 0.2	1.00E00
[truncated: 10,455 more rows]

## Sheet: GO Cellular
Analysis Type: PANTHER Overrepresentation Test (release 20141219)
Annotation Version and Release Date: GO Ontology database Released 2015-03-10
Analyzed List: Nguni (Bos taurus)
Reference List: Bos taurus (all genes in database)
Bonferroni correction: TRUE
GO cellular component complete	Bos taurus - REFLIST (19799)	Nguni (232)	Nguni (expected)	Nguni (over/under)	Nguni (fold Enrichment)	Nguni (P-value)
Unclassified	4797	33	65.17	-	.51	0.00E00
cellular_component	15002	238	203.83	+	1.17	1.18E-04
intracellular part	10117	179	137.46	+	1.30	2.09E-04
cell	12532	209	170.27	+	1.23	2.62E-04
cell part	12532	209	170.27	+	1.23	2.62E-04
intracellular	10464	181	142.17	+	1.27	1.05E-03
cytoplasm	7380	139	100.27	+	1.39	1.06E-03
organelle	9823	169	133.46	+	1.27	8.62E-03
synapse	371	17	5.04	+	3.37	1.66E-02
membrane-bounded organelle	8923	155	121.23	+	1.28	2.35E-02
organelle part	4778	94	64.92	+	1.45	4.38E-02
cytoplasmic part	4982	97	67.69	+	1.43	4.65E-02
cell junction	763	24	10.37	+	2.32	1.39E-01
intracellular organelle part	4610	88	62.63	+	1.40	2.64E-01
protein complex	3314	67	45.03	+	1.49	4.11E-01
membrane-bounded vesicle	2656	56	36.09	+	1.55	5.11E-01
synapse part	244	11	3.32	+	3.32	5.86E-01
nuclear lumen	1436	35	19.51	+	1.79	5.97E-01
vesicle	2742	57	37.25	+	1.53	6.39E-01
intracellular organelle	8784	146	119.34	+	1.22	6.78E-01
synaptic vesicle membrane	30	4	.41	+	> 5	8.01E-01
nuclear heterochromatin	28	0	.38	-	< 0.2	1.00E00
apical junction complex	97	0	1.32	-	< 0.2	1.00E00
apoptosome	3	0	.04	-	< 0.2	1.00E00
contractile fiber	156	5	2.12	+	2.36	1.00E00
deuterosome	5	0	.07	-	< 0.2	1.00E00
ATPase dependent transmembrane transport complex	9	0	.12	-	< 0.2	1.00E00
CatSper complex	8	0	.11	-	< 0.2	1.00E00
sperm flagellum	35	0	.48	-	< 0.2	1.00E00
astrocyte projection	2	0	.03	-	< 0.2	1.00E00
fatty acid beta-oxidation multienzyme complex	1	0	.01	-	< 0.2	1.00E00
dendritic tree	1	0	.01	-	< 0.2	1.00E00
sorting endosome	2	0	.03	-	< 0.2	1.00E00
nuclear euchromatin	18	0	.24	-	< 0.2	1.00E00
apical dendrite	3	0	.04	-	< 0.2	1.00E00
chiasma	2	0	.03	-	< 0.2	1.00E00
phosphatidylinositol 3-kinase complex, class III	4	0	.05	-	< 0.2	1.00E00
gamma-catenin-TCF7L2 complex	1	0	.01	-	< 0.2	1.00E00
catenin-TCF7L2 complex	3	0	.04	-	< 0.2	1.00E00
U4/U6 x U5 tri-snRNP complex	11	0	.15	-	< 0.2	1.00E00
hyaluranon cable	2	0	.03	-	< 0.2	1.00E00
trans-Golgi network transport vesicle membrane	6	0	.08	-	< 0.2	1.00E00
somatodendritic compartment	270	9	3.67	+	2.45	1.00E00
mitochondrial proton-transporting ATP synthase complex, coupling factor F(o)	10	0	.14	-	< 0.2	1.00E00
mitochondrial proton-transporting ATP synthase complex, catalytic core F(1)	2	0	.03	-	< 0.2	1.00E00
dense body	1	0	.01	-	< 0.2	1.00E00
spectrin	4	0	.05	-	< 0.2	1.00E00
mitotic spindle pole	3	0	.04	-	< 0.2	1.00E00
ER to Golgi transport vesicle membrane	14	0	.19	-	< 0.2	1.00E00
vesicle membrane	196	4	2.66	+	1.50	1.00E00
endomembrane system	2227	37	30.26	+	1.22	1.00E00
microbody lumen	9	0	.12	-	< 0.2	1.00E00
microtubule bundle	3	0	.04	-	< 0.2	1.00E00
microbody membrane	41	1	.56	+	1.80	1.00E00
cytoplasmic ribonucleoprotein granule	101	4	1.37	+	2.91	1.00E00
smooth endoplasmic reticulum part	4	0	.05	-	< 0.2	1.00E00
late endosome membrane	38	1	.52	+	1.94	1.00E00
early endosome membrane	36	1	.49	+	2.04	1.00E00
mitochondrial chromosome	1	0	.01	-	< 0.2	1.00E00
tubular endosome	2	0	.03	-	< 0.2	1.00E00
macropinosome	2	0	.03	-	< 0.2	1.00E00
pinosome	2	0	.03	-	< 0.2	1.00E00
microtubule plus-end	13	0	.18	-	< 0.2	1.00E00
UBC13-UEV1A complex	2	0	.03	-	< 0.2	1.00E00
serine C-palmitoyltransferase complex	6	0	.08	-	< 0.2	1.00E00
transcriptional repressor complex	63	0	.86	-	< 0.2	1.00E00
PCNA-p21 complex	2	0	.03	-	< 0.2	1.00E00
nuclear outer membrane-endoplasmic reticulum membrane network	452	1	6.14	-	< 0.2	1.00E00
neurofibrillary tangle	3	0	.04	-	< 0.2	1.00E00
voltage-gated potassium channel complex	52	0	.71	-	< 0.2	1.00E00
cytoplasmic viral factory	1	0	.01	-	< 0.2	1.00E00
BRISC complex	4	0	.05	-	< 0.2	1.00E00
viral factory	1	0	.01	-	< 0.2	1.00E00
ESCRT complex	13	0	.18	-	< 0.2	1.00E00
Lewy body	1	0	.01	-	< 0.2	1.00E00
Lsd1/2 complex	1	1	.01	+	> 5	1.00E00
ASAP complex	3	0	.04	-	< 0.2	1.00E00
subapical complex	1	0	.01	-	< 0.2	1.00E00
laminin-10 complex	3	0	.04	-	< 0.2	1.00E00
histone locus body	4	0	.05	-	< 0.2	1.00E00
laminin complex	10	0	.14	-	< 0.2	1.00E00
Atg12-Atg5-Atg16 complex	3	0	.04	-	< 0.2	1.00E00
uniplex complex	5	0	.07	-	< 0.2	1.00E00
ATG1/UKL1 signaling complex	5	0	.07	-	< 0.2	1.00E00
phosphatidylinositol 3-kinase complex, class III, type II	3	0	.04	-	< 0.2	1.00E00
phosphatidylinositol 3-kinase complex, class III, type I	3	0	.04	-	< 0.2	1.00E00
microtubule minus-end	3	0	.04	-	< 0.2	1.00E00
PeBoW complex	3	0	.04	-	< 0.2	1.00E00
CAF-1 complex	3	0	.04	-	< 0.2	1.00E00
commitment complex	1	0	.01	-	< 0.2	1.00E00
dolichol-phosphate-mannose synthase complex	3	0	.04	-	< 0.2	1.00E00
pericentriolar material	14	0	.19	-	< 0.2	1.00E00
proton-transporting V-type ATPase, V1 domain	9	0	.12	-	< 0.2	1.00E00
Toll-like receptor 2-Toll-like receptor 6 protein complex	2	0	.03	-	< 0.2	1.00E00
Toll-like receptor 1-Toll-like receptor 2 protein complex	1	0	.01	-	< 0.2	1.00E00
extraorganismal space	5	0	.07	-	< 0.2	1.00E00
cortical granule	1	0	.01	-	< 0.2	1.00E00
Ragulator complex	5	0	.07	-	< 0.2	1.00E00
Fanconi anaemia nuclear complex	12	0	.16	-	< 0.2	1.00E00
transferase complex	522	14	7.09	+	1.97	1.00E00
proton-transporting V-type ATPase, V0 domain	10	0	.14	-	< 0.2	1.00E00
proton-transporting two-sector ATPase complex, catalytic domain	16	0	.22	-	< 0.2	1.00E00
astral microtubule	3	0	.04	-	< 0.2	1.00E00
BRCA1-A complex	7	0	.10	-	< 0.2	1.00E00
proton-transporting two-sector ATPase complex, proton-transporting domain	26	0	.35	-	< 0.2	1.00E00
proton-transporting V-type ATPase complex	23	0	.31	-	< 0.2	1.00E00
endoplasmic reticulum quality control compartment	1	0	.01	-	< 0.2	1.00E00
receptor complex	226	6	3.07	+	1.95	1.00E00
nuclear replication fork	28	0	.38	-	< 0.2	1.00E00
organelle lumen	1687	38	22.92	+	1.66	1.00E00
intracellular non-membrane-bounded organelle	2926	58	39.75	+	1.46	1.00E00
intracellular membrane-bounded organelle	7782	128	105.73	+	1.21	1.00E00
extracellular organelle	2204	43	29.94	+	1.44	1.00E00
female germ cell nucleus	5	2	.07	+	> 5	1.00E00
male germ cell nucleus	15	0	.20	-	< 0.2	1.00E00
cytoplasmic chromosome	2	0	.03	-	< 0.2	1.00E00
nuclear chromosome	385	8	5.23	+	1.53	1.00E00
ERCC4-ERCC1 complex	1	0	.01	-	< 0.2	1.00E00
intracellular ferritin complex	1	0	.01	-	< 0.2	1.00E00
rod spherule	1	0	.01	-	< 0.2	1.00E00
interphotoreceptor matrix	1	0	.01	-	< 0.2	1.00E00
cone cell pedicle	1	0	.01	-	< 0.2	1.00E00
vacuolar proton-transporting V-type ATPase, V1 domain	1	0	.01	-	< 0.2	1.00E00
vacuolar proton-transporting V-type ATPase, V0 domain	3	0	.04	-	< 0.2	1.00E00
melanosome membrane	7	0	.10	-	< 0.2	1.00E00
SPOTS complex	2	0	.03	-	< 0.2	1.00E00
non-membrane-bounded organelle	2926	58	39.75	+	1.46	1.00E00
NOS2-CD74 complex	1	0	.01	-	< 0.2	1.00E00
macrophage migration inhibitory factor receptor complex	1	0	.01	-	< 0.2	1.00E00
acrosomal vesicle	63	2	.86	+	2.34	1.00E00
Schmidt-Lanterman incisure	10	0	.14	-	< 0.2	1.00E00
SOSS complex	4	0	.05	-	< 0.2	1.00E00
neuron spine	40	1	.54	+	1.84	1.00E00
axonal spine	3	0	.04	-	< 0.2	1.00E00
tRNA-intron endonuclease complex	3	0	.04	-	< 0.2	1.00E00
neuron projection terminus	31	0	.42	-	< 0.2	1.00E00
main axon	33	0	.45	-	< 0.2	1.00E00
MLL1/2 complex	25	0	.34	-	< 0.2	1.00E00
dentate gyrus mossy fiber	1	0	.01	-	< 0.2	1.00E00
cytoskeletal calyx	3	0	.04	-	< 0.2	1.00E00
climbing fiber	1	0	.01	-	< 0.2	1.00E00
eukaryotic 43S preinitiation complex	13	0	.18	-	< 0.2	1.00E00
cerebellar mossy fiber	6	0	.08	-	< 0.2	1.00E00
eukaryotic translation initiation factor 4F complex	2	0	.03	-	< 0.2	1.00E00
transcriptionally active chromatin	17	0	.23	-	< 0.2	1.00E00
lateral loop	4	0	.05	-	< 0.2	1.00E00
compact myelin	10	0	.14	-	< 0.2	1.00E00
sperm fibrous sheath	8	0	.11	-	< 0.2	1.00E00
elastic fiber	4	0	.05	-	< 0.2	1.00E00
granular component	4	0	.05	-	< 0.2	1.00E00
oxidoreductase complex	80	2	1.09	+	1.84	1.00E00
fibrillar center	1	0	.01	-	< 0.2	1.00E00
positive transcription elongation factor complex b	5	0	.07	-	< 0.2	1.00E00
transcription elongation factor complex	40	2	.54	+	3.68	1.00E00
IkappaB kinase complex	7	1	.10	+	> 5	1.00E00
extrinsic component of membrane	202	6	2.74	+	2.19	1.00E00
synaptic vesicle	94	5	1.28	+	3.92	1.00E00
extrinsic component of plasma membrane	115	3	1.56	+	1.92	1.00E00
RNA polymerase I core factor complex	1	0	.01	-	< 0.2	1.00E00
prefoldin complex	9	0	.12	-	< 0.2	1.00E00
bleb	3	0	.04	-	< 0.2	1.00E00
myelin sheath	33	0	.45	-	< 0.2	1.00E00
fibril	11	0	.15	-	< 0.2	1.00E00
translation release factor complex	1	0	.01	-	< 0.2	1.00E00
perikaryon	16	0	.22	-	< 0.2	1.00E00
axon hillock	5	2	.07	+	> 5	1.00E00
lysosomal lumen	6	1	.08	+	> 5	1.00E00
Ku70:Ku80 complex	2	0	.03	-	< 0.2	1.00E00
cell periphery	3482	49	47.31	+	1.04	1.00E00
XPC complex	3	0	.04	-	< 0.2	1.00E00
cell body fiber	1	0	.01	-	< 0.2	1.00E00
melanosome	74	0	1.01	-	< 0.2	1.00E00
guanyl-nucleotide exchange factor complex	7	0	.10	-	< 0.2	1.00E00
DSIF complex	2	0	.03	-	< 0.2	1.00E00
small-subunit processome	30	1	.41	+	2.45	1.00E00
alpha-beta T cell receptor complex	5	0	.07	-	< 0.2	1.00E00
T cell receptor complex	11	0	.15	-	< 0.2	1.00E00
integrator complex	12	1	.16	+	> 5	1.00E00
photoreceptor connecting cilium	30	0	.41	-	< 0.2	1.00E00
6-phosphofructo-2-kinase/fructose-2,6-biphosphatase complex	1	0	.01	-	< 0.2	1.00E00
cleavage body	2	0	.03	-	< 0.2	1.00E00
endoplasmic reticulum-Golgi intermediate compartment membrane	15	0	.20	-	< 0.2	1.00E00
outer membrane	105	3	1.43	+	2.10	1.00E00
katanin complex	1	0	.01	-	< 0.2	1.00E00
organelle inner membrane	414	7	5.62	+	1.24	1.00E00
MutLalpha complex	4	0	.05	-	< 0.2	1.00E00
NELF complex	4	0	.05	-	< 0.2	1.00E00
prominosome	1	0	.01	-	< 0.2	1.00E00
postsynaptic density	56	1	.76	+	1.31	1.00E00
replication fork protection complex	2	0	.03	-	< 0.2	1.00E00
Sin3-type complex	13	0	.18	-	< 0.2	1.00E00
tertiary granule membrane	1	0	.01	-	< 0.2	1.00E00
tertiary granule	4	0	.05	-	< 0.2	1.00E00
aggresome	16	0	.22	-	< 0.2	1.00E00
nuclear pore nuclear basket	4	0	.05	-	< 0.2	1.00E00
inclusion body	39	0	.53	-	< 0.2	1.00E00
Cdc73/Paf1 complex	7	1	.10	+	> 5	1.00E00
mediator complex	34	0	.46	-	< 0.2	1.00E00
DNA-directed RNA polymerase II, holoenzyme	90	5	1.22	+	4.09	1.00E00
tRNA methyltransferase complex	2	0	.03	-	< 0.2	1.00E00
CD40 receptor complex	7	1	.10	+	> 5	1.00E00
phagolysosome	3	0	.04	-	< 0.2	1.00E00
omegasome membrane	4	0	.05	-	< 0.2	1.00E00
DBIRD complex	2	0	.03	-	< 0.2	1.00E00
NURF complex	6	0	.08	-	< 0.2	1.00E00
procollagen-proline 4-dioxygenase complex	3	0	.04	-	< 0.2	1.00E00
early phagosome	5	0	.07	-	< 0.2	1.00E00
NuRD complex	15	0	.20	-	< 0.2	1.00E00
Sin3 complex	11	0	.15	-	< 0.2	1.00E00
senescence-associated heterochromatin focus	3	0	.04	-	< 0.2	1.00E00
interleukin-28 receptor complex	2	0	.03	-	< 0.2	1.00E00
interleukin-12 complex	2	1	.03	+	> 5	1.00E00
inhibin A complex	2	0	.03	-	< 0.2	1.00E00
inhibin complex	2	0	.03	-	< 0.2	1.00E00
polysomal ribosome	5	1	.07	+	> 5	1.00E00
ionotropic glutamate receptor complex	41	1	.56	+	1.80	1.00E00
glycosylphosphatidylinositol-N-acetylglucosaminyltransferase (GPI-GnT) complex	5	0	.07	-	< 0.2	1.00E00
proteasome complex	58	2	.79	+	2.54	1.00E00
activin A complex	1	0	.01	-	< 0.2	1.00E00
CD95 death-inducing signaling complex	3	0	.04	-	< 0.2	1.00E00
death-inducing signaling complex	5	0	.07	-	< 0.2	1.00E00
male pronucleus	6	0	.08	-	< 0.2	1.00E00
Ndc80 complex	4	0	.05	-	< 0.2	1.00E00
DNA replication preinitiation complex	1	0	.01	-	< 0.2	1.00E00
pseudopodium membrane	1	0	.01	-	< 0.2	1.00E00
integral component of endoplasmic reticulum membrane	79	0	1.07	-	< 0.2	1.00E00
filopodium	53	1	.72	+	1.39	1.00E00
integral component of Golgi membrane	29	1	.39	+	2.54	1.00E00
female pronucleus	8	0	.11	-	< 0.2	1.00E00
RNA cap binding complex	9	0	.12	-	< 0.2	1.00E00
uropod membrane	1	0	.01	-	< 0.2	1.00E00
lamellipodium membrane	10	0	.14	-	< 0.2	1.00E00
cell trailing edge membrane	1	0	.01	-	< 0.2	1.00E00
leading edge membrane	73	2	.99	+	2.02	1.00E00
cell trailing edge	7	0	.10	-	< 0.2	1.00E00
extrinsic component of endoplasmic reticulum membrane	3	0	.04	-	< 0.2	1.00E00
uropod	7	0	.10	-	< 0.2	1.00E00
cell projection membrane	154	1	2.09	-	.48	1.00E00
nuclear inclusion body	9	0	.12	-	< 0.2	1.00E00
cell leading edge	223	7	3.03	+	2.31	1.00E00
PAN complex	2	0	.03	-	< 0.2	1.00E00
GPI-anchor transamidase complex	5	0	.07	-	< 0.2	1.00E00
integrin complex	28	1	.38	+	2.63	1.00E00
B cell receptor complex	4	0	.05	-	< 0.2	1.00E00
immunoglobulin complex	5	0	.07	-	< 0.2	1.00E00
protein acetyltransferase complex	90	1	1.22	-	.82	1.00E00
chromosome, centromeric core domain	1	0	.01	-	< 0.2	1.00E00
external side of cell outer membrane	1	0	.01	-	< 0.2	1.00E00
Hrd1p ubiquitin ligase complex	3	0	.04	-	< 0.2	1.00E00
ER ubiquitin ligase complex	3	0	.04	-	< 0.2	1.00E00
photoreceptor inner segment	21	0	.29	-	< 0.2	1.00E00
intrinsic component of the cytoplasmic side of the plasma membrane	5	0	.07	-	< 0.2	1.00E00
cytosolic proteasome complex	1	0	.01	-	< 0.2	1.00E00
extrinsic component of cytoplasmic side of plasma membrane	89	3	1.21	+	2.48	1.00E00
intrinsic component of external side of plasma membrane	11	0	.15	-	< 0.2	1.00E00
nuclear proteasome complex	1	0	.01	-	< 0.2	1.00E00
extrinsic component of external side of plasma membrane	2	0	.03	-	< 0.2	1.00E00
neuromuscular junction	42	1	.57	+	1.75	1.00E00
intrinsic component of peroxisomal membrane	15	0	.20	-	< 0.2	1.00E00
centrosomal corona	1	0	.01	-	< 0.2	1.00E00
cyclin-dependent protein kinase 5 holoenzyme complex	2	0	.03	-	< 0.2	1.00E00
secretory granule	176	5	2.39	+	2.09	1.00E00
trans-Golgi network transport vesicle	18	1	.24	+	4.09	1.00E00
H4 histone acetyltransferase complex	17	0	.23	-	< 0.2	1.00E00
angiogenin-PRI complex	1	0	.01	-	< 0.2	1.00E00
GMP reductase complex	2	0	.03	-	< 0.2	1.00E00
intrinsic component of nuclear inner membrane	12	1	.16	+	> 5	1.00E00
intrinsic component of Golgi membrane	31	1	.42	+	2.37	1.00E00
intrinsic component of endoplasmic reticulum membrane	83	0	1.13	-	< 0.2	1.00E00
intrinsic component of plasma membrane	902	9	12.26	-	.73	1.00E00
AMP-activated protein kinase complex	11	1	.15	+	> 5	1.00E00
anchored component of membrane	53	1	.72	+	1.39	1.00E00
intrinsic component of membrane	4209	60	57.19	+	1.05	1.00E00
presynaptic membrane	28	3	.38	+	> 5	1.00E00
endocytic vesicle	88	0	1.20	-	< 0.2	1.00E00
sarcoplasmic reticulum	40	0	.54	-	< 0.2	1.00E00
ESCRT III complex	4	0	.05	-	< 0.2	1.00E00
sarcoplasm	44	0	.60	-	< 0.2	1.00E00
COPI-coated vesicle	14	0	.19	-	< 0.2	1.00E00
ESCRT II complex	2	0	.03	-	< 0.2	1.00E00
clathrin-coated vesicle	74	4	1.01	+	3.98	1.00E00
ESCRT I complex	7	0	.10	-	< 0.2	1.00E00
coated vesicle	110	4	1.49	+	2.68	1.00E00
Swr1 complex	9	0	.12	-	< 0.2	1.00E00
ER to Golgi transport vesicle	22	0	.30	-	< 0.2	1.00E00
midbody	95	2	1.29	+	1.55	1.00E00
transport vesicle	92	1	1.25	-	.80	1.00E00
clathrin coat of coated pit	11	0	.15	-	< 0.2	1.00E00
clathrin adaptor complex	25	1	.34	+	2.94	1.00E00
clathrin coat of trans-Golgi network vesicle	5	0	.07	-	< 0.2	1.00E00
endoribonuclease complex	3	0	.04	-	< 0.2	1.00E00
serine/threonine protein kinase complex	52	2	.71	+	2.83	1.00E00
MutSbeta complex	4	0	.05	-	< 0.2	1.00E00
MutSalpha complex	4	0	.05	-	< 0.2	1.00E00
mismatch repair complex	10	0	.14	-	< 0.2	1.00E00
RSF complex	2	0	.03	-	< 0.2	1.00E00
endoplasmic reticulum palmitoyltransferase complex	6	0	.08	-	< 0.2	1.00E00
origin recognition complex	8	0	.11	-	< 0.2	1.00E00
Y chromosome	2	0	.03	-	< 0.2	1.00E00
clathrin coat of endocytic vesicle	7	0	.10	-	< 0.2	1.00E00
X chromosome	5	0	.07	-	< 0.2	1.00E00
COPII vesicle coat	7	0	.10	-	< 0.2	1.00E00
mitochondrial inner membrane peptidase complex	1	1	.01	+	> 5	1.00E00
CHRAC	1	0	.01	-	< 0.2	1.00E00
COPI vesicle coat	10	0	.14	-	< 0.2	1.00E00
sex chromosome	23	0	.31	-	< 0.2	1.00E00
epsilon DNA polymerase complex	4	0	.05	-	< 0.2	1.00E00
clathrin vesicle coat	13	0	.18	-	< 0.2	1.00E00
transverse filament	2	0	.03	-	< 0.2	1.00E00
central element	6	0	.08	-	< 0.2	1.00E00
SWI/SNF complex	12	1	.16	+	> 5	1.00E00
AP-3 adaptor complex	4	0	.05	-	< 0.2	1.00E00
smooth muscle contractile fiber	5	0	.07	-	< 0.2	1.00E00
lateral element	10	0	.14	-	< 0.2	1.00E00
AP-2 adaptor complex	6	0	.08	-	< 0.2	1.00E00
AP-1 adaptor complex	2	0	.03	-	< 0.2	1.00E00
vesicle coat	32	0	.43	-	< 0.2	1.00E00
SCAR complex	7	1	.10	+	> 5	1.00E00
endoplasmic reticulum Sec complex	3	0	.04	-	< 0.2	1.00E00
mitochondrial intermembrane space protein transporter complex	1	0	.01	-	< 0.2	1.00E00
SNARE complex	40	2	.54	+	3.68	1.00E00
AP-type membrane coat adaptor complex	32	1	.43	+	2.30	1.00E00
clathrin coat	35	1	.48	+	2.10	1.00E00
membrane coat	69	1	.94	+	1.07	1.00E00
mitochondrial fatty acid beta-oxidation multienzyme complex	1	0	.01	-	< 0.2	1.00E00
actin cap	3	0	.04	-	< 0.2	1.00E00
caveolar macromolecular signaling complex	1	0	.01	-	< 0.2	1.00E00
glycocalyx	1	0	.01	-	< 0.2	1.00E00
type III intermediate filament	2	0	.03	-	< 0.2	1.00E00
keratin filament	57	0	.77	-	< 0.2	1.00E00
outer acrosomal membrane	2	0	.03	-	< 0.2	1.00E00
acrosomal membrane	18	0	.24	-	< 0.2	1.00E00
Fc-epsilon receptor I complex	2	0	.03	-	< 0.2	1.00E00
Fc receptor complex	2	0	.03	-	< 0.2	1.00E00
Bcl3-Bcl10 complex	1	0	.01	-	< 0.2	1.00E00
protein-lipid complex	28	1	.38	+	2.63	1.00E00
protein-DNA complex	163	3	2.21	+	1.35	1.00E00
macromolecular complex	3968	75	53.91	+	1.39	1.00E00
ER membrane insertion complex	2	0	.03	-	< 0.2	1.00E00
inner acrosomal membrane	3	0	.04	-	< 0.2	1.00E00
synaptic membrane	117	7	1.59	+	4.40	1.00E00
telomerase holoenzyme complex	4	0	.05	-	< 0.2	1.00E00
primary cilium	126	0	1.71	-	< 0.2	1.00E00
chromosome	694	15	9.43	+	1.59	1.00E00
kainate selective glutamate receptor complex	7	1	.10	+	> 5	1.00E00
myosin filament	8	0	.11	-	< 0.2	1.00E00
growth hormone receptor complex	1	0	.01	-	< 0.2	1.00E00
CNTFR-CLCF1 complex	2	0	.03	-	< 0.2	1.00E00
CRLF-CLCF1 complex	3	0	.04	-	< 0.2	1.00E00
TRAF2-GSTP1 complex	1	0	.01	-	< 0.2	1.00E00
U12-type spliceosomal complex	22	1	.30	+	3.35	1.00E00
U6 snRNP	1	0	.01	-	< 0.2	1.00E00
U4 snRNP	10	0	.14	-	< 0.2	1.00E00
U2 snRNP	4	0	.05	-	< 0.2	1.00E00
U1 snRNP	14	0	.19	-	< 0.2	1.00E00
U2-type spliceosomal complex	6	0	.08	-	< 0.2	1.00E00
U7 snRNP	7	0	.10	-	< 0.2	1.00E00
U5 snRNP	9	0	.12	-	< 0.2	1.00E00
spliceosomal complex	135	1	1.83	-	.55	1.00E00
anaphase-promoting complex	19	0	.26	-	< 0.2	1.00E00
Stn1-Ten1 complex	3	0	.04	-	< 0.2	1.00E00
microvillus membrane	10	0	.14	-	< 0.2	1.00E00
filopodium membrane	13	0	.18	-	< 0.2	1.00E00
brush border membrane	25	0	.34	-	< 0.2	1.00E00
Myb complex	2	0	.03	-	< 0.2	1.00E00
PTW/PP1 phosphatase complex	7	0	.10	-	< 0.2	1.00E00
chromatin silencing complex	7	0	.10	-	< 0.2	1.00E00
holo TFIIH complex	11	0	.15	-	< 0.2	1.00E00
transcription factor TFIIF complex	2	0	.03	-	< 0.2	1.00E00
transcription factor TFIIE complex	1	0	.01	-	< 0.2	1.00E00
transcription factor TFIIA complex	5	0	.07	-	< 0.2	1.00E00
Ada2/Gcn5/Ada3 transcription activator complex	15	0	.20	-	< 0.2	1.00E00
host cell cytoplasm	2	0	.03	-	< 0.2	1.00E00
DRM complex	1	0	.01	-	< 0.2	1.00E00
symbiont-containing vacuole membrane	1	0	.01	-	< 0.2	1.00E00
PcG protein complex	39	0	.53	-	< 0.2	1.00E00
symbiont-containing vacuole	1	0	.01	-	< 0.2	1.00E00
perinuclear endoplasmic reticulum	9	0	.12	-	< 0.2	1.00E00
tRNA (m1A) methyltransferase complex	1	0	.01	-	< 0.2	1.00E00
motile cilium	66	1	.90	+	1.12	1.00E00
nonmotile primary cilium	99	0	1.35	-	< 0.2	1.00E00
motile primary cilium	7	0	.10	-	< 0.2	1.00E00
SUMO activating enzyme complex	2	0	.03	-	< 0.2	1.00E00
transcription factor TFIID complex	22	0	.30	-	< 0.2	1.00E00
RNA polymerase transcription factor SL1 complex	1	0	.01	-	< 0.2	1.00E00
transcription factor complex	242	7	3.29	+	2.13	1.00E00
site of polarized growth	61	2	.83	+	2.41	1.00E00
DNA-directed RNA polymerase III complex	19	0	.26	-	< 0.2	1.00E00
growth cone	59	2	.80	+	2.49	1.00E00
DNA-directed RNA polymerase II, core complex	15	2	.20	+	> 5	1.00E00
dendrite	173	5	2.35	+	2.13	1.00E00
nuclear origin of replication recognition complex	8	0	.11	-	< 0.2	1.00E00
axon	191	4	2.60	+	1.54	1.00E00
DNA replication factor C complex	5	0	.07	-	< 0.2	1.00E00
DNA replication factor A complex	11	0	.15	-	< 0.2	1.00E00
translocon complex	2	0	.03	-	< 0.2	1.00E00
anchoring junction	380	7	5.16	+	1.36	1.00E00
occluding junction	82	0	1.11	-	< 0.2	1.00E00
ciliary basal body	69	1	.94	+	1.07	1.00E00
MPP7-DLG1-LIN7 complex	5	0	.07	-	< 0.2	1.00E00
glial cell projection	4	0	.05	-	< 0.2	1.00E00
mannosyltransferase complex	3	0	.04	-	< 0.2	1.00E00
alpha DNA polymerase:primase complex	3	0	.04	-	< 0.2	1.00E00
photoreceptor disc membrane	11	0	.15	-	< 0.2	1.00E00
replication fork	51	1	.69	+	1.44	1.00E00
nuclear pre-replicative complex	1	0	.01	-	< 0.2	1.00E00
nucleolar ribonuclease P complex	3	0	.04	-	< 0.2	1.00E00
nucleoplasm	655	18	8.90	+	2.02	1.00E00
nuclear lamina	8	0	.11	-	< 0.2	1.00E00
kinocilium	6	0	.08	-	< 0.2	1.00E00
slit diaphragm	5	0	.07	-	< 0.2	1.00E00
filtration diaphragm	5	0	.07	-	< 0.2	1.00E00
ciliary cytoplasm	53	3	.72	+	4.17	1.00E00
snRNA-activating protein complex	1	0	.01	-	< 0.2	1.00E00
meiotic spindle	5	1	.07	+	> 5	1.00E00
mitotic spindle	35	2	.48	+	4.21	1.00E00
nuclear pore	36	1	.49	+	2.04	1.00E00
annulate lamellae	1	0	.01	-	< 0.2	1.00E00
nuclear envelope lumen	9	0	.12	-	< 0.2	1.00E00
nuclear outer membrane	12	0	.16	-	< 0.2	1.00E00
neuronal ribonucleoprotein granule	2	0	.03	-	< 0.2	1.00E00
Nem1-Spo7 phosphatase complex	2	0	.03	-	< 0.2	1.00E00
SREBP-SCAP-Insig complex	3	0	.04	-	< 0.2	1.00E00
mitochondrial degradosome	2	0	.03	-	< 0.2	1.00E00
C-fiber	3	0	.04	-	< 0.2	1.00E00
cell body membrane	4	0	.05	-	< 0.2	1.00E00
cell body	185	9	2.51	+	3.58	1.00E00
integral component of nuclear inner membrane	12	1	.16	+	> 5	1.00E00
MCM8-MCM9 complex	2	0	.03	-	< 0.2	1.00E00
axonal growth cone	7	0	.10	-	< 0.2	1.00E00
lamin filament	5	0	.07	-	< 0.2	1.00E00
CIA complex	4	0	.05	-	< 0.2	1.00E00
dendritic growth cone	1	0	.01	-	< 0.2	1.00E00
nuclear inner membrane	32	1	.43	+	2.30	1.00E00
dendrite terminus	8	0	.11	-	< 0.2	1.00E00
nuclear envelope	237	4	3.22	+	1.24	1.00E00
cell-cell contact zone	41	0	.56	-	< 0.2	1.00E00
nucleus	4867	76	66.13	+	1.15	1.00E00
inhibitory synapse	6	0	.08	-	< 0.2	1.00E00
excitatory synapse	12	0	.16	-	< 0.2	1.00E00
TCTN-B9D complex	12	0	.16	-	< 0.2	1.00E00
TCR signalosome	1	0	.01	-	< 0.2	1.00E00
MIS complex	3	0	.04	-	< 0.2	1.00E00
tRNA-splicing ligase complex	6	0	.08	-	< 0.2	1.00E00
protein C inhibitor-plasma kallikrein complex	1	0	.01	-	< 0.2	1.00E00
TOR complex	11	0	.15	-	< 0.2	1.00E00
dendritic shaft	20	0	.27	-	< 0.2	1.00E00
dendritic spine	36	1	.49	+	2.04	1.00E00
varicosity	2	0	.03	-	< 0.2	1.00E00
terminal bouton	11	0	.15	-	< 0.2	1.00E00
axon initial segment	4	0	.05	-	< 0.2	1.00E00
chitosome	7	0	.10	-	< 0.2	1.00E00
protein C inhibitor-KLK3 complex	1	0	.01	-	< 0.2	1.00E00
protein C inhibitor-thrombin complex	1	0	.01	-	< 0.2	1.00E00
protein C inhibitor-PLAU complex	1	0	.01	-	< 0.2	1.00E00
Golgi subcompartment	162	6	2.20	+	2.73	1.00E00
protein C inhibitor-PLAT complex	1	0	.01	-	< 0.2	1.00E00
protein C inhibitor-TMPRSS11E complex	1	0	.01	-	< 0.2	1.00E00
pre-replicative complex	1	0	.01	-	< 0.2	1.00E00
protein C inhibitor-TMPRSS7 complex	1	0	.01	-	< 0.2	1.00E00
INO80-type complex	20	0	.27	-	< 0.2	1.00E00
other organism membrane	1	0	.01	-	< 0.2	1.00E00
ripoptosome	6	1	.08	+	> 5	1.00E00
extracellular space	897	14	12.19	+	1.15	1.00E00
interstitial matrix	16	2	.22	+	> 5	1.00E00
H4/H2A histone acetyltransferase complex	17	0	.23	-	< 0.2	1.00E00
laminin-5 complex	3	0	.04	-	< 0.2	1.00E00
ribonucleoside-diphosphate reductase complex	1	0	.01	-	< 0.2	1.00E00
neurofilament cytoskeleton	2	1	.03	+	> 5	1.00E00
P granule	11	0	.15	-	< 0.2	1.00E00
histone pre-mRNA 3'end processing complex	5	0	.07	-	< 0.2	1.00E00
WASH complex	9	0	.12	-	< 0.2	1.00E00
nBAF complex	14	0	.19	-	< 0.2	1.00E00
npBAF complex	12	0	.16	-	< 0.2	1.00E00
nucleus-vacuole junction	1	0	.01	-	< 0.2	1.00E00
endolysosome	1	0	.01	-	< 0.2	1.00E00
myofilament	20	1	.27	+	3.68	1.00E00
exosome (RNase complex)	17	0	.23	-	< 0.2	1.00E00
cytoplasmic exosome (RNase complex)	8	0	.11	-	< 0.2	1.00E00
ciliary neurotrophic factor receptor complex	1	0	.01	-	< 0.2	1.00E00
nuclear exosome (RNase complex)	7	0	.10	-	< 0.2	1.00E00
ribonuclease MRP complex	2	0	.03	-	< 0.2	1.00E00
laminin-3 complex	2	0	.03	-	< 0.2	1.00E00
serine-pyruvate aminotransferase complex	1	0	.01	-	< 0.2	1.00E00
laminin-1 complex	6	0	.08	-	< 0.2	1.00E00
Rab-protein geranylgeranyltransferase complex	4	0	.05	-	< 0.2	1.00E00
basal lamina	21	0	.29	-	< 0.2	1.00E00
mitochondrial pyruvate dehydrogenase complex	2	0	.03	-	< 0.2	1.00E00
basement membrane	76	2	1.03	+	1.94	1.00E00
protein farnesyltransferase complex	2	0	.03	-	< 0.2	1.00E00
phosphorylase kinase complex	2	0	.03	-	< 0.2	1.00E00
glycine cleavage complex	6	0	.08	-	< 0.2	1.00E00
integral component of lumenal side of endoplasmic reticulum membrane	6	0	.08	-	< 0.2	1.00E00
respiratory chain	83	3	1.13	+	2.66	1.00E00
SAGA-type complex	27	0	.37	-	< 0.2	1.00E00
protein phosphatase type 1 complex	2	0	.03	-	< 0.2	1.00E00
DNA-dependent protein kinase-DNA ligase 4 complex	3	0	.04	-	< 0.2	1.00E00
protein kinase CK2 complex	1	0	.01	-	< 0.2	1.00E00
calcineurin complex	3	0	.04	-	< 0.2	1.00E00
calcium- and calmodulin-dependent protein kinase complex	1	0	.01	-	< 0.2	1.00E00
CAAX-protein geranylgeranyltransferase complex	2	0	.03	-	< 0.2	1.00E00
cAMP-dependent protein kinase complex	6	0	.08	-	< 0.2	1.00E00
piP-body	5	0	.07	-	< 0.2	1.00E00
pi-body	6	0	.08	-	< 0.2	1.00E00
eukaryotic translation initiation factor 3 complex, eIF3m	8	0	.11	-	< 0.2	1.00E00
phagocytic vesicle	43	0	.58	-	< 0.2	1.00E00
clathrin-coated endocytic vesicle	13	0	.18	-	< 0.2	1.00E00
protein phosphatase type 2A complex	17	0	.23	-	< 0.2	1.00E00
cytoplasmic ubiquitin ligase complex	5	0	.07	-	< 0.2	1.00E00
nuclear ubiquitin ligase complex	34	0	.46	-	< 0.2	1.00E00
Weibel-Palade body	3	0	.04	-	< 0.2	1.00E00
ubiquitin ligase complex	156	4	2.12	+	1.89	1.00E00
phagolysosome membrane	2	0	.03	-	< 0.2	1.00E00
mitochondrial alpha-ketoglutarate dehydrogenase complex	2	1	.03	+	> 5	1.00E00
NuA4 histone acetyltransferase complex	16	0	.22	-	< 0.2	1.00E00
6-phosphofructokinase complex	2	1	.03	+	> 5	1.00E00
phosphatidylinositol 3-kinase complex, class IB	3	0	.04	-	< 0.2	1.00E00
acrosomal matrix	2	0	.03	-	< 0.2	1.00E00
phosphatidylinositol 3-kinase complex, class IA	2	1	.03	+	> 5	1.00E00
phosphatidylinositol 3-kinase complex	17	1	.23	+	4.33	1.00E00
elongin complex	1	0	.01	-	< 0.2	1.00E00
interleukin-1 receptor complex	4	0	.05	-	< 0.2	1.00E00
integrin alphaIIb-beta3 complex	1	0	.01	-	< 0.2	1.00E00
exocyst	12	1	.16	+	> 5	1.00E00
AP-5 adaptor complex	1	0	.01	-	< 0.2	1.00E00
ER-mitochondrion membrane contact site	7	0	.10	-	< 0.2	1.00E00
cell cortex	133	1	1.81	-	.55	1.00E00
organelle membrane contact site	11	0	.15	-	< 0.2	1.00E00
host cell presynaptic membrane	1	0	.01	-	< 0.2	1.00E00
ciliary rootlet	9	0	.12	-	< 0.2	1.00E00
axoneme	53	3	.72	+	4.17	1.00E00
Grb2-EGFR complex	2	0	.03	-	< 0.2	1.00E00
Golgi membrane	260	5	3.53	+	1.42	1.00E00
Golgi trans cisterna	3	0	.04	-	< 0.2	1.00E00
Golgi cis cisterna	4	0	.05	-	< 0.2	1.00E00
Gtr1-Gtr2 GTPase complex	5	0	.07	-	< 0.2	1.00E00
juxtaparanode region of axon	7	0	.10	-	< 0.2	1.00E00
cilium	322	6	4.37	+	1.37	1.00E00
phosphatidylinositol 3-kinase complex, class I	5	1	.07	+	> 5	1.00E00
muscle tendon junction	5	0	.07	-	< 0.2	1.00E00
host cell synapse	1	0	.01	-	< 0.2	1.00E00
focal adhesion	314	7	4.27	+	1.64	1.00E00
cell-substrate adherens junction	319	7	4.33	+	1.62	1.00E00
bicellular tight junction	82	0	1.11	-	< 0.2	1.00E00
connexon complex	18	0	.24	-	< 0.2	1.00E00
gap junction	24	1	.33	+	3.07	1.00E00
transcription factor TFIIIC complex	6	0	.08	-	< 0.2	1.00E00
transcription factor TFIIIB complex	1	0	.01	-	< 0.2	1.00E00
G-protein coupled receptor complex	3	0	.04	-	< 0.2	1.00E00
PCAF complex	2	0	.03	-	< 0.2	1.00E00
other organism cell membrane	1	0	.01	-	< 0.2	1.00E00
SAGA complex	10	0	.14	-	< 0.2	1.00E00
Rad51C-XRCC3 complex	2	0	.03	-	< 0.2	1.00E00
other organism part	5	0	.07	-	< 0.2	1.00E00
histone acetyltransferase complex	80	1	1.09	-	.92	1.00E00
other organism cell	5	0	.07	-	< 0.2	1.00E00
Rad51B-Rad51C-Rad51D-XRCC2 complex	4	1	.05	+	> 5	1.00E00
other organism	5	0	.07	-	< 0.2	1.00E00
RNA polymerase I transcription factor complex	3	0	.04	-	< 0.2	1.00E00
DNA recombinase mediator complex	7	1	.10	+	> 5	1.00E00
fascia adherens	11	0	.15	-	< 0.2	1.00E00
zonula adherens	6	0	.08	-	< 0.2	1.00E00
spot adherens junction	1	0	.01	-	< 0.2	1.00E00
cell-cell adherens junction	38	0	.52	-	< 0.2	1.00E00
adherens junction	366	7	4.97	+	1.41	1.00E00
cell-cell junction	300	8	4.08	+	1.96	1.00E00
nonhomologous end joining complex	6	0	.08	-	< 0.2	1.00E00
MOZ/MORF histone acetyltransferase complex	7	0	.10	-	< 0.2	1.00E00
histone deacetylase complex	48	1	.65	+	1.53	1.00E00
H3 histone acetyltransferase complex	7	0	.10	-	< 0.2	1.00E00
spermatoproteasome complex	5	0	.07	-	< 0.2	1.00E00
PAS complex	1	0	.01	-	< 0.2	1.00E00
extrinsic component of autophagic vacuole membrane	2	0	.03	-	< 0.2	1.00E00
nucleotide-excision repair factor 1 complex	1	0	.01	-	< 0.2	1.00E00
extrinsic component of pre-autophagosomal structure membrane	2	0	.03	-	< 0.2	1.00E00
F-actin capping protein complex	8	0	.11	-	< 0.2	1.00E00
integral component of omegasome membrane	1	0	.01	-	< 0.2	1.00E00
intrinsic component of omegasome membrane	1	0	.01	-	< 0.2	1.00E00
coated pit	42	0	.57	-	< 0.2	1.00E00
brush border	39	0	.53	-	< 0.2	1.00E00
microvillus	58	2	.79	+	2.54	1.00E00
caveola	45	1	.61	+	1.64	1.00E00
oncostatin-M receptor complex	2	0	.03	-	< 0.2	1.00E00
photoreceptor inner segment membrane	1	0	.01	-	< 0.2	1.00E00
DNA bending complex	123	3	1.67	+	1.80	1.00E00
nucleotide-excision repair complex	12	0	.16	-	< 0.2	1.00E00
gamma-secretase complex	3	0	.04	-	< 0.2	1.00E00
interleukin-12 receptor complex	2	0	.03	-	< 0.2	1.00E00
sarcolemma	70	0	.95	-	< 0.2	1.00E00
extrinsic component of omegasome membrane	3	0	.04	-	< 0.2	1.00E00
protein serine/threonine phosphatase complex	36	0	.49	-	< 0.2	1.00E00
omegasome	4	0	.05	-	< 0.2	1.00E00
paraspeckles	6	0	.08	-	< 0.2	1.00E00
pre-snoRNP complex	6	0	.08	-	< 0.2	1.00E00
ATP-sensitive potassium channel complex	1	0	.01	-	< 0.2	1.00E00
phosphatase complex	36	0	.49	-	< 0.2	1.00E00
cohesin core heterodimer	2	0	.03	-	< 0.2	1.00E00
endopeptidase Clp complex	2	0	.03	-	< 0.2	1.00E00
DNA polymerase III complex	1	0	.01	-	< 0.2	1.00E00
cohesin complex	12	0	.16	-	< 0.2	1.00E00
Parkin-FBXW7-Cul1 ubiquitin ligase complex	3	0	.04	-	< 0.2	1.00E00
gamma-tubulin ring complex	4	0	.05	-	< 0.2	1.00E00
chromatoid body	11	1	.15	+	> 5	1.00E00
cell surface furrow	32	0	.43	-	< 0.2	1.00E00
cornified envelope	8	0	.11	-	< 0.2	1.00E00
phagocytic cup	14	0	.19	-	< 0.2	1.00E00
interleukin-23 complex	2	1	.03	+	> 5	1.00E00
THO complex part of transcription export complex	6	0	.08	-	< 0.2	1.00E00
MIS12/MIND type complex	4	0	.05	-	< 0.2	1.00E00
proteasome core complex, alpha-subunit complex	8	0	.11	-	< 0.2	1.00E00
ribonuclease H2 complex	3	0	.04	-	< 0.2	1.00E00
supraspliceosomal complex	3	0	.04	-	< 0.2	1.00E00
microfibril	8	0	.11	-	< 0.2	1.00E00
FANCM-MHF complex	2	0	.03	-	< 0.2	1.00E00
chromaffin granule lumen	1	0	.01	-	< 0.2	1.00E00
BBSome	11	1	.15	+	> 5	1.00E00
outer dense fiber	5	1	.07	+	> 5	1.00E00
core TFIIH complex	5	0	.07	-	< 0.2	1.00E00
sarcoplasmic reticulum lumen	4	0	.05	-	< 0.2	1.00E00
sarcoplasmic reticulum membrane	18	0	.24	-	< 0.2	1.00E00
nuclear condensin complex	1	0	.01	-	< 0.2	1.00E00
nuclear cohesin complex	6	0	.08	-	< 0.2	1.00E00
condensin complex	6	0	.08	-	< 0.2	1.00E00
synaptonemal complex	26	0	.35	-	< 0.2	1.00E00
condensed nuclear chromosome	65	1	.88	+	1.13	1.00E00
perinuclear theca	4	0	.05	-	< 0.2	1.00E00
condensed chromosome	136	3	1.85	+	1.62	1.00E00
oligosaccharyltransferase complex	8	0	.11	-	< 0.2	1.00E00
paranodal junction	4	0	.05	-	< 0.2	1.00E00
heterochromatin	67	0	.91	-	< 0.2	1.00E00
euchromatin	24	0	.33	-	< 0.2	1.00E00
nuclear chromatin	256	7	3.48	+	2.01	1.00E00
DUBm complex	2	0	.03	-	< 0.2	1.00E00
BAT3 complex	2	0	.03	-	< 0.2	1.00E00
MMXD complex	5	0	.07	-	< 0.2	1.00E00
alpha-amino-3-hydroxy-5-methyl-4-isoxazolepropionic acid selective glutamate receptor complex	20	0	.27	-	< 0.2	1.00E00
voltage-gated sodium channel complex	14	0	.19	-	< 0.2	1.00E00
Mpp10 complex	3	0	.04	-	< 0.2	1.00E00
UTP-C complex	2	0	.03	-	< 0.2	1.00E00
t-UTP complex	4	0	.05	-	< 0.2	1.00E00
glycerol-3-phosphate dehydrogenase complex	3	0	.04	-	< 0.2	1.00E00
DNA topoisomerase complex (ATP-hydrolyzing)	2	0	.03	-	< 0.2	1.00E00
centriolar satellite	15	0	.20	-	< 0.2	1.00E00
DNA-directed RNA polymerase complex	110	5	1.49	+	3.35	1.00E00
cytoplasmic chromatin	1	0	.01	-	< 0.2	1.00E00
nuclear nucleosome	66	2	.90	+	2.23	1.00E00
Tle3-Aes complex	1	0	.01	-	< 0.2	1.00E00
nucleosome	123	3	1.67	+	1.80	1.00E00
chromatin	403	8	5.48	+	1.46	1.00E00
nuclear chromosome, telomeric region	19	0	.26	-	< 0.2	1.00E00
autophagic vacuole membrane	14	0	.19	-	< 0.2	1.00E00
nuclear telomere cap complex	9	0	.12	-	< 0.2	1.00E00
telomere cap complex	9	0	.12	-	< 0.2	1.00E00
chromosome, telomeric region	46	0	.62	-	< 0.2	1.00E00
condensed nuclear chromosome, centromeric region	15	1	.20	+	4.91	1.00E00
asymmetric synapse	1	0	.01	-	< 0.2	1.00E00
EGO complex	5	0	.07	-	< 0.2	1.00E00
condensed chromosome, centromeric region	57	3	.77	+	3.87	1.00E00
condensed nuclear chromosome kinetochore	6	0	.08	-	< 0.2	1.00E00
condensed chromosome kinetochore	49	2	.67	+	3.00	1.00E00
kinetochore	95	3	1.29	+	2.32	1.00E00
chromosome, centromeric region	133	4	1.81	+	2.21	1.00E00
tumor necrosis factor receptor superfamily complex	1	0	.01	-	< 0.2	1.00E00
cyclin K-CDK13 complex	2	0	.03	-	< 0.2	1.00E00
cyclin K-CDK12 complex	2	0	.03	-	< 0.2	1.00E00
Cajal body	32	1	.43	+	2.30	1.00E00
EKC/KEOPS complex	3	0	.04	-	< 0.2	1.00E00
pre-autophagosomal structure	31	2	.42	+	4.75	1.00E00
plasma membrane raft	45	1	.61	+	1.64	1.00E00
PR-DUB complex	2	0	.03	-	< 0.2	1.00E00
vacuolar proton-transporting V-type ATPase complex	11	0	.15	-	< 0.2	1.00E00
proton-transporting two-sector ATPase complex	50	0	.68	-	< 0.2	1.00E00
ciliary transition zone	22	0	.30	-	< 0.2	1.00E00
unconventional myosin complex	2	0	.03	-	< 0.2	1.00E00
myosin II complex	10	1	.14	+	> 5	1.00E00
alphav-beta3 integrin-IGF-1-IGF1R complex	1	0	.01	-	< 0.2	1.00E00
lipid tube	1	0	.01	-	< 0.2	1.00E00
transmembrane transporter complex	208	4	2.83	+	1.42	1.00E00
catalytic complex	783	19	10.64	+	1.79	1.00E00
host	3	0	.04	-	< 0.2	1.00E00
acetyltransferase complex	90	1	1.22	-	.82	1.00E00
site of double-strand break	20	2	.27	+	> 5	1.00E00
secretory granule lumen	1	0	.01	-	< 0.2	1.00E00
myosin complex	52	1	.71	+	1.42	1.00E00
mitochondrial tricarboxylic acid cycle enzyme complex	2	1	.03	+	> 5	1.00E00
mitochondrial crista	4	1	.05	+	> 5	1.00E00
insulin-responsive compartment	7	0	.10	-	< 0.2	1.00E00
integral component of mitochondrial membrane	30	1	.41	+	2.45	1.00E00
dendritic spine membrane	1	0	.01	-	< 0.2	1.00E00
dendrite membrane	5	0	.07	-	< 0.2	1.00E00
pseudopodium	8	0	.11	-	< 0.2	1.00E00
desmosome	17	0	.23	-	< 0.2	1.00E00
hemidesmosome	5	0	.07	-	< 0.2	1.00E00
cell-substrate junction	323	7	4.39	+	1.60	1.00E00
extracellular vesicle	2204	43	29.94	+	1.44	1.00E00
RISC complex	9	0	.12	-	< 0.2	1.00E00
neuron projection membrane	12	0	.16	-	< 0.2	1.00E00
trans-Golgi network membrane	16	0	.22	-	< 0.2	1.00E00
ruffle membrane	48	1	.65	+	1.53	1.00E00
multivesicular body membrane	5	0	.07	-	< 0.2	1.00E00
growth cone membrane	6	0	.08	-	< 0.2	1.00E00
new growing cell tip	2	0	.03	-	< 0.2	1.00E00
Golgi cisterna membrane	31	2	.42	+	4.75	1.00E00
nuclear aryl hydrocarbon receptor complex	1	0	.01	-	< 0.2	1.00E00
aryl hydrocarbon receptor complex	1	0	.01	-	< 0.2	1.00E00
mitochondrial nucleoid	35	0	.48	-	< 0.2	1.00E00
Scrib-APC-beta-catenin complex	2	0	.03	-	< 0.2	1.00E00
actomyosin, actin portion	2	0	.03	-	< 0.2	1.00E00
actomyosin	60	1	.82	+	1.23	1.00E00
proteasome regulatory particle, lid subcomplex	2	0	.03	-	< 0.2	1.00E00
DNA packaging complex	129	3	1.75	+	1.71	1.00E00
proteasome regulatory particle, base subcomplex	5	0	.07	-	< 0.2	1.00E00
growing cell tip	2	0	.03	-	< 0.2	1.00E00
cell surface	511	7	6.94	+	1.01	1.00E00
cell projection	1016	25	13.80	+	1.81	1.00E00
proteasome activator complex	3	0	.04	-	< 0.2	1.00E00
Ski complex	3	0	.04	-	< 0.2	1.00E00
host cell cytoplasm part	2	0	.03	-	< 0.2	1.00E00
mast cell granule	10	0	.14	-	< 0.2	1.00E00
chylomicron	10	0	.14	-	< 0.2	1.00E00
photoreceptor outer segment membrane	8	0	.11	-	< 0.2	1.00E00
host intracellular membrane-bounded organelle	1	0	.01	-	< 0.2	1.00E00
lamellipodium	109	3	1.48	+	2.03	1.00E00
host intracellular organelle	1	0	.01	-	< 0.2	1.00E00
host intracellular part	2	0	.03	-	< 0.2	1.00E00
host cell membrane	1	0	.01	-	< 0.2	1.00E00
host cell part	3	0	.04	-	< 0.2	1.00E00
methionine adenosyltransferase complex	2	0	.03	-	< 0.2	1.00E00
septin complex	1	0	.01	-	< 0.2	1.00E00
Cul7-RING ubiquitin ligase complex	4	0	.05	-	< 0.2	1.00E00
Cul5-RING ubiquitin ligase complex	5	0	.07	-	< 0.2	1.00E00
Cul4B-RING E3 ubiquitin ligase complex	5	0	.07	-	< 0.2	1.00E00
Cul4A-RING E3 ubiquitin ligase complex	8	0	.11	-	< 0.2	1.00E00
Cul3-RING ubiquitin ligase complex	23	0	.31	-	< 0.2	1.00E00
Cul2-RING ubiquitin ligase complex	7	0	.10	-	< 0.2	1.00E00
cullin-RING ubiquitin ligase complex	97	2	1.32	+	1.52	1.00E00
MHC class II protein complex	15	0	.20	-	< 0.2	1.00E00
MHC class I protein complex	15	0	.20	-	< 0.2	1.00E00
MHC protein complex	30	0	.41	-	< 0.2	1.00E00
Z disc	72	1	.98	+	1.02	1.00E00
sarcomere	126	5	1.71	+	2.92	1.00E00
myofibril	146	5	1.98	+	2.52	1.00E00
CCR4-NOT complex	15	0	.20	-	< 0.2	1.00E00
CURI complex	2	0	.03	-	< 0.2	1.00E00
cortical endoplasmic reticulum	1	0	.01	-	< 0.2	1.00E00
SMN-Sm protein complex	16	0	.22	-	< 0.2	1.00E00
pICln-Sm protein complex	6	0	.08	-	< 0.2	1.00E00
TRAPP complex	4	0	.05	-	< 0.2	1.00E00
methylosome	10	0	.14	-	< 0.2	1.00E00
methyltransferase complex	77	0	1.05	-	< 0.2	1.00E00
chloride channel complex	23	2	.31	+	> 5	1.00E00
sodium channel complex	17	0	.23	-	< 0.2	1.00E00
potassium channel complex	55	0	.75	-	< 0.2	1.00E00
calcium channel complex	43	0	.58	-	< 0.2	1.00E00
cation channel complex	115	0	1.56	-	< 0.2	1.00E00
ion channel complex	192	4	2.61	+	1.53	1.00E00
collagen type IX trimer	3	0	.04	-	< 0.2	1.00E00
FACIT collagen trimer	3	0	.04	-	< 0.2	1.00E00
BRCA1-BARD1 complex	2	0	.03	-	< 0.2	1.00E00
recycling endosome membrane	29	0	.39	-	< 0.2	1.00E00
recycling endosome	80	2	1.09	+	1.84	1.00E00
M band	10	1	.14	+	> 5	1.00E00
collagen type V trimer	3	0	.04	-	< 0.2	1.00E00
collagen type IV trimer	6	0	.08	-	< 0.2	1.00E00
collagen type III trimer	1	0	.01	-	< 0.2	1.00E00
collagen type II trimer	1	0	.01	-	< 0.2	1.00E00
collagen type I trimer	2	0	.03	-	< 0.2	1.00E00
fibrillar collagen trimer	10	0	.14	-	< 0.2	1.00E00
collagen trimer	70	1	.95	+	1.05	1.00E00
RNA polymerase III transcription factor complex	7	0	.10	-	< 0.2	1.00E00
RNA polymerase II transcription factor complex	54	0	.73	-	< 0.2	1.00E00
box H/ACA snoRNP complex	2	0	.03	-	< 0.2	1.00E00
basal plasma membrane	21	1	.29	+	3.50	1.00E00
box C/D snoRNP complex	4	0	.05	-	< 0.2	1.00E00
RNA polymerase II transcription repressor complex	2	0	.03	-	< 0.2	1.00E00
nuclear DNA-directed RNA polymerase complex	110	5	1.49	+	3.35	1.00E00
membrane attack complex	5	0	.07	-	< 0.2	1.00E00
proteinaceous extracellular matrix	243	7	3.30	+	2.12	1.00E00
fibrinogen complex	6	0	.08	-	< 0.2	1.00E00
extracellular region	3296	55	44.78	+	1.23	1.00E00
Noc4p-Nop14p complex	2	0	.03	-	< 0.2	1.00E00
Noc1p-Noc2p complex	1	0	.01	-	< 0.2	1.00E00
nuclear transcriptional repressor complex	17	0	.23	-	< 0.2	1.00E00
microtubule cytoskeleton	803	13	10.91	+	1.19	1.00E00
NatC complex	3	0	.04	-	< 0.2	1.00E00
NatB complex	1	0	.01	-	< 0.2	1.00E00
NatA complex	6	0	.08	-	< 0.2	1.00E00
N-terminal protein acetyltransferase complex	10	0	.14	-	< 0.2	1.00E00
cytoplasmic vesicle	702	16	9.54	+	1.68	1.00E00
Noc complex	3	0	.04	-	< 0.2	1.00E00
preribosome, small subunit precursor	5	2	.07	+	> 5	1.00E00
preribosome, large subunit precursor	5	0	.07	-	< 0.2	1.00E00
90S preribosome	21	1	.29	+	3.50	1.00E00
NF-kappaB complex	1	0	.01	-	< 0.2	1.00E00
preribosome	42	3	.57	+	> 5	1.00E00
multimeric ribonuclease P complex	3	0	.04	-	< 0.2	1.00E00
actin cytoskeleton	333	5	4.52	+	1.11	1.00E00
cytochrome complex	19	0	.26	-	< 0.2	1.00E00
extracellular exosome	2204	43	29.94	+	1.44	1.00E00
mitochondrial ribonuclease P complex	1	0	.01	-	< 0.2	1.00E00
T-tubule	22	0	.30	-	< 0.2	1.00E00
ribonuclease P complex	4	0	.05	-	< 0.2	1.00E00
junctional membrane complex	6	0	.08	-	< 0.2	1.00E00
cell envelope	3	0	.04	-	< 0.2	1.00E00
external encapsulating structure	4	0	.05	-	< 0.2	1.00E00
axolemma	8	0	.11	-	< 0.2	1.00E00
SMAD3-SMAD4 protein complex	1	0	.01	-	< 0.2	1.00E00
SMAD2-SMAD3 protein complex	1	0	.01	-	< 0.2	1.00E00
phagocytic vesicle membrane	14	0	.19	-	< 0.2	1.00E00
SMAD protein complex	4	0	.05	-	< 0.2	1.00E00
tubulin complex	2	1	.03	+	> 5	1.00E00
CHD-type complex	15	0	.20	-	< 0.2	1.00E00
BAF-type complex	18	1	.24	+	4.09	1.00E00
Flemming body	2	0	.03	-	< 0.2	1.00E00
mRNA editing complex	3	0	.04	-	< 0.2	1.00E00
box H/ACA RNP complex	3	0	.04	-	< 0.2	1.00E00
clathrin-coated endocytic vesicle membrane	8	0	.11	-	< 0.2	1.00E00
secretory granule membrane	54	1	.73	+	1.36	1.00E00
endocytic vesicle membrane	22	0	.30	-	< 0.2	1.00E00
clathrin-coated vesicle membrane	22	1	.30	+	3.35	1.00E00
COPI-coated vesicle membrane	11	0	.15	-	< 0.2	1.00E00
coated vesicle membrane	49	1	.67	+	1.50	1.00E00
Golgi-associated vesicle membrane	25	0	.34	-	< 0.2	1.00E00
dendrite cytoplasm	3	0	.04	-	< 0.2	1.00E00
alpha9-beta1 integrin-ADAM8 complex	2	0	.03	-	< 0.2	1.00E00
cell projection cytoplasm	57	3	.77	+	3.87	1.00E00
CERF complex	1	0	.01	-	< 0.2	1.00E00
calcium ion-transporting ATPase complex	1	0	.01	-	< 0.2	1.00E00
cation-transporting ATPase complex	9	0	.12	-	< 0.2	1.00E00
fumarate reductase complex	4	0	.05	-	< 0.2	1.00E00
synaptobrevin 2-SNAP-25-syntaxin-1a complex	4	0	.05	-	< 0.2	1.00E00
succinate dehydrogenase complex	4	0	.05	-	< 0.2	1.00E00
cytolytic granule	3	0	.04	-	< 0.2	1.00E00
insulin receptor complex	2	0	.03	-	< 0.2	1.00E00
cytoplasmic vesicle membrane	182	3	2.47	+	1.21	1.00E00
transport vesicle membrane	35	0	.48	-	< 0.2	1.00E00
interleukin-6 receptor complex	3	0	.04	-	< 0.2	1.00E00
interleukin-5 receptor complex	1	1	.01	+	> 5	1.00E00
acetylcholine-gated channel complex	12	1	.16	+	> 5	1.00E00
voltage-gated calcium channel complex	29	0	.39	-	< 0.2	1.00E00
sodium:potassium-exchanging ATPase complex	8	0	.11	-	< 0.2	1.00E00
respiratory chain complex IV	16	0	.22	-	< 0.2	1.00E00
GABA-A receptor complex	3	0	.04	-	< 0.2	1.00E00
GABA receptor complex	3	0	.04	-	< 0.2	1.00E00
respiratory chain complex III	3	0	.04	-	< 0.2	1.00E00
respiratory chain complex II	4	0	.05	-	< 0.2	1.00E00
respiratory chain complex I	39	1	.53	+	1.89	1.00E00
synaptobrevin 2-SNAP-25-syntaxin-1a-complexin I complex	1	0	.01	-	< 0.2	1.00E00
transcription export complex 2	1	0	.01	-	< 0.2	1.00E00
integral component of plasma membrane	870	9	11.82	-	.76	1.00E00
endothelial microparticle	1	0	.01	-	< 0.2	1.00E00
plasma membrane	3398	48	46.17	+	1.04	1.00E00
blood microparticle	80	2	1.09	+	1.84	1.00E00
Arp2/3 protein complex	12	0	.16	-	< 0.2	1.00E00
actin filament	63	1	.86	+	1.17	1.00E00
neurofilament	8	0	.11	-	< 0.2	1.00E00
intermediate filament	118	5	1.60	+	3.12	1.00E00
cytoplasmic microtubule	46	0	.62	-	< 0.2	1.00E00
proton-transporting ATP synthase complex, coupling factor F(o)	16	0	.22	-	< 0.2	1.00E00
mitochondrial respiratory chain supercomplex	1	0	.01	-	< 0.2	1.00E00
proton-transporting ATP synthase complex, catalytic core F(1)	5	0	.07	-	< 0.2	1.00E00
transforming growth factor beta receptor homodimeric complex	1	0	.01	-	< 0.2	1.00E00
exocytic vesicle	7	0	.10	-	< 0.2	1.00E00
NLRP3 inflammasome complex	3	0	.04	-	< 0.2	1.00E00
NLRP1 inflammasome complex	2	0	.03	-	< 0.2	1.00E00
IPAF inflammasome complex	2	0	.03	-	< 0.2	1.00E00
other organism presynaptic membrane	1	0	.01	-	< 0.2	1.00E00
axonemal microtubule	2	0	.03	-	< 0.2	1.00E00
spindle microtubule	43	2	.58	+	3.42	1.00E00
microtubule associated complex	112	2	1.52	+	1.31	1.00E00
microtubule	255	3	3.46	-	.87	1.00E00
kinesin complex	49	1	.67	+	1.50	1.00E00
intraciliary transport particle B	18	0	.24	-	< 0.2	1.00E00
neuronal cell body membrane	4	0	.05	-	< 0.2	1.00E00
intraciliary transport particle A	6	0	.08	-	< 0.2	1.00E00
synaptic cleft	2	0	.03	-	< 0.2	1.00E00
intraciliary transport particle	28	0	.38	-	< 0.2	1.00E00
DNA ligase IV complex	2	0	.03	-	< 0.2	1.00E00
carboxy-terminal domain protein kinase complex	20	0	.27	-	< 0.2	1.00E00
proton-transporting ATP synthase complex	25	0	.34	-	< 0.2	1.00E00
chromosomal region	182	4	2.47	+	1.62	1.00E00
succinate dehydrogenase complex (ubiquinone)	4	0	.05	-	< 0.2	1.00E00
small ribosomal subunit	56	1	.76	+	1.31	1.00E00
primosome complex	1	0	.01	-	< 0.2	1.00E00
large ribosomal subunit	68	2	.92	+	2.16	1.00E00
pyruvate dehydrogenase complex	5	0	.07	-	< 0.2	1.00E00
periciliary membrane compartment	6	0	.08	-	< 0.2	1.00E00
oxoglutarate dehydrogenase complex	4	0	.05	-	< 0.2	1.00E00
intracellular organelle lumen	1685	38	22.89	+	1.66	1.00E00
sperm cytoplasmic droplet	1	0	.01	-	< 0.2	1.00E00
alveolar lamellar body membrane	2	0	.03	-	< 0.2	1.00E00
ER membrane protein complex	10	0	.14	-	< 0.2	1.00E00
lamellar body membrane	2	0	.03	-	< 0.2	1.00E00
dynactin complex	7	0	.10	-	< 0.2	1.00E00
cytoplasmic dynein complex	17	0	.23	-	< 0.2	1.00E00
Rb-E2F complex	2	0	.03	-	< 0.2	1.00E00
striated muscle thin filament	19	1	.26	+	3.87	1.00E00
striated muscle myosin thick filament	1	0	.01	-	< 0.2	1.00E00
troponin complex	8	0	.11	-	< 0.2	1.00E00
integral component of cytoplasmic side of endoplasmic reticulum membrane	6	0	.08	-	< 0.2	1.00E00
lipopolysaccharide receptor complex	5	0	.07	-	< 0.2	1.00E00
cytoplasmic stress granule	28	0	.38	-	< 0.2	1.00E00
cortical microtubule cytoskeleton	2	0	.03	-	< 0.2	1.00E00
germ cell nucleus	20	2	.27	+	> 5	1.00E00
Cdc48p-Npl4p-Ufd1p AAA ATPase complex	4	0	.05	-	< 0.2	1.00E00
beta-catenin-TCF7L2 complex	2	0	.03	-	< 0.2	1.00E00
signal recognition particle	6	0	.08	-	< 0.2	1.00E00
sperm end piece	1	0	.01	-	< 0.2	1.00E00
sperm principal piece	17	0	.23	-	< 0.2	1.00E00
dihydrolipoyl dehydrogenase complex	6	1	.08	+	> 5	1.00E00
sperm annulus	2	0	.03	-	< 0.2	1.00E00
sperm mitochondrial sheath	1	0	.01	-	< 0.2	1.00E00
sperm midpiece	9	0	.12	-	< 0.2	1.00E00
sperm connecting piece	1	0	.01	-	< 0.2	1.00E00
sperm part	93	2	1.26	+	1.58	1.00E00
interleukin-23 receptor complex	2	0	.03	-	< 0.2	1.00E00
muscle myosin complex	3	0	.04	-	< 0.2	1.00E00
axonemal dynein complex	5	0	.07	-	< 0.2	1.00E00
perineuronal net	2	0	.03	-	< 0.2	1.00E00
cytoskeleton	1398	26	18.99	+	1.37	1.00E00
eukaryotic translation elongation factor 1 complex	3	0	.04	-	< 0.2	1.00E00
eukaryotic translation initiation factor 3 complex	15	0	.20	-	< 0.2	1.00E00
eukaryotic translation initiation factor 2B complex	6	0	.08	-	< 0.2	1.00E00
eukaryotic translation initiation factor 2 complex	2	0	.03	-	< 0.2	1.00E00
germ plasm	11	0	.15	-	< 0.2	1.00E00
tricarboxylic acid cycle enzyme complex	7	1	.10	+	> 5	1.00E00
viral capsid	8	0	.11	-	< 0.2	1.00E00
mRNA cleavage factor complex	14	0	.19	-	< 0.2	1.00E00
mRNA cleavage and polyadenylation specificity factor complex	10	0	.14	-	< 0.2	1.00E00
nuclear cap binding complex	2	0	.03	-	< 0.2	1.00E00
mRNA cap binding complex	9	0	.12	-	< 0.2	1.00E00
polysome	30	1	.41	+	2.45	1.00E00
clathrin complex	2	0	.03	-	< 0.2	1.00E00
invadopodium membrane	6	0	.08	-	< 0.2	1.00E00
NADH dehydrogenase complex	39	1	.53	+	1.89	1.00E00
ribosome	275	4	3.74	+	1.07	1.00E00
invadopodium	9	0	.12	-	< 0.2	1.00E00
LUBAC complex	5	0	.07	-	< 0.2	1.00E00
basement membrane collagen trimer	6	0	.08	-	< 0.2	1.00E00
epidermal lamellar body	4	0	.05	-	< 0.2	1.00E00
alveolar lamellar body	4	0	.05	-	< 0.2	1.00E00
viral nucleocapsid	8	0	.11	-	< 0.2	1.00E00
host cell viral assembly compartment	1	0	.01	-	< 0.2	1.00E00
virion	8	0	.11	-	< 0.2	1.00E00
proteasome core complex	19	0	.26	-	< 0.2	1.00E00
proteasome regulatory particle	15	1	.20	+	4.91	1.00E00
heterotrimeric G-protein complex	36	1	.49	+	2.04	1.00E00
hemoglobin complex	12	0	.16	-	< 0.2	1.00E00
glutamyl-tRNA(Gln) amidotransferase complex	3	0	.04	-	< 0.2	1.00E00
chaperonin-containing T-complex	9	0	.12	-	< 0.2	1.00E00
endoplasmic reticulum tubular network	7	0	.10	-	< 0.2	1.00E00
RIC1-RGP1 guanyl-nucleotide exchange factor complex	2	0	.03	-	< 0.2	1.00E00
Lewy body core	1	0	.01	-	< 0.2	1.00E00
collagen network	6	0	.08	-	< 0.2	1.00E00
complex of collagen trimers	6	0	.08	-	< 0.2	1.00E00
network-forming collagen trimer	6	0	.08	-	< 0.2	1.00E00
parallel fiber	1	0	.01	-	< 0.2	1.00E00
postsynaptic membrane	97	6	1.32	+	4.55	1.00E00
pinceau fiber	1	0	.01	-	< 0.2	1.00E00
3M complex	4	0	.05	-	< 0.2	1.00E00
molybdopterin synthase complex	2	0	.03	-	< 0.2	1.00E00
FHF complex	5	0	.07	-	< 0.2	1.00E00
DNA repair complex	30	0	.41	-	< 0.2	1.00E00
SCF ubiquitin ligase complex	25	2	.34	+	> 5	1.00E00
cytosol	956	23	12.99	+	1.77	1.00E00
terminal cisterna	1	0	.01	-	< 0.2	1.00E00
kinetochore microtubule	4	0	.05	-	< 0.2	1.00E00
longitudinal sarcoplasmic reticulum	1	0	.01	-	< 0.2	1.00E00
polar microtubule	5	0	.07	-	< 0.2	1.00E00
actomyosin contractile ring	5	0	.07	-	< 0.2	1.00E00
exon-exon junction complex	17	0	.23	-	< 0.2	1.00E00
anchored component of plasma membrane	21	0	.29	-	< 0.2	1.00E00
costamere	12	0	.16	-	< 0.2	1.00E00
cell tip	3	0	.04	-	< 0.2	1.00E00
nucleoid	35	0	.48	-	< 0.2	1.00E00
protein complex involved in cell adhesion	28	1	.38	+	2.63	1.00E00
MLL5-L complex	8	0	.11	-	< 0.2	1.00E00
mitotic spindle midzone	6	0	.08	-	< 0.2	1.00E00
macropinocytic cup	1	0	.01	-	< 0.2	1.00E00
ciliary base	13	0	.18	-	< 0.2	1.00E00
spindle	204	3	2.77	+	1.08	1.00E00
ciliary inversin compartment	3	0	.04	-	< 0.2	1.00E00
aster	3	0	.04	-	< 0.2	1.00E00
ciliary tip	4	0	.05	-	< 0.2	1.00E00
axonemal basal plate	2	0	.03	-	< 0.2	1.00E00
microtubule organizing center	437	9	5.94	+	1.52	1.00E00
centriole	70	0	.95	-	< 0.2	1.00E00
centrosome	365	6	4.96	+	1.21	1.00E00
lipid particle	40	0	.54	-	< 0.2	1.00E00
neuronal cell body	157	7	2.13	+	3.28	1.00E00
NADPH oxidase complex	8	0	.11	-	< 0.2	1.00E00
pre-autophagosomal structure membrane	11	0	.15	-	< 0.2	1.00E00
glucosidase II complex	1	0	.01	-	< 0.2	1.00E00
ciliary transition fiber	5	0	.07	-	< 0.2	1.00E00
phosphopyruvate hydratase complex	5	0	.07	-	< 0.2	1.00E00
cell projection part	478	9	6.49	+	1.39	1.00E00
external encapsulating structure part	3	0	.04	-	< 0.2	1.00E00
trans-Golgi network	109	5	1.48	+	3.38	1.00E00
cis-Golgi network	25	0	.34	-	< 0.2	1.00E00
cell outer membrane	3	0	.04	-	< 0.2	1.00E00
pentameric IgM immunoglobulin complex	1	0	.01	-	< 0.2	1.00E00
IgM immunoglobulin complex, circulating	1	0	.01	-	< 0.2	1.00E00
IgM immunoglobulin complex	1	0	.01	-	< 0.2	1.00E00
nuclear periphery	76	1	1.03	-	.97	1.00E00
secretory dimeric IgA immunoglobulin complex	1	0	.01	-	< 0.2	1.00E00
secretory IgA immunoglobulin complex	1	0	.01	-	< 0.2	1.00E00
dimeric IgA immunoglobulin complex	1	0	.01	-	< 0.2	1.00E00
granular vesicle	1	0	.01	-	< 0.2	1.00E00
spliceosomal tri-snRNP complex	11	0	.15	-	< 0.2	1.00E00
plasma membrane part	1638	22	22.25	-	.99	1.00E00
spliceosomal snRNP complex	30	0	.41	-	< 0.2	1.00E00
COP9 signalosome	30	0	.41	-	< 0.2	1.00E00
mitochondrial membrane part	140	3	1.90	+	1.58	1.00E00
nuclear chromosome part	353	8	4.80	+	1.67	1.00E00
nuclear membrane part	13	1	.18	+	> 5	1.00E00
nucleolar part	48	1	.65	+	1.53	1.00E00
nucleoplasm part	546	13	7.42	+	1.75	1.00E00
microtubule organizing center part	99	0	1.35	-	< 0.2	1.00E00
Smc5-Smc6 complex	6	0	.08	-	< 0.2	1.00E00
STAGA complex	11	0	.15	-	< 0.2	1.00E00
polymeric IgA immunoglobulin complex	1	0	.01	-	< 0.2	1.00E00
monomeric IgA immunoglobulin complex	1	0	.01	-	< 0.2	1.00E00
neuron projection	436	14	5.92	+	2.36	1.00E00
IgA immunoglobulin complex, circulating	1	0	.01	-	< 0.2	1.00E00
IgA immunoglobulin complex	1	0	.01	-	< 0.2	1.00E00
Pwp2p-containing subcomplex of 90S preribosome	5	1	.07	+	> 5	1.00E00
triglyceride-rich lipoprotein particle	15	0	.20	-	< 0.2	1.00E00
transporter complex	209	4	2.84	+	1.41	1.00E00
nuclear RNA export factor complex	1	0	.01	-	< 0.2	1.00E00
HAUS complex	8	0	.11	-	< 0.2	1.00E00
contractile fiber part	135	5	1.83	+	2.73	1.00E00
cell cortex part	70	1	.95	+	1.05	1.00E00
axoneme part	14	1	.19	+	> 5	1.00E00
myosin II filament	4	0	.05	-	< 0.2	1.00E00
cytosolic part	150	7	2.04	+	3.43	1.00E00
eukaryotic 48S preinitiation complex	13	0	.18	-	< 0.2	1.00E00
ciliary part	199	4	2.70	+	1.48	1.00E00
endosomal part	171	2	2.32	-	.86	1.00E00
retromer complex	11	0	.15	-	< 0.2	1.00E00
PRC1 complex	11	0	.15	-	< 0.2	1.00E00
FACT complex	2	0	.03	-	< 0.2	1.00E00
N-methyl-D-aspartate selective glutamate receptor complex	8	0	.11	-	< 0.2	1.00E00
THO complex	6	0	.08	-	< 0.2	1.00E00
transcription export complex	11	0	.15	-	< 0.2	1.00E00
peroxisomal part	48	1	.65	+	1.53	1.00E00
microbody part	48	1	.65	+	1.53	1.00E00
Gemini of coiled bodies	6	0	.08	-	< 0.2	1.00E00
vacuolar part	215	5	2.92	+	1.71	1.00E00
nuclear transcription factor complex	75	0	1.02	-	< 0.2	1.00E00
DNA polymerase processivity factor complex	1	0	.01	-	< 0.2	1.00E00
cytoplasmic vesicle part	216	6	2.93	+	2.04	1.00E00
endoplasmic reticulum part	504	2	6.85	-	.29	1.00E00
Golgi apparatus part	378	9	5.14	+	1.75	1.00E00
cytoskeletal part	1044	20	14.18	+	1.41	1.00E00
spherical high-density lipoprotein particle	6	0	.08	-	< 0.2	1.00E00
spindle midzone	21	2	.29	+	> 5	1.00E00
discoidal high-density lipoprotein particle	1	0	.01	-	< 0.2	1.00E00
high-density lipoprotein particle	19	0	.26	-	< 0.2	1.00E00
intermediate-density lipoprotein particle	3	0	.04	-	< 0.2	1.00E00
low-density lipoprotein particle	9	1	.12	+	> 5	1.00E00
very-low-density lipoprotein particle	15	0	.20	-	< 0.2	1.00E00
translation preinitiation complex	14	0	.19	-	< 0.2	1.00E00
mitochondrial part	634	10	8.61	+	1.16	1.00E00
transcription factor TFTC complex	13	0	.18	-	< 0.2	1.00E00
nuclear part	1834	37	24.92	+	1.48	1.00E00
chromosomal part	634	14	8.61	+	1.63	1.00E00
telomerase catalytic core complex	1	0	.01	-	< 0.2	1.00E00
membrane part	5070	75	68.88	+	1.09	1.00E00
virion part	8	0	.11	-	< 0.2	1.00E00
paranode region of axon	8	0	.11	-	< 0.2	1.00E00
extracellular region part	2914	54	39.59	+	1.36	1.00E00
extracellular matrix component	100	2	1.36	+	1.47	1.00E00
cytoplasmic membrane-bounded vesicle lumen	2	0	.03	-	< 0.2	1.00E00
mature chylomicron	1	0	.01	-	< 0.2	1.00E00
plasma lipoprotein particle	26	1	.35	+	2.83	1.00E00
platelet dense tubular network membrane	2	0	.03	-	< 0.2	1.00E00
platelet dense tubular network	5	0	.07	-	< 0.2	1.00E00
immunological synapse	27	0	.37	-	< 0.2	1.00E00
platelet alpha granule membrane	3	0	.04	-	< 0.2	1.00E00
platelet alpha granule	14	0	.19	-	< 0.2	1.00E00
TFIIK complex	2	0	.03	-	< 0.2	1.00E00
organelle membrane	1741	29	23.65	+	1.23	1.00E00
internode region of axon	3	0	.04	-	< 0.2	1.00E00
node of Ranvier	10	0	.14	-	< 0.2	1.00E00
axon part	69	2	.94	+	2.13	1.00E00
lytic vacuole	306	5	4.16	+	1.20	1.00E00
zeta DNA polymerase complex	2	0	.03	-	< 0.2	1.00E00
CORVET complex	1	0	.01	-	< 0.2	1.00E00
Golgi transport complex	9	0	.12	-	< 0.2	1.00E00
platelet dense granule membrane	2	0	.03	-	< 0.2	1.00E00
BLOC-3 complex	2	1	.03	+	> 5	1.00E00
lamellar body	8	0	.11	-	< 0.2	1.00E00
mitochondrial sorting and assembly machinery complex	1	0	.01	-	< 0.2	1.00E00
BLOC-2 complex	3	0	.04	-	< 0.2	1.00E00
BLOC-1 complex	13	0	.18	-	< 0.2	1.00E00
BLOC complex	18	1	.24	+	4.09	1.00E00
nuclear pore outer ring	6	0	.08	-	< 0.2	1.00E00
rhabdomere	1	0	.01	-	< 0.2	1.00E00
Bcl3/NF-kappaB2 complex	2	0	.03	-	< 0.2	1.00E00
organellar large ribosomal subunit	19	0	.26	-	< 0.2	1.00E00
I-kappaB/NF-kappaB complex	7	0	.10	-	< 0.2	1.00E00
organellar small ribosomal subunit	16	0	.22	-	< 0.2	1.00E00
endoplasmic reticulum exit site	5	0	.07	-	< 0.2	1.00E00
organellar ribosome	43	0	.58	-	< 0.2	1.00E00
cytoplasmic membrane-bounded vesicle	629	14	8.55	+	1.64	1.00E00
integral component of membrane	4143	59	56.29	+	1.05	1.00E00
membrane	7230	108	98.23	+	1.10	1.00E00
axon terminus	24	0	.33	-	< 0.2	1.00E00
glutamate-cysteine ligase complex	2	0	.03	-	< 0.2	1.00E00
pore complex	47	2	.64	+	3.13	1.00E00
zymogen granule membrane	2	0	.03	-	< 0.2	1.00E00
ULK1-ATG13-FIP200 complex	3	0	.04	-	< 0.2	1.00E00
nucleocytoplasmic shuttling complex	1	0	.01	-	< 0.2	1.00E00
zymogen granule	3	0	.04	-	< 0.2	1.00E00
glycogen granule	2	0	.03	-	< 0.2	1.00E00
aminoacyl-tRNA synthetase multienzyme complex	2	0	.03	-	< 0.2	1.00E00
photoreceptor outer segment	45	0	.61	-	< 0.2	1.00E00
germinal vesicle	3	1	.04	+	> 5	1.00E00
cytoplasmic cyclin-dependent protein kinase holoenzyme complex	1	0	.01	-	< 0.2	1.00E00
SWI/SNF superfamily-type complex	62	1	.84	+	1.19	1.00E00
chromaffin granule membrane	10	1	.14	+	> 5	1.00E00
cyclin-dependent protein kinase holoenzyme complex	17	0	.23	-	< 0.2	1.00E00
chromaffin granule	13	1	.18	+	> 5	1.00E00
extrinsic component of vacuolar membrane	2	0	.03	-	< 0.2	1.00E00
azurophil granule	6	0	.08	-	< 0.2	1.00E00
specific granule	10	0	.14	-	< 0.2	1.00E00
sarcoglycan complex	5	0	.07	-	< 0.2	1.00E00
dystroglycan complex	6	0	.08	-	< 0.2	1.00E00
dystrophin-associated glycoprotein complex	12	0	.16	-	< 0.2	1.00E00
septin cytoskeleton	1	0	.01	-	< 0.2	1.00E00
cell division site part	35	0	.48	-	< 0.2	1.00E00
cleavage furrow	32	0	.43	-	< 0.2	1.00E00
cell division site	35	0	.48	-	< 0.2	1.00E00
ribonucleoprotein granule	101	4	1.37	+	2.91	1.00E00
integrin alphaL-beta2 complex	2	0	.03	-	< 0.2	1.00E00
integrin alphav-beta8 complex	2	0	.03	-	< 0.2	1.00E00
microbody	99	1	1.35	-	.74	1.00E00
integrin alphav-beta5 complex	2	0	.03	-	< 0.2	1.00E00
integrin alphav-beta3 complex	1	0	.01	-	< 0.2	1.00E00
XY body	13	0	.18	-	< 0.2	1.00E00
Barr body	3	0	.04	-	< 0.2	1.00E00
integrin alpha11-beta1 complex	2	0	.03	-	< 0.2	1.00E00
DNA polymerase complex	10	0	.14	-	< 0.2	1.00E00
integrin alpha10-beta1 complex	2	0	.03	-	< 0.2	1.00E00
sublamina densa	1	0	.01	-	< 0.2	1.00E00
immunoglobulin complex, circulating	1	0	.01	-	< 0.2	1.00E00
TSC1-TSC2 complex	3	0	.04	-	< 0.2	1.00E00
BRCA2-MAGE-D1 complex	1	0	.01	-	< 0.2	1.00E00
nuclear matrix	59	0	.80	-	< 0.2	1.00E00
4-aminobutyrate transaminase complex	1	0	.01	-	< 0.2	1.00E00
host cell	3	0	.04	-	< 0.2	1.00E00
intracellular region of host	2	0	.03	-	< 0.2	1.00E00
sex chromatin	6	0	.08	-	< 0.2	1.00E00
integrin alpha8-beta1 complex	1	0	.01	-	< 0.2	1.00E00
integrin alpha7-beta1 complex	2	0	.03	-	< 0.2	1.00E00
inhibin-betaglycan-ActRII complex	3	0	.04	-	< 0.2	1.00E00
NLS-dependent protein nuclear import complex	1	0	.01	-	< 0.2	1.00E00
Elongator holoenzyme complex	6	1	.08	+	> 5	1.00E00
chromosome passenger complex	5	1	.07	+	> 5	1.00E00
integrin alpha4-beta7 complex	2	0	.03	-	< 0.2	1.00E00
ruffle	106	2	1.44	+	1.39	1.00E00
stress fiber	53	1	.72	+	1.39	1.00E00
integrin alpha3-beta1 complex	2	0	.03	-	< 0.2	1.00E00
integrin alpha2-beta1 complex	2	0	.03	-	< 0.2	1.00E00
dense core granule	4	0	.05	-	< 0.2	1.00E00
integrin alpha1-beta1 complex	2	0	.03	-	< 0.2	1.00E00
contractile ring	9	0	.12	-	< 0.2	1.00E00
endoplasmic reticulum chaperone complex	2	0	.03	-	< 0.2	1.00E00
CRD-mediated mRNA stability complex	6	0	.08	-	< 0.2	1.00E00
MCM complex	11	0	.15	-	< 0.2	1.00E00
catenin complex	7	0	.10	-	< 0.2	1.00E00
myelin sheath adaxonal region	4	0	.05	-	< 0.2	1.00E00
myelin sheath abaxonal region	6	0	.08	-	< 0.2	1.00E00
dense core granule membrane	2	0	.03	-	< 0.2	1.00E00
cytoplasmic side of plasma membrane	36	0	.49	-	< 0.2	1.00E00
external side of plasma membrane	181	2	2.46	-	.81	1.00E00
Ctf18 RFC-like complex	1	0	.01	-	< 0.2	1.00E00
DNA helicase complex	13	0	.18	-	< 0.2	1.00E00
SMC loading complex	2	0	.03	-	< 0.2	1.00E00
Set1C/COMPASS complex	9	0	.12	-	< 0.2	1.00E00
PCNA complex	1	0	.01	-	< 0.2	1.00E00
delta DNA polymerase complex	1	0	.01	-	< 0.2	1.00E00
cytoplasmic side of mitochondrial outer membrane	1	0	.01	-	< 0.2	1.00E00
activin complex	1	0	.01	-	< 0.2	1.00E00
interphase microtubule organizing center	1	0	.01	-	< 0.2	1.00E00
Slx1-Slx4 complex	2	0	.03	-	< 0.2	1.00E00
lateral plasma membrane	36	2	.49	+	4.09	1.00E00
apicolateral plasma membrane	8	0	.11	-	< 0.2	1.00E00
Prp19 complex	5	0	.07	-	< 0.2	1.00E00
rDNA heterochromatin	3	0	.04	-	< 0.2	1.00E00
apical plasma membrane	152	0	2.07	-	< 0.2	1.00E00
basolateral plasma membrane	116	1	1.58	-	.63	1.00E00
activin receptor complex	2	0	.03	-	< 0.2	1.00E00
multi-eIF complex	1	0	.01	-	< 0.2	1.00E00
extracellular matrix	321	8	4.36	+	1.83	1.00E00
LINC complex	7	0	.10	-	< 0.2	1.00E00
Ino80 complex	13	0	.18	-	< 0.2	1.00E00
microtubule organizing center attachment site	7	0	.10	-	< 0.2	1.00E00
UBC13-MMS2 complex	2	0	.03	-	< 0.2	1.00E00
ISWI-type complex	9	0	.12	-	< 0.2	1.00E00
nuclear meiotic cohesin complex	6	0	.08	-	< 0.2	1.00E00
ubiquitin conjugating enzyme complex	8	0	.11	-	< 0.2	1.00E00
protein phosphatase 4 complex	4	0	.05	-	< 0.2	1.00E00
dynein complex	35	0	.48	-	< 0.2	1.00E00
integral component of synaptic vesicle membrane	8	1	.11	+	> 5	1.00E00
nuclear replisome	19	0	.26	-	< 0.2	1.00E00
anchored component of external side of plasma membrane	9	0	.12	-	< 0.2	1.00E00
CBM complex	1	0	.01	-	< 0.2	1.00E00
activin responsive factor complex	3	0	.04	-	< 0.2	1.00E00
condensed nuclear chromosome outer kinetochore	3	0	.04	-	< 0.2	1.00E00
condensed chromosome outer kinetochore	11	2	.15	+	> 5	1.00E00
cuticular plate	4	0	.05	-	< 0.2	1.00E00
Swi5-Sfr1 complex	2	0	.03	-	< 0.2	1.00E00
SMN complex	11	0	.15	-	< 0.2	1.00E00
extrinsic component of Golgi membrane	3	0	.04	-	< 0.2	1.00E00
filopodium tip	8	0	.11	-	< 0.2	1.00E00
actin filament bundle	54	1	.73	+	1.36	1.00E00
extracellular membrane-bounded organelle	2204	43	29.94	+	1.44	1.00E00
mitochondrial endopeptidase Clp complex	1	0	.01	-	< 0.2	1.00E00
condensed chromosome inner kinetochore	1	0	.01	-	< 0.2	1.00E00
GARP complex	3	0	.04	-	< 0.2	1.00E00
nuclear cyclin-dependent protein kinase holoenzyme complex	8	0	.11	-	< 0.2	1.00E00
cyclin-dependent protein kinase activating kinase holoenzyme complex	5	0	.07	-	< 0.2	1.00E00
cytoplasmic mRNA processing body	45	1	.61	+	1.64	1.00E00
gamma-tubulin large complex	4	0	.05	-	< 0.2	1.00E00
gamma-tubulin complex	11	0	.15	-	< 0.2	1.00E00
stereocilium bundle tip	9	0	.12	-	< 0.2	1.00E00
stereocilium bundle	35	1	.48	+	2.10	1.00E00
ELL-EAF complex	2	0	.03	-	< 0.2	1.00E00
stereocilium	22	1	.30	+	3.35	1.00E00
RNAi effector complex	9	0	.12	-	< 0.2	1.00E00
HULC complex	5	0	.07	-	< 0.2	1.00E00
spindle pole	84	1	1.14	-	.88	1.00E00
Piccolo NuA4 histone acetyltransferase complex	4	0	.05	-	< 0.2	1.00E00
alpha9-beta1 integrin-vascular cell adhesion molecule-1 complex	1	0	.01	-	< 0.2	1.00E00
Holliday junction resolvase complex	2	0	.03	-	< 0.2	1.00E00
coated membrane	69	1	.94	+	1.07	1.00E00
perinuclear region of cytoplasm	349	4	4.74	-	.84	1.00E00
extrinsic component of mitochondrial outer membrane	2	0	.03	-	< 0.2	1.00E00
extrinsic component of mitochondrial inner membrane	3	0	.04	-	< 0.2	1.00E00
tetraspanin-enriched microdomain	7	0	.10	-	< 0.2	1.00E00
extrinsic component of endosome membrane	4	0	.05	-	< 0.2	1.00E00
platelet dense granule	3	0	.04	-	< 0.2	1.00E00
Shu complex	2	0	.03	-	< 0.2	1.00E00
I band	84	1	1.14	-	.88	1.00E00
extrinsic component of organelle membrane	19	0	.26	-	< 0.2	1.00E00
TAP complex	3	0	.04	-	< 0.2	1.00E00
H zone	1	0	.01	-	< 0.2	1.00E00
MHC class I peptide loading complex	4	0	.05	-	< 0.2	1.00E00
A band	19	1	.26	+	3.87	1.00E00
integral component of nuclear outer membrane	1	0	.01	-	< 0.2	1.00E00
intrinsic component of nuclear outer membrane	1	0	.01	-	< 0.2	1.00E00
integral component of mitochondrial outer membrane	14	0	.19	-	< 0.2	1.00E00
intrinsic component of mitochondrial outer membrane	14	0	.19	-	< 0.2	1.00E00
integral component of mitochondrial inner membrane	10	0	.14	-	< 0.2	1.00E00
intrinsic component of mitochondrial inner membrane	13	0	.18	-	< 0.2	1.00E00
integral component of organelle membrane	176	4	2.39	+	1.67	1.00E00
intrinsic component of organelle membrane	185	4	2.51	+	1.59	1.00E00
G-protein coupled receptor heterodimeric complex	2	0	.03	-	< 0.2	1.00E00
protein C inhibitor-coagulation factor XI complex	1	0	.01	-	< 0.2	1.00E00
G-protein coupled receptor homodimeric complex	1	0	.01	-	< 0.2	1.00E00
protein C inhibitor-coagulation factor Xa complex	1	0	.01	-	< 0.2	1.00E00
zona pellucida receptor complex	10	0	.14	-	< 0.2	1.00E00
G-protein coupled receptor dimeric complex	3	0	.04	-	< 0.2	1.00E00
protein C inhibitor-coagulation factor V complex	1	0	.01	-	< 0.2	1.00E00
serine protease inhibitor complex	1	0	.01	-	< 0.2	1.00E00
nuclear speck	104	1	1.41	-	.71	1.00E00
PML body	61	2	.83	+	2.41	1.00E00
nuclear body	219	6	2.98	+	2.02	1.00E00
MAML1-RBP-Jkappa- ICN1 complex	3	0	.04	-	< 0.2	1.00E00
CCAAT-binding factor complex	4	0	.05	-	< 0.2	1.00E00
flotillin complex	3	0	.04	-	< 0.2	1.00E00
protease inhibitor complex	1	0	.01	-	< 0.2	1.00E00
MSL complex	4	0	.05	-	< 0.2	1.00E00
AIM2 inflammasome complex	2	0	.03	-	< 0.2	1.00E00
basal cortex	2	0	.03	-	< 0.2	1.00E00
nuclear stress granule	1	0	.01	-	< 0.2	1.00E00
Cul4-RING E3 ubiquitin ligase complex	19	0	.26	-	< 0.2	1.00E00
Golgi-associated vesicle	46	1	.62	+	1.60	1.00E00
palmitoyltransferase complex	8	0	.11	-	< 0.2	1.00E00
manchette	3	0	.04	-	< 0.2	1.00E00
Golgi medial cisterna	2	0	.03	-	< 0.2	1.00E00
Golgi lumen	4	0	.05	-	< 0.2	1.00E00
Golgi stack	61	2	.83	+	2.41	1.00E00
Golgi apparatus	833	17	11.32	+	1.50	1.00E00
endoplasmic reticulum-Golgi intermediate compartment	47	0	.64	-	< 0.2	1.00E00
rough endoplasmic reticulum	26	1	.35	+	2.83	1.00E00
smooth endoplasmic reticulum	13	0	.18	-	< 0.2	1.00E00
apical cortex	3	0	.04	-	< 0.2	1.00E00
basal part of cell	29	1	.39	+	2.54	1.00E00
apical part of cell	212	3	2.88	+	1.04	1.00E00
intercellular bridge	33	0	.45	-	< 0.2	1.00E00
endoplasmic reticulum membrane	443	1	6.02	-	< 0.2	1.00E00
endoplasmic reticulum lumen	50	1	.68	+	1.47	1.00E00
signal peptidase complex	4	0	.05	-	< 0.2	1.00E00
kinesin II complex	3	0	.04	-	< 0.2	1.00E00
signal recognition particle, endoplasmic reticulum targeting	5	0	.07	-	< 0.2	1.00E00
signal recognition particle receptor complex	2	0	.03	-	< 0.2	1.00E00
Sec61 translocon complex	2	0	.03	-	< 0.2	1.00E00
endoplasmic reticulum	908	8	12.34	-	.65	1.00E00
peroxisomal matrix	9	0	.12	-	< 0.2	1.00E00
post-mRNA release spliceosomal complex	3	0	.04	-	< 0.2	1.00E00
catalytic step 2 spliceosome	75	0	1.02	-	< 0.2	1.00E00
catalytic step 1 spliceosome	1	0	.01	-	< 0.2	1.00E00
precatalytic spliceosome	3	0	.04	-	< 0.2	1.00E00
prespliceosome	2	0	.03	-	< 0.2	1.00E00
presynaptic active zone	8	0	.11	-	< 0.2	1.00E00
ferritin complex	1	0	.01	-	< 0.2	1.00E00
plasma membrane region	308	2	4.18	-	.48	1.00E00
centralspindlin complex	3	0	.04	-	< 0.2	1.00E00
myosin I complex	1	0	.01	-	< 0.2	1.00E00
Golgi cisterna	43	2	.58	+	3.42	1.00E00
organelle subcompartment	163	6	2.21	+	2.71	1.00E00
BAX complex	1	0	.01	-	< 0.2	1.00E00
vesicle lumen	2	0	.03	-	< 0.2	1.00E00
integral component of peroxisomal membrane	15	0	.20	-	< 0.2	1.00E00
BIM-BCL-2 complex	1	0	.01	-	< 0.2	1.00E00
peroxisomal membrane	41	1	.56	+	1.80	1.00E00
BIM-BCL-xl complex	1	0	.01	-	< 0.2	1.00E00
peroxisome	99	1	1.35	-	.74	1.00E00
autophagic vacuole	35	0	.48	-	< 0.2	1.00E00
ESC/E(Z) complex	15	0	.20	-	< 0.2	1.00E00
vacuolar lumen	7	1	.10	+	> 5	1.00E00
histone methyltransferase complex	62	0	.84	-	< 0.2	1.00E00
vacuolar membrane	211	5	2.87	+	1.74	1.00E00
HOPS complex	11	0	.15	-	< 0.2	1.00E00
vacuole	361	5	4.90	+	1.02	1.00E00
checkpoint clamp complex	4	0	.05	-	< 0.2	1.00E00
U2-type post-mRNA release spliceosomal complex	3	0	.04	-	< 0.2	1.00E00
multivesicular body	20	0	.27	-	< 0.2	1.00E00
replisome	20	0	.27	-	< 0.2	1.00E00
small nuclear ribonucleoprotein complex	34	0	.46	-	< 0.2	1.00E00
U2-type catalytic step 1 spliceosome	1	0	.01	-	< 0.2	1.00E00
late endosome	112	1	1.52	-	.66	1.00E00
meiotic cohesin complex	7	0	.10	-	< 0.2	1.00E00
mitotic cohesin complex	2	0	.03	-	< 0.2	1.00E00
U2-type prespliceosome	2	0	.03	-	< 0.2	1.00E00
VCB complex	1	0	.01	-	< 0.2	1.00E00
U4/U6 snRNP	3	0	.04	-	< 0.2	1.00E00
membrane region	830	3	11.28	-	.27	1.00E00
bounding membrane of organelle	1193	20	16.21	+	1.23	1.00E00
nuclear pericentric heterochromatin	3	0	.04	-	< 0.2	1.00E00
pigment granule	74	0	1.01	-	< 0.2	1.00E00
spindle pole centrosome	9	1	.12	+	> 5	1.00E00
Bcl-2 family protein complex	3	0	.04	-	< 0.2	1.00E00
envelope	752	13	10.22	+	1.27	1.00E00
membrane-enclosed lumen	1732	38	23.53	+	1.61	1.00E00
early endosome	139	3	1.89	+	1.59	1.00E00
endosome	438	8	5.95	+	1.34	1.00E00
organelle envelope lumen	52	0	.71	-	< 0.2	1.00E00
ribonucleoprotein complex	641	12	8.71	+	1.38	1.00E00
secondary lysosome	3	0	.04	-	< 0.2	1.00E00
primary lysosome	6	0	.08	-	< 0.2	1.00E00
lysosomal membrane	172	5	2.34	+	2.14	1.00E00
lysosome	306	5	4.16	+	1.20	1.00E00
mitochondrial small ribosomal subunit	16	0	.22	-	< 0.2	1.00E00
mitochondrial large ribosomal subunit	19	0	.26	-	< 0.2	1.00E00
stereocilia ankle link complex	4	0	.05	-	< 0.2	1.00E00
mitochondrial ribosome	43	0	.58	-	< 0.2	1.00E00
stereocilia ankle link	4	0	.05	-	< 0.2	1.00E00
gamma DNA polymerase complex	2	0	.03	-	< 0.2	1.00E00
RNA polymerase complex	110	5	1.49	+	3.35	1.00E00
lumenal side of membrane	6	0	.08	-	< 0.2	1.00E00
intrinsic component of mitochondrial membrane	33	1	.45	+	2.23	1.00E00
organelle outer membrane	102	3	1.39	+	2.16	1.00E00
organelle envelope	750	13	10.19	+	1.28	1.00E00
mitochondrial membrane	495	9	6.73	+	1.34	1.00E00
nuclear membrane	153	2	2.08	-	.96	1.00E00
multivesicular body, internal vesicle	1	0	.01	-	< 0.2	1.00E00
cytosolic small ribosomal subunit	35	1	.48	+	2.10	1.00E00
cytosolic ribosome	77	3	1.05	+	2.87	1.00E00
mitochondrial matrix	192	1	2.61	-	.38	1.00E00
stereocilia coupling link	4	0	.05	-	< 0.2	1.00E00
cytosolic large ribosomal subunit	35	2	.48	+	4.21	1.00E00
spectrin-associated cytoskeleton	5	0	.07	-	< 0.2	1.00E00
mitochondrial intermembrane space	43	0	.58	-	< 0.2	1.00E00
proteasome accessory complex	23	1	.31	+	3.20	1.00E00
neuronal postsynaptic density	14	0	.19	-	< 0.2	1.00E00
mitochondrial permeability transition pore complex	1	0	.01	-	< 0.2	1.00E00
beta-catenin destruction complex	8	0	.11	-	< 0.2	1.00E00
mitochondrial proton-transporting ATP synthase complex	22	0	.30	-	< 0.2	1.00E00
polycystin complex	2	0	.03	-	< 0.2	1.00E00
mitochondrial respiratory chain complex IV	6	0	.08	-	< 0.2	1.00E00
nucleolar chromatin	1	0	.01	-	< 0.2	1.00E00
mitochondrial respiratory chain complex III	3	0	.04	-	< 0.2	1.00E00
Mre11 complex	5	0	.07	-	< 0.2	1.00E00
intercellular canaliculus	7	0	.10	-	< 0.2	1.00E00
pole plasm	11	0	.15	-	< 0.2	1.00E00
cytoplasmic side of membrane	39	0	.53	-	< 0.2	1.00E00
outer dynein arm	1	0	.01	-	< 0.2	1.00E00
mitochondrial respiratory chain complex II, succinate dehydrogenase complex (ubiquinone)	4	0	.05	-	< 0.2	1.00E00
mitochondrial respiratory chain complex I	39	1	.53	+	1.89	1.00E00
mitochondrial respiratory chain	56	1	.76	+	1.31	1.00E00
micro-ribonucleoprotein complex	7	0	.10	-	< 0.2	1.00E00
ribbon synapse	1	0	.01	-	< 0.2	1.00E00
smooth endoplasmic reticulum membrane	4	0	.05	-	< 0.2	1.00E00
mitochondrial inner membrane presequence translocase complex	6	0	.08	-	< 0.2	1.00E00
rough endoplasmic reticulum membrane	9	0	.12	-	< 0.2	1.00E00
mitochondrial inner membrane	382	6	5.19	+	1.16	1.00E00
MLL1 complex	25	0	.34	-	< 0.2	1.00E00
cell pole	4	0	.05	-	< 0.2	1.00E00
mitochondrial outer membrane translocase complex	8	0	.11	-	< 0.2	1.00E00
mitochondrial outer membrane	90	3	1.22	+	2.45	1.00E00
cortical actin cytoskeleton	30	0	.41	-	< 0.2	1.00E00
mitochondrial envelope	522	9	7.09	+	1.27	1.00E00
cortical cytoskeleton	51	0	.69	-	< 0.2	1.00E00
cytoplasmic side of early endosome membrane	2	0	.03	-	< 0.2	1.00E00
perinucleolar chromocenter	1	0	.01	-	< 0.2	1.00E00
lumenal side of endoplasmic reticulum membrane	6	0	.08	-	< 0.2	1.00E00
side of membrane	226	2	3.07	-	.65	1.00E00
membrane raft	144	1	1.96	-	.51	1.00E00
pronucleus	21	1	.29	+	3.50	1.00E00
mitochondrion	1369	23	18.60	+	1.24	1.00E00
filamentous actin	22	1	.30	+	3.35	1.00E00
DNA-directed RNA polymerase I complex	14	0	.19	-	< 0.2	1.00E00
semaphorin receptor complex	1	0	.01	-	< 0.2	1.00E00
cytoplasmic side of endosome membrane	3	0	.04	-	< 0.2	1.00E00
endosome membrane	164	2	2.23	-	.90	1.00E00
ribosomal subunit	125	3	1.70	+	1.77	1.00E00
chromocenter	12	0	.16	-	< 0.2	1.00E00
small nucleolar ribonucleoprotein complex	10	0	.14	-	< 0.2	1.00E00
nucleolus organizer region	1	0	.01	-	< 0.2	1.00E00
nucleolus	574	13	7.80	+	1.67	1.00E00
stereocilium membrane	3	0	.04	-	< 0.2	1.00E00
ciliary membrane	35	0	.48	-	< 0.2	1.00E00
protein kinase complex	68	2	.92	+	2.16	1.00E00
intermediate filament cytoskeleton	157	7	2.13	+	3.28	1.00E00
neuron part	559	15	7.59	+	1.98	1.00E00
intercalated disc	34	0	.46	-	< 0.2	1.00E00
telomeric heterochromatin	3	0	.04	-	< 0.2	1.00E00
TORC2 complex	8	0	.11	-	< 0.2	1.00E00
TORC1 complex	6	0	.08	-	< 0.2	1.00E00
junctional sarcoplasmic reticulum membrane	1	0	.01	-	< 0.2	1.00E00
GAIT complex	4	0	.05	-	< 0.2	1.00E00
perichromatin fibrils	3	0	.04	-	< 0.2	1.00E00
autosome	2	0	.03	-	< 0.2	1.00E00
astrocyte end-foot	1	0	.01	-	< 0.2	1.00E00
nuclear telomeric heterochromatin	1	0	.01	-	< 0.2	1.00E00
podosome	17	1	.23	+	4.33	1.00E00
pericentric heterochromatin	12	0	.16	-	< 0.2	1.00E00
