# Supplementary material for: Genomic population structure and prevalence of copy number variations in South African Nguni cattle
Source: BMC Genomics. 2015 Nov 4;16:894. doi: 10.1186/s12864-015-2122-z (PMC4632335; doi:10.1186/s12864-015-2122-z)
Supplement: Additional file 3: — Functional classification of genes covered by CNVRs from this study and those of [5, 29, 30]. (XLSX 1415 kb) [file 12864_2015_2122_MOESM3_ESM.xlsx]

## Sheet: Functional classification
	GEN NAME	ID	GEN ID	PANTHER Family/Subfamily	PANTHER Protein Class	PANTHER GO-Slim Molecular Function	PANTHER GO-Slim Biological Process	PANTHER GO-Slim Cellular Component	GO database MF Complete	GO database BP Complete	GO database CC Complete
	GEN SYMBOL
	ORTHOLOG
1.	Uncharacterized protein	CTNNA3	BOVIN|Ensembl=ENSBTAG00000045699|UniProtKB=G3N018	CATENIN ALPHA-3 (PTHR18914:SF21)	non-motor actin binding protein	structural constituent of cytoskeleton	cell communication	intracellular	cadherin binding	single organismal cell-cell adhesion	fascia adherens
	CTNNA3				cell adhesion molecule	actin binding	cell adhesion		actin filament binding	cell adhesion	lamellipodium
	ortholog						cellular component morphogenesis				adherens junction
							cellular component organization
2.	Uncharacterized protein	ALDH1L1	BOVIN|Ensembl=ENSBTAG00000014470|UniProtKB=E1BMG9	CYTOSOLIC 10-FORMYLTETRAHYDROFOLATE DEHYDROGENASE (PTHR11699:SF120)	dehydrogenase	oxidoreductase activity	nucleobase-containing compound metabolic process	-	catalytic activity	one-carbon metabolic process	cytoplasm
	ALDH1L1						cellular amino acid metabolic process		methyltransferase activity	metabolic process	mitochondrion
	ortholog								formyltetrahydrofolate dehydrogenase activity	biosynthetic process	extracellular exosome
									oxidoreductase activity	10-formyltetrahydrofolate catabolic process
									oxidoreductase activity, acting on the aldehyde or oxo group of donors, NAD or NADP as acceptor	methylation
									hydroxymethyl-, formyl- and related transferase activity	oxidation-reduction process
									aldehyde dehydrogenase (NAD) activity
3.	Cellular nucleic acid-binding protein	CNBP	BOVIN|Ensembl=ENSBTAG00000012159|UniProtKB=Q3T0Q6	CELLULAR NUCLEIC ACID-BINDING PROTEIN (PTHR23002:SF50)	nucleic acid binding	nucleic acid binding	nucleobase-containing compound metabolic process	-	DNA binding	transcription, DNA-templated	nucleus
	CNBP						steroid metabolic process		zinc ion binding	positive regulation of cell proliferation	endoplasmic reticulum
	ortholog								poly(A) RNA binding	positive regulation of transcription from RNA polymerase II promoter	cytosol
									nucleic acid binding	regulation of transcription, DNA-templated	cytoplasm
									metal ion binding	positive regulation of transcription, DNA-templated
4.	ADP-ribosylation factor-like 10	ARL10	BOVIN|Ensembl=ENSBTAG00000025345|UniProtKB=Q1RMP1	ADP-RIBOSYLATION FACTOR-LIKE PROTEIN 10 (PTHR11711:SF126)	small GTPase	GTPase activity	metabolic process	-	GTP binding	small GTPase mediated signal transduction	intracellular
	ARL10					protein binding	cell communication		nucleotide binding
	ortholog						intracellular protein transport
							vesicle-mediated transport
5.	Uncharacterized protein	ATG7	BOVIN|Ensembl=ENSBTAG00000035827|UniProtKB=E1BNN7	UBIQUITIN-LIKE MODIFIER-ACTIVATING ENZYME ATG7 (PTHR10953:SF3)	transfer/carrier protein	ligase activity	coenzyme metabolic process	-	catalytic activity	autophagy	cytoplasm
	ATG7				ligase		cellular protein modification process		ubiquitin activating enzyme activity	mitochondrion degradation	pre-autophagosomal structure
	ortholog						proteolysis		transcription factor binding	liver development	cytosol
							cell communication		Atg12 activating enzyme activity	C-terminal protein lipidation	axoneme
							intracellular protein transport		Atg8 activating enzyme activity	cellular amino acid metabolic process
							nuclear transport		protein homodimerization activity	cellular response to nitrogen starvation
										adult walking behavior
										post-embryonic development
										macroautophagy
										positive regulation of macroautophagy
										protein ubiquitination
										cerebellar Purkinje cell layer development
										pyramidal neuron development
										central nervous system neuron axonogenesis
										cerebral cortex development
										protein catabolic process
										regulation of protein ubiquitination
										positive regulation of protein modification process
										protein modification by small protein conjugation
										piecemeal microautophagy of nucleus
										negative stranded viral RNA replication
										positive regulation of apoptotic process
										negative regulation of apoptotic process
										late nucleophagy
										positive regulation of protein catabolic process
										neurological system process
										cardiac muscle cell development
										positive regulation of mucus secretion
										cellular response to hyperoxia
										negative regulation of histone H4-K16 acetylation
										protein lipidation
										organelle organization
										mitochondrion organization
										cellular response to starvation
										positive regulation of autophagy
										neuron projection development
										response to starvation
										membrane organization
6.	Cadherin-6	CDH6	BOVIN|Ensembl=ENSBTAG00000012992|UniProtKB=Q3SWX5	CADHERIN-6 (PTHR24027:SF290)	cell junction protein	binding	cellular process	plasma membrane	calcium ion binding	homophilic cell adhesion via plasma membrane adhesion molecules	plasma membrane
	CDH6				cadherin		visual perception	cell part	metal ion binding	cell adhesion	integral component of membrane
	ortholog						sensory perception of sound				extracellular exosome
							mesoderm development				membrane
							nervous system development
							heart development
							muscle organ development
7.	Cell adhesion molecule 1	CADM1	BOVIN|Ensembl=ENSBTAG00000000977|UniProtKB=Q2TBL2	CELL ADHESION MOLECULE 1 (PTHR23277:SF53)	receptor	receptor activity	cell communication	-	receptor binding	homophilic cell adhesion via plasma membrane adhesion molecules	cell-cell junction
	CADM1				defense/immunity protein		cell-cell adhesion		PDZ domain binding	heterophilic cell-cell adhesion via plasma membrane cell adhesion molecules	synaptic vesicle
	ortholog								protein homodimerization activity	synapse assembly	integral component of membrane
										cell recognition	basolateral plasma membrane
										unidimensional cell growth	axon
										calcium-independent cell-cell adhesion via plasma membrane cell-adhesion molecules	dendrite
										susceptibility to natural killer cell mediated cytotoxicity	extracellular exosome
										positive regulation of cytokine secretion	plasma membrane
										detection of stimulus	membrane
										bone development	synapse
										cell adhesion
										positive regulation of natural killer cell mediated cytotoxicity
8.	Uncharacterized protein	GIMAP1	BOVIN|Ensembl=ENSBTAG00000037510|UniProtKB=E1B822	GTPASE IMAP FAMILY MEMBER 1 (PTHR10903:SF46)	-	-	immune system process	-	-	-	-
	GIMAP1
	ortholog
9.	Synaptotagmin-1	SYT1	BOVIN|Ensembl=ENSBTAG00000034693|UniProtKB=P48018	SYNAPTOTAGMIN-1 (PTHR10024:SF183)	membrane trafficking regulatory protein	-	synaptic transmission	-	transporter activity	vesicle fusion	plasma membrane
	SYT1						neurotransmitter secretion		calcium ion binding	synaptic vesicle exocytosis	integral component of membrane
	ortholog						intracellular protein transport		calmodulin binding	regulation of calcium ion-dependent exocytosis	cell junction
							synaptic vesicle exocytosis		calcium-dependent phospholipid binding	synaptic vesicle endocytosis	clathrin-coated vesicle
									phosphatidylinositol-4,5-bisphosphate binding	calcium ion-dependent exocytosis of neurotransmitter	synaptic vesicle membrane
									syntaxin binding	positive regulation of synaptic transmission	chromaffin granule membrane
									clathrin binding	regulation of synaptic transmission, glutamatergic	presynaptic membrane
									calcium-dependent protein binding	transport	neuron projection
									low-density lipoprotein particle receptor binding	neurotransmitter secretion	cytoplasm
									metal ion binding		synaptic vesicle
											membrane
											secretory granule
											cytoplasmic vesicle
											synapse
10.	SOX5 protein	SOX5	BOVIN|Ensembl=ENSBTAG00000022360|UniProtKB=A4FUB3	TRANSCRIPTION FACTOR SOX-5 (PTHR10270:SF30)	HMG box transcription factor	sequence-specific DNA binding transcription factor activity	transcription from RNA polymerase II promoter	-	sequence-specific DNA binding RNA polymerase II transcription factor activity	in utero embryonic development	nuclear transcription factor complex
	SOX5				nucleic acid binding	sequence-specific DNA binding transcription factor activity	regulation of transcription from RNA polymerase II promoter		transcription regulatory region DNA binding	transcription from RNA polymerase II promoter	nucleus
	ortholog								protein heterodimerization activity	central nervous system neuron differentiation
									DNA binding	positive regulation of chondrocyte differentiation
									sequence-specific DNA binding transcription factor activity	cell fate commitment
										negative regulation of transcription, DNA-templated
										positive regulation of transcription from RNA polymerase II promoter
										oligodendrocyte differentiation
										cartilage development
										regulation of timing of neuron differentiation
										cellular response to transforming growth factor beta stimulus
										positive regulation of mesenchymal stem cell differentiation
										positive regulation of cartilage development
11.	Uncharacterized protein	GIMAP7	BOVIN|Ensembl=ENSBTAG00000008550|UniProtKB=F1MQK0	GTPASE IMAP FAMILY MEMBER 7 (PTHR10903:SF53)	-	-	immune system process	-	-	-	-
	GIMAP7
	ortholog
12.	Alkaline phosphatase	ALPI	BOVIN|Ensembl=ENSBTAG00000004519|UniProtKB=F1N2M5	INTESTINAL-TYPE ALKALINE PHOSPHATASE (PTHR11596:SF30)	phosphatase	-	mesoderm development	-	alkaline phosphatase activity	dephosphorylation	plasma membrane
	ALPI				phosphatase		skeletal system development		catalytic activity	metabolic process	integral component of membrane
	ortholog								hydrolase activity		anchored component of membrane
									phosphatase activity		membrane
									magnesium ion binding
									zinc ion binding
									metal ion binding
13.	Carbonic anhydrase 1	CA1	BOVIN|Ensembl=ENSBTAG00000032236|UniProtKB=Q1LZA1	CARBONIC ANHYDRASE 1 (PTHR18952:SF82)	dehydratase	hydro-lyase activity	metabolic process	-	carbonate dehydratase activity	one-carbon metabolic process	cytoplasm
	CA1								zinc ion binding
	ortholog								lyase activity
									metal ion binding
14.	Rho guanine nucleotide exchange factor 10-like protein	ARHGEF10L	BOVIN|Ensembl=ENSBTAG00000000684|UniProtKB=F1MS55	RHO GUANINE NUCLEOTIDE EXCHANGE FACTOR 10-LIKE PROTEIN (PTHR12877:SF16)	cysteine protease	cysteine-type peptidase activity	proteolysis	-	Rho guanyl-nucleotide exchange factor activity	positive regulation of GTPase activity	cytoplasm
	ARHGEF10L				cysteine protease				guanyl-nucleotide exchange factor activity	regulation of Rho protein signal transduction
	ortholog
15.	Uncharacterized protein	ARVCF	BOVIN|Ensembl=ENSBTAG00000001473|UniProtKB=E1BPV1	ARMADILLO REPEAT PROTEIN DELETED IN VELO-CARDIO-FACIAL SYNDROME (PTHR10372:SF5)	intermediate filament binding protein	structural constituent of cytoskeleton	cell communication	plasma membrane	-	multicellular organismal development	nucleus
	ARVCF				cell junction protein	intermediate filament binding	cell adhesion	cell junction		single organismal cell-cell adhesion	cytoplasm
	ortholog				cell adhesion molecule			intracellular		calcium-dependent cell-cell adhesion via plasma membrane cell adhesion molecules	plasma membrane
16.	1-phosphatidylinositol 4,5-bisphosphate phosphodiesterase gamma-1 (Fragment)	PLCG1	BOVIN|Ensembl=ENSBTAG00000017584|UniProtKB=F1MYF9	1-PHOSPHATIDYLINOSITOL 4,5-BISPHOSPHATE PHOSPHODIESTERASE GAMMA-1 (PTHR10336:SF52)	signaling molecule	phospholipase activity	phospholipid metabolic process	-	phosphatidylinositol phospholipase C activity	in utero embryonic development	ruffle
	PLCG1				phospholipase	calcium ion binding	phospholipid metabolic process		signal transducer activity	epidermal growth factor receptor signaling pathway	cytosol
	ortholog				guanyl-nucleotide exchange factor	receptor binding	cell communication		neurotrophin TRKA receptor binding	phospholipid catabolic process	plasma membrane
					calcium-binding protein	small GTPase regulator activity	regulation of catalytic activity		calcium ion binding	cell migration	cell-cell junction
						guanyl-nucleotide exchange factor activity			protein kinase binding	calcium-mediated signaling	COP9 signalosome
									receptor tyrosine kinase binding	positive regulation of blood vessel endothelial cell migration	lamellipodium
									glutamate receptor binding	positive regulation of angiogenesis	cytoplasm
									phosphoric diester hydrolase activity	T cell receptor signaling pathway	cell projection
									hydrolase activity	positive regulation of release of sequestered calcium ion into cytosol
									protein binding	cellular response to epidermal growth factor stimulus
									metal ion binding	lipid metabolic process
										signal transduction
										positive regulation of epithelial cell migration
										lipid catabolic process
										intracellular signal transduction
17.	Hydroxyacylglutathione hydrolase-like protein	HAGHL	BOVIN|Ensembl=ENSBTAG00000002481|UniProtKB=E1BNT6	HYDROXYACYLGLUTATHIONE HYDROLASE-LIKE PROTEIN (PTHR11935:SF77)	hydrolase	hydrolase activity	immune system process	-	hydrolase activity	metabolic process	-
	HAGHL						metabolic process		metal ion binding	glutathione biosynthetic process
	ortholog						response to toxic substance		hydroxyacylglutathione hydrolase activity
									zinc ion binding
18.	CD166 antigen	ALCAM	BOVIN|Ensembl=ENSBTAG00000000088|UniProtKB=F1MHN8	CD166 ANTIGEN (PTHR11973:SF2)	receptor	receptor activity	cell communication	-	-	cell adhesion	integral component of membrane
	ALCAM				immunoglobulin superfamily cell adhesion molecule		cell-cell adhesion			motor neuron axon guidance	membrane
	ortholog						ectoderm development			axon guidance	focal adhesion
							nervous system development				external side of plasma membrane
											axon
											neuronal cell body
											extracellular exosome
19.	Putative uncharacterized protein MGC127919	MGC127919	BOVIN|Ensembl=ENSBTAG00000015963|UniProtKB=Q3SYS5	-	-	-	-	-	-	-	-
	MGC127919
	ortholog
20.	Serine/threonine-protein kinase greatwall	MASTL	BOVIN|Ensembl=ENSBTAG00000017271|UniProtKB=G5E5K2	SERINE/THREONINE-PROTEIN KINASE GREATWALL (PTHR24356:SF1)	non-receptor serine/threonine protein kinase	protein kinase activity	protein phosphorylation	-	protein serine/threonine kinase activity	G2/M transition of mitotic cell cycle	nucleus
	MASTL				transfer/carrier protein	calcium ion binding	cell cycle		ATP binding	protein phosphorylation	cytoplasm
	ortholog				non-receptor serine/threonine protein kinase	calmodulin binding	cell communication		protein phosphatase 2A binding	cellular response to DNA damage stimulus	centrosome
					annexin	calcium-dependent phospholipid binding			nucleotide binding	mitotic nuclear division	cleavage furrow
					calmodulin				protein kinase activity	negative regulation of protein phosphatase type 2A activity	microtubule organizing center
									kinase activity	cell division	cytoskeleton
									transferase activity	regulation of cell cycle
									transferase activity, transferring phosphorus-containing groups	cell cycle
										phosphorylation
21.	Uncharacterized protein	STUB1	BOVIN|Ensembl=ENSBTAG00000019136|UniProtKB=E1B7G3	E3 UBIQUITIN-PROTEIN LIGASE CHIP (PTHR22904:SF305)	chaperone	-	protein folding	-	G-protein coupled receptor binding	protein polyubiquitination	ubiquitin ligase complex
	STUB1						response to stress		ubiquitin-protein transferase activity	ubiquitin-dependent protein catabolic process	nucleus
	ortholog								ligase activity	misfolded or incompletely synthesized protein catabolic process	cytoplasm
									enzyme binding	protein ubiquitination	endoplasmic reticulum
									kinase binding	ubiquitin-dependent SMAD protein catabolic process	plasma membrane
									Hsp70 protein binding	endoplasmic reticulum unfolded protein response	nuclear inclusion body
									TPR domain binding	positive regulation of protein ubiquitination	intermediate filament cytoskeleton
									ubiquitin protein ligase binding	regulation of glucocorticoid metabolic process	extracellular exosome
									ubiquitin-ubiquitin ligase activity	negative regulation of protein binding
									protein homodimerization activity	positive regulation of proteasomal ubiquitin-dependent protein catabolic process
									SMAD binding	proteasome-mediated ubiquitin-dependent protein catabolic process
									misfolded protein binding	positive regulation of ubiquitin-protein transferase activity
									Hsp90 protein binding	protein autoubiquitination
										protein K63-linked ubiquitination
										cellular response to misfolded protein
										positive regulation of chaperone-mediated protein complex assembly
22.	Cytosolic phospholipase A2	PLA2G4A	BOVIN|Ensembl=ENSBTAG00000013298|UniProtKB=A4IFJ5	CYTOSOLIC PHOSPHOLIPASE A2 (PTHR10728:SF13)	phospholipase	phospholipase activity	immune system process	cytosol	lysophospholipase activity	phospholipid catabolic process	endoplasmic reticulum
	PLA2G4A						phospholipid metabolic process		phospholipase A2 activity	regulation of cell proliferation	Golgi apparatus
	ortholog						phospholipid metabolic process		calcium ion binding	icosanoid biosynthetic process	cytosol
									calcium-dependent phospholipid binding	arachidonic acid secretion	cytoplasmic membrane-bounded vesicle
									calcium-dependent phospholipase A2 activity	cellular response to antibiotic	cytoplasm
									phospholipase activity	lipid metabolic process	cytoplasmic vesicle
									hydrolase activity	metabolic process
									metal ion binding	lipid catabolic process
23.	14 kDa phosphohistidine phosphatase	PHPT1	BOVIN|Ensembl=ENSBTAG00000021549|UniProtKB=Q32PA4	14 KDA PHOSPHOHISTIDINE PHOSPHATASE (PTHR12258:SF10)	-	-	-	-	phosphoprotein phosphatase activity	peptidyl-histidine dephosphorylation	cytosol
	PHPT1								phosphohistidine phosphatase activity	negative regulation of T cell receptor signaling pathway	extracellular exosome
	ortholog								calcium channel inhibitor activity	negative regulation of lyase activity	cytoplasm
									ion channel binding	positive regulation of cell motility
									hydrolase activity	regulation of actin cytoskeleton reorganization
										negative regulation of ATP citrate synthase activity
										protein dephosphorylation
24.	LOC100125578 protein	LOC100125578	BOVIN|Ensembl=ENSBTAG00000032121|UniProtKB=A6QQD0	CAIB/BAIF COA-TRANSFERASE FAMILY PROTEIN C7ORF10 (PTHR11837:SF6)	epimerase/racemase	racemase and epimerase activity	lipid metabolic process	-	succinate-hydroxymethylglutarate CoA-transferase activity	metabolic process	mitochondrion
	LOC100125578								catalytic activity
	ortholog
25.	Proteasome assembly chaperone 1	PSMG1	BOVIN|Ensembl=ENSBTAG00000013600|UniProtKB=Q0P5F2	PROTEASOME ASSEMBLY CHAPERONE 1 (PTHR15069:SF1)	-	-	-	-	proteasome binding	cerebellar granule cell precursor proliferation	nucleus
	PSMG1									proteasome assembly	cytoplasm
	ortholog									proteasome core complex assembly	endoplasmic reticulum
26.	DGCR14 protein	DGCR14	BOVIN|Ensembl=ENSBTAG00000018534|UniProtKB=A6QQU2	PROTEIN DGCR14 (PTHR12940:SF0)	-	-	cellular process	-	-	nervous system development	catalytic step 2 spliceosome
	DGCR14						cellular component organization				nucleus
	ortholog
27.	Uncharacterized protein	LRPAP1	BOVIN|Ensembl=ENSBTAG00000000073|UniProtKB=F6RBT3	ALPHA-2-MACROGLOBULIN RECEPTOR-ASSOCIATED PROTEIN (PTHR16560:SF2)	-	-	-	-	heparin binding	negative regulation of very-low-density lipoprotein particle clearance	extracellular region
	LRPAP1								receptor antagonist activity	negative regulation of protein binding	endoplasmic reticulum
	ortholog								low-density lipoprotein particle receptor binding	extracellular negative regulation of signal transduction	plasma membrane
									very-low-density lipoprotein particle receptor binding	negative regulation of beta-amyloid clearance
28.	Catechol O-methyltransferase (Fragment)	COMT	BOVIN|Ensembl=ENSBTAG00000019516|UniProtKB=F1MMK0	CATECHOL O-METHYLTRANSFERASE (PTHR10509:SF2)	methyltransferase	methyltransferase activity	metabolic process	-	magnesium ion binding	cellular response to phosphate starvation	mitochondrion
	COMT								catechol O-methyltransferase activity	methylation	plasma membrane
	ortholog								methyltransferase activity	neurotransmitter catabolic process	integral component of membrane
									O-methyltransferase activity	dopamine catabolic process	extracellular exosome
									transferase activity	catecholamine metabolic process	cytoplasm
									metal ion binding	catechol-containing compound metabolic process	membrane
										dopamine metabolic process
29.	Uncharacterized protein	BRWD1	BOVIN|Ensembl=ENSBTAG00000013602|UniProtKB=F1MTQ0	BROMODOMAIN AND WD REPEAT-CONTAINING PROTEIN 1 (PTHR16266:SF26)	-	-	-	-	-	regulation of transcription from RNA polymerase II promoter	nucleus
	BRWD1									cytoskeleton organization
	ortholog									regulation of cell shape
30.	Uncharacterized protein (Fragment)	GSTM3	BOVIN|Ensembl=ENSBTAG00000001842|UniProtKB=F1MUX6	GLUTATHIONE S-TRANSFERASE MU 3 (PTHR11571:SF128)	-	-	-	-	glutathione transferase activity	glutathione metabolic process	nucleus
	GSTM3								transferase activity	metabolic process	cytoplasm
	ortholog								enzyme binding	nitrobenzene metabolic process	sperm fibrous sheath
									identical protein binding	xenobiotic catabolic process	extracellular exosome
									protein homodimerization activity	response to estrogen
									glutathione binding	cellular detoxification of nitrogen compound
31.	MNAT1 protein	MNAT1	BOVIN|Ensembl=ENSBTAG00000030801|UniProtKB=Q3SX39	CDK-ACTIVATING KINASE ASSEMBLY FACTOR MAT1 (PTHR12683:SF13)	transcription factor	sequence-specific DNA binding transcription factor activity	DNA repair	-	DNA-dependent ATPase activity	regulation of cyclin-dependent protein serine/threonine kinase activity	holo TFIIH complex
	MNAT1				kinase activator	kinase activity	protein complex assembly		zinc ion binding	DNA repair	cytoplasm
	ortholog					sequence-specific DNA binding transcription factor activity	cell cycle		RNA polymerase II carboxy-terminal domain kinase activity	regulation of transcription from RNA polymerase II promoter	nucleus
						protein binding	regulation of catalytic activity		protein N-terminus binding	transcription from RNA polymerase II promoter
						kinase activator activity	protein complex biogenesis		metal ion binding	protein phosphorylation
						kinase regulator activity				cell cycle
										adult heart development
										ventricular system development
										positive regulation of transcription from RNA polymerase II promoter
										response to calcium ion
										regulation of transcription, DNA-templated
32.	Uncharacterized protein	SH3BP4	BOVIN|Ensembl=ENSBTAG00000013869|UniProtKB=E1BB46	SH3 DOMAIN-BINDING PROTEIN 4 (PTHR15603:SF3)	-	-	-	-	GDP-dissociation inhibitor activity	negative regulation of cell proliferation	cytoplasm
	SH3BP4								Ras GTPase binding	positive regulation of autophagy	extracellular exosome
	ortholog								identical protein binding	negative regulation of cell growth
										negative regulation of TOR signaling
										negative regulation of GTPase activity
										protein localization to lysosome
										cellular response to amino acid stimulus
										regulation of catalytic activity
33.	Leucine-rich repeat neuronal protein 1	LRRN1	BOVIN|Ensembl=ENSBTAG00000001176|UniProtKB=A0N0X6	LEUCINE-RICH REPEAT NEURONAL PROTEIN 1 (PTHR24373:SF97)	receptor	receptor activity	immune system process	extracellular region	-	-	integral component of membrane
	LRRN1				extracellular matrix protein		transcription from RNA polymerase II promoter	extracellular matrix			membrane
	ortholog						protein phosphorylation
							cellular component movement
							cell-cell signaling
							cell-cell adhesion
							sensory perception
							ectoderm development
							nervous system development
							regulation of transcription from RNA polymerase II promoter
34.	DNA-directed RNA polymerase subunit	POLR3K	BOVIN|Ensembl=ENSBTAG00000019803|UniProtKB=F1N3E8	DNA-DIRECTED RNA POLYMERASE III SUBUNIT RPC10 (PTHR11239:SF12)	nucleotidyltransferase	DNA-directed RNA polymerase activity	transcription from RNA polymerase II promoter	-	DNA binding	transcription, DNA-templated	nucleus
	POLR3K				DNA-directed RNA polymerase	nucleotidyltransferase activity	regulation of transcription from RNA polymerase II promoter		DNA-directed RNA polymerase activity	innate immune response	DNA-directed RNA polymerase III complex
	ortholog					nucleic acid binding			zinc ion binding	defense response to virus
									nucleic acid binding	immune system process
									metal ion binding	termination of RNA polymerase III transcription
									RNA polymerase III activity
35.	Transmembrane protein 150B	TMEM150B	BOVIN|Ensembl=ENSBTAG00000022813|UniProtKB=A7MBB3	TRANSMEMBRANE PROTEIN 150B (PTHR21324:SF3)	-	-	-	-	-	apoptotic nuclear changes	lysosome
	TMEM150B										integral component of membrane
	ortholog										membrane
36.	Glutathione S-transferase A2	GSTA2	BOVIN|Ensembl=ENSBTAG00000006546|UniProtKB=O18879	GLUTATHIONE S-TRANSFERASE A1 (PTHR11571:SF107)	-	-	-	-	glutathione transferase activity	metabolic process	cytoplasm
	GSTA2								transferase activity	glutathione metabolic process
	ortholog
37.	Serine/arginine-rich-splicing factor 6	SRSF6	BOVIN|Ensembl=ENSBTAG00000008527|UniProtKB=F1MXY9	SERINE/ARGININE-RICH SPLICING FACTOR 6 (PTHR10548:SF7)	mRNA splicing factor	catalytic activity	RNA splicing, via transesterification reactions	-	nucleotide binding	alternative mRNA splicing, via spliceosome	nuclear speck
	SRSF6					mRNA binding	mRNA splicing, via spliceosome		RNA binding	regulation of alternative mRNA splicing, via spliceosome	nucleus
	ortholog						RNA splicing, via transesterification reactions		pre-mRNA binding	mRNA splice site selection
									nucleic acid binding	regulation of keratinocyte proliferation
									poly(A) RNA binding	negative regulation of keratinocyte differentiation
										negative regulation of mRNA splicing, via spliceosome
										regulation of wound healing
										mRNA processing
										RNA splicing
										positive regulation of epithelial cell proliferation involved in lung morphogenesis
										negative regulation of cell death
38.	Uncharacterized protein	PTK2	BOVIN|Ensembl=ENSBTAG00000009578|UniProtKB=G3N3B7	FOCAL ADHESION KINASE 1 (PTHR24418:SF78)	non-receptor tyrosine protein kinase	non-membrane spanning protein tyrosine kinase activity	apoptotic process	cytoplasm	actin binding	negative regulation of axonogenesis	stress fiber
	PTK2				non-receptor tyrosine protein kinase		protein phosphorylation		non-membrane spanning protein tyrosine kinase activity	microtubule cytoskeleton organization	nucleus
	ortholog						cell-cell signaling		signal transducer activity	angiogenesis	cytosol
							cell proliferation		receptor binding	vasculogenesis	focal adhesion
							cell adhesion		ATP binding	neuron migration	apical plasma membrane
							apoptotic process		JUN kinase binding	cytoskeleton organization	lamellipodium
							cell differentiation		SH2 domain binding	signal complex assembly	extrinsic component of cytoplasmic side of plasma membrane
									nucleotide binding	epidermal growth factor receptor signaling pathway	cytoskeleton
									protein kinase activity	transforming growth factor beta receptor signaling pathway
									protein tyrosine kinase activity	integrin-mediated signaling pathway
									kinase activity	positive regulation of cell proliferation
									transferase activity	regulation of cell shape
									transferase activity, transferring phosphorus-containing groups	positive regulation of phosphatidylinositol 3-kinase signaling
									protein kinase binding	cell migration
										central nervous system neuron axonogenesis
										negative regulation of cell-cell adhesion
										cell differentiation
										regulation of cell adhesion
										extracellular matrix organization
										positive regulation of cell migration
										regulation of cell adhesion mediated by integrin
										peptidyl-tyrosine autophosphorylation
										establishment of nucleus localization
										regulation of cell proliferation
										negative regulation of apoptotic process
										endothelial cell migration
										innate immune response
										regulation of osteoblast differentiation
										positive regulation of protein kinase activity
										negative regulation of organ growth
										ephrin receptor signaling pathway
										positive regulation of protein kinase B signaling
										negative regulation of synapse assembly
										growth hormone receptor signaling pathway
										positive regulation of protein ubiquitination involved in ubiquitin-dependent protein catabolic process
										negative regulation of anoikis
										blood vessel development
										positive regulation of protein phosphorylation
										protein phosphorylation
										phosphorylation
										protein autophosphorylation
										signal transduction
										peptidyl-tyrosine phosphorylation
39.	Uncharacterized protein	LTBP1	BOVIN|Ensembl=ENSBTAG00000019839|UniProtKB=F1N444	LATENT-TRANSFORMING GROWTH FACTOR BETA-BINDING PROTEIN 1 (PTHR24034:SF39)	signaling molecule	extracellular matrix structural constituent	cell communication	extracellular region	calcium ion binding	-	proteinaceous extracellular matrix
	LTBP1				extracellular matrix glycoprotein	calcium ion binding	skeletal system development	extracellular matrix	transforming growth factor beta binding		extracellular matrix
	ortholog				extracellular matrix structural protein	receptor binding			microfibril binding		microfibril
					cell adhesion molecule	calmodulin binding
					annexin	calcium-dependent phospholipid binding
					calmodulin
40.	Mediator of RNA polymerase II transcription subunit 27	MED27	BOVIN|Ensembl=ENSBTAG00000000382|UniProtKB=Q2TBN7	MEDIATOR OF RNA POLYMERASE II TRANSCRIPTION SUBUNIT 27 (PTHR13130:SF4)	transcription cofactor	transcription cofactor activity	transcription from RNA polymerase II promoter	-	transcription coactivator activity	transcription, DNA-templated	transcription factor complex
	MED27					sequence-specific DNA binding transcription factor activity	regulation of transcription from RNA polymerase II promoter			regulation of transcription from RNA polymerase II promoter	nucleolus
	ortholog					sequence-specific DNA binding transcription factor activity				stem cell maintenance	cytoplasm
						protein binding				regulation of transcription, DNA-templated	mediator complex
											nucleus
41.	ARL4C protein	ARL4C	BOVIN|Ensembl=ENSBTAG00000045647|UniProtKB=A5PKG0	ADP-RIBOSYLATION FACTOR-LIKE PROTEIN 4C (PTHR11711:SF119)	small GTPase	GTPase activity	metabolic process	-	GTP binding	small GTPase mediated signal transduction	cytoplasm
	ARL4C					protein binding	cell communication		alpha-tubulin binding	endocytic recycling	plasma membrane
	ortholog						intracellular protein transport		nucleotide binding		intracellular
							vesicle-mediated transport
42.	Uncharacterized protein	INPP5J	BOVIN|Ensembl=ENSBTAG00000017023|UniProtKB=E1BLB5	PHOSPHATIDYLINOSITOL 4,5-BISPHOSPHATE 5-PHOSPHATASE A (PTHR11200:SF127)	phosphatase	-	phospholipid metabolic process	-	phosphatidylinositol-3,4,5-trisphosphate 5-phosphatase activity	negative regulation of neuron projection development	ruffle
	INPP5J				phosphatase		monosaccharide metabolic process			negative regulation of peptidyl-serine phosphorylation	cytoplasm
	ortholog						phospholipid metabolic process			phosphatidylinositol dephosphorylation	plasma membrane
							cell communication				growth cone
							visual perception				dendritic shaft
							sensory perception
							intracellular protein transport
							receptor-mediated endocytosis
43.	Uncharacterized protein	PLXNC1	BOVIN|Ensembl=ENSBTAG00000011245|UniProtKB=E1BDY7	PLEXIN-C1 (PTHR22625:SF4)	tyrosine protein kinase receptor	transmembrane receptor protein tyrosine kinase activity	protein phosphorylation	-	receptor activity	signal transduction	intracellular
	PLXNC1				signaling molecule	transmembrane receptor protein tyrosine kinase activity	cell communication			multicellular organismal development	integral component of membrane
	ortholog				tyrosine protein kinase receptor	transmembrane receptor protein tyrosine kinase activity	nervous system development				membrane
					protein kinase	receptor binding
44.	Uncharacterized protein (Fragment)	CHL1	BOVIN|Ensembl=ENSBTAG00000002471|UniProtKB=F1MW33	NEURAL CELL ADHESION MOLECULE L1-LIKE PROTEIN (PTHR10489:SF122)	immunoglobulin receptor superfamily	phosphoprotein phosphatase activity	immune system process	-	protease binding	neuron migration	dendrite
	CHL1				protein phosphatase	phosphoprotein phosphatase activity	induction of apoptosis			axon guidance	apical part of cell
	ortholog				protein phosphatase	receptor activity	cellular protein modification process			adult locomotory behavior	extracellular exosome
					immunoglobulin receptor superfamily		cell cycle			exploration behavior
					immunoglobulin superfamily cell adhesion molecule		cell-cell signaling			negative regulation of neuron apoptotic process
							cell-cell adhesion			cognition
							muscle contraction			neuron projection development
							neurological system process
							ectoderm development
							mesoderm development
							induction of apoptosis
							angiogenesis
							nervous system development
							muscle organ development
45.	Oxidation resistance protein 1 (Fragment)	OXR1	BOVIN|Ensembl=ENSBTAG00000008285|UniProtKB=F1MR28	OXIDATION RESISTANCE PROTEIN 1 (PTHR23354:SF69)	-	-	-	-	oxidoreductase activity	adult walking behavior	nucleolus
	OXR1									negative regulation of neuron apoptotic process	mitochondrion
	ortholog									oxidation-reduction process
										cellular response to hydroperoxide
46.	Putative methyltransferase NSUN3	NSUN3	BOVIN|Ensembl=ENSBTAG00000015728|UniProtKB=Q0P5D8	METHYLTRANSFERASE NSUN3-RELATED (PTHR22808:SF8)	methyltransferase	methyltransferase activity	rRNA metabolic process	-	RNA binding	methylation	-
	NSUN3				nucleic acid binding	nucleic acid binding			methyltransferase activity
	ortholog								transferase activity
47.	Uncharacterized protein	C17H22orf13	BOVIN|Ensembl=ENSBTAG00000022022|UniProtKB=F1MRE7	PROTEIN GUCD1 (PTHR31400:SF1)	-	-	-	-	-	-	-
	C17H22orf13
	ortholog
48.	COL13A1 protein	COL13A1	BOVIN|Ensembl=ENSBTAG00000011741|UniProtKB=A7YY40	COLLAGEN ALPHA-1(XIII) CHAIN (PTHR24023:SF438)	transporter	receptor activity	immune system process	extracellular region	heparin binding	morphogenesis of a branching structure	cell-cell junction
	COL13A1				surfactant	extracellular matrix structural constituent	cell communication	extracellular matrix		endochondral ossification
	ortholog				receptor	transmembrane transporter activity	cell-cell adhesion			cell-matrix adhesion
					extracellular matrix structural protein		system process			single organismal cell-cell adhesion
					antibacterial response protein		ectoderm development
							mesoderm development
							cellular component morphogenesis
							response to stimulus
							intracellular protein transport
							receptor-mediated endocytosis
							regulation of liquid surface tension
							cellular component organization
49.	Enteropeptidase	TMPRSS15	BOVIN|Ensembl=ENSBTAG00000000597|UniProtKB=P98072	ENTEROPEPTIDASE (PTHR24256:SF93)	peptide hormone	peptidase activity	immune system process	-	serine-type endopeptidase activity	proteolysis	integral component of membrane
	TMPRSS15				receptor	receptor activity	apoptotic process		scavenger receptor activity	receptor-mediated endocytosis	membrane
	ortholog				protease inhibitor	calcium ion binding	lipid metabolic process		catalytic activity
					annexin	hormone activity	blood circulation		peptidase activity
					calmodulin	calmodulin binding	mesoderm development		serine-type peptidase activity
						calcium-dependent phospholipid binding	apoptotic process		hydrolase activity
						peptidase inhibitor activity	angiogenesis
							blood coagulation
							lipid transport
							regulation of catalytic activity
50.	Uncharacterized protein	BOD1L	BOVIN|Ensembl=ENSBTAG00000004316|UniProtKB=F1N2G1	BIORIENTATION OF CHROMOSOMES IN CELL DIVISION PROTEIN 1-LIKE 1 (PTHR31532:SF3)	-	-	-	-	DNA binding	-	nucleus
	BOD1L
	ortholog
51.	AMPH protein	AMPH	BOVIN|Ensembl=ENSBTAG00000031967|UniProtKB=A5D783	AMPHIPHYSIN (PTHR10321:SF23)	membrane trafficking regulatory protein	-	synaptic transmission	-	phospholipid binding	learning	synaptic vesicle
	AMPH						neurotransmitter secretion			synaptic vesicle endocytosis	leading edge membrane
	ortholog						intracellular protein transport				cytoplasm
							endocytosis
52.	Exostosin-1	EXT1	BOVIN|Ensembl=ENSBTAG00000006209|UniProtKB=A5D7I4	EXOSTOSIN-1 (PTHR11062:SF45)	glycosyltransferase	transferase activity, transferring glycosyl groups	polysaccharide metabolic process	-	protein homodimerization activity	ossification	Golgi membrane
	EXT1						protein glycosylation		metal ion binding	glycosaminoglycan biosynthetic process	integral component of endoplasmic reticulum membrane
	ortholog								protein heterodimerization activity	protein glycosylation	endoplasmic reticulum
									glucuronosyl-N-acetylglucosaminyl-proteoglycan 4-alpha-N-acetylglucosaminyltransferase activity	gastrulation	endoplasmic reticulum membrane
									N-acetylglucosaminyl-proteoglycan 4-beta-glucuronosyltransferase activity	axon guidance	Golgi apparatus
									acetylglucosaminyltransferase activity	endoderm development	membrane
									glucuronosyltransferase activity	mesoderm development	integral component of membrane
									transferase activity	heparan sulfate proteoglycan biosynthetic process, polysaccharide chain biosynthetic process
									transferase activity, transferring glycosyl groups	olfactory bulb development
										embryonic skeletal joint development
										brain development
										heparan sulfate proteoglycan biosynthetic process
										cellular polysaccharide biosynthetic process
53.	Uncharacterized protein	ZC3H7B	BOVIN|Ensembl=ENSBTAG00000002782|UniProtKB=E1BIU4	ZINC FINGER CCCH DOMAIN-CONTAINING PROTEIN 7B (PTHR14928:SF6)	nucleic acid binding	nucleic acid binding	-	-	poly(A) RNA binding	-	-
	ZC3H7B								metal ion binding
	ortholog
54.	Lactadherin	MFGE8	BOVIN|Ensembl=ENSBTAG00000003300|UniProtKB=F1MXX6	LACTADHERIN (PTHR10127:SF303)	transporter	oxidoreductase activity	immune system process	extracellular region	phosphatidylserine binding	phagocytosis, recognition	extracellular space
	MFGE8				apolipoprotein	serine-type peptidase activity	proteolysis	extracellular matrix	integrin binding	phagocytosis, engulfment	external side of plasma membrane
	ortholog				membrane-bound signaling molecule	metallopeptidase activity	synaptic transmission		phosphatidylethanolamine binding	positive regulation of apoptotic cell clearance	extrinsic component of plasma membrane
					receptor	receptor activity	cell-cell adhesion			positive regulation of phagocytosis	extracellular matrix
					metalloprotease	lipid transporter activity	visual perception			angiogenesis	extracellular exosome
					serine protease	transmembrane transporter activity	sensory perception			cell adhesion	vesicle
					oxidase	receptor binding	ectoderm development			single fertilization	membrane
					metalloprotease	enzyme regulator activity	mesoderm development				extracellular region
					serine protease		skeletal system development
					extracellular matrix protein		angiogenesis
					enzyme modulator		nervous system development
					cell adhesion molecule		heart development
							blood coagulation
							lipid transport
							intracellular protein transport
							endocytosis
							vitamin transport
							regulation of catalytic activity
55.	Uncharacterized protein	AK8	BOVIN|Ensembl=ENSBTAG00000004092|UniProtKB=E1BLG0	ADENYLATE KINASE 8 (PTHR23359:SF64)	nucleotide kinase	nucleotide kinase activity	purine nucleobase metabolic process	-	adenylate kinase activity	nucleoside diphosphate phosphorylation	-
	AK8				nucleotide kinase		pyrimidine nucleobase metabolic process		cytidylate kinase activity	nucleoside triphosphate biosynthetic process
	ortholog								nucleoside diphosphate kinase activity	ventricular system development
									ATP binding	nucleobase-containing compound metabolic process
									nucleobase-containing compound kinase activity
56.	PIK3CG protein	PIK3CG	BOVIN|Ensembl=ENSBTAG00000020848|UniProtKB=A6QPT0	PHOSPHATIDYLINOSITOL 4,5-BISPHOSPHATE 3-KINASE CATALYTIC SUBUNIT GAMMA ISOFORM (PTHR10048:SF34)	kinase	kinase activity	phospholipid metabolic process	membrane	ATP binding	protein phosphorylation	plasma membrane
	PIK3CG				kinase		biosynthetic process	protein complex	1-phosphatidylinositol-3-kinase activity	G-protein coupled receptor signaling pathway	phosphatidylinositol 3-kinase complex
	ortholog						phospholipid metabolic process	cytosol	1-phosphatidylinositol-4-phosphate 3-kinase activity	phosphatidylinositol 3-kinase signaling	phosphatidylinositol 3-kinase complex, class IB
							cellular process		ephrin receptor binding	phosphatidylinositol-3-phosphate biosynthetic process	cytoplasm
									phosphatidylinositol-4,5-bisphosphate 3-kinase activity	positive regulation of MAP kinase activity	membrane
									nucleotide binding	phosphatidylinositol phosphorylation
									kinase activity	positive regulation of protein kinase B signaling
									transferase activity	negative regulation of fibroblast apoptotic process
									transferase activity, transferring phosphorus-containing groups	phosphorylation
									phosphotransferase activity, alcohol group as acceptor	phosphatidylinositol-mediated signaling
57.	Uncharacterized protein	LOC504623	BOVIN|Ensembl=ENSBTAG00000039757|UniProtKB=E1BGV6	ODORANT RECEPTOR K26 (PTHR26452:SF87)	-	-	-	-	G-protein coupled receptor activity	G-protein coupled receptor signaling pathway	integral component of plasma membrane
	LOC504623								olfactory receptor activity	sensory perception of smell	plasma membrane
	ortholog								odorant binding	detection of chemical stimulus involved in sensory perception of smell	membrane
									signal transducer activity	signal transduction	integral component of membrane
										response to stimulus
58.	Interleukin 1 receptor, type II	IL1R2	BOVIN|Ensembl=ENSBTAG00000006343|UniProtKB=Q2KIE7	INTERLEUKIN-1 RECEPTOR TYPE 2 (PTHR11890:SF3)	type I cytokine receptor	receptor activity	cellular process	-	interleukin-1, Type II, blocking receptor activity	cytokine-mediated signaling pathway	-
	IL1R2								interleukin-1 receptor activity
	ortholog
59.	TMEM43 protein	TMEM43	BOVIN|Ensembl=ENSBTAG00000007360|UniProtKB=A6QQR5	TRANSMEMBRANE PROTEIN 43 (PTHR13416:SF0)	-	-	-	-	protein self-association	nuclear membrane organization	integral component of nuclear inner membrane
	TMEM43										endoplasmic reticulum lumen
	ortholog										Golgi apparatus
											nuclear inner membrane
60.	Uncharacterized protein	TTF1	BOVIN|Ensembl=ENSBTAG00000018710|UniProtKB=E1B9V4	TRANSCRIPTION TERMINATION FACTOR 1 (PTHR10641:SF470)	transcription factor	sequence-specific DNA binding transcription factor activity	apoptotic process	-	DNA binding	chromatin remodeling	nucleolus
	TTF1				DNA binding protein	sequence-specific DNA binding transcription factor activity	purine nucleobase metabolic process		chromatin binding	transcription initiation from RNA polymerase I promoter	cytoplasm
	ortholog						transcription from RNA polymerase II promoter			termination of RNA polymerase I transcription	plasma membrane
							rRNA metabolic process				nucleus
							cellular amino acid biosynthetic process
							cell cycle
							apoptotic process
							regulation of transcription from RNA polymerase II promoter
							negative regulation of apoptotic process
61.	Cysteine-rich hydrophobic domain 2	CHIC2	BOVIN|Ensembl=ENSBTAG00000032660|UniProtKB=Q08DD3	CYSTEINE-RICH HYDROPHOBIC DOMAIN 2 PROTEIN (PTHR13005:SF3)	-	-	-	-	-	Golgi to plasma membrane transport	Golgi-associated vesicle
	CHIC2										plasma membrane
	ortholog										Golgi apparatus
62.	Cystic fibrosis transmembrane conductance regulator	CFTR	BOVIN|Ensembl=ENSBTAG00000006589|UniProtKB=F1MN01	CYSTIC FIBROSIS TRANSMEMBRANE CONDUCTANCE REGULATOR (PTHR24223:SF19)	ATP-binding cassette (ABC) transporter	ATPase activity, coupled to transmembrane movement of substances	immune system process	-	channel-conductance-controlling ATPase activity	cholesterol biosynthetic process	early endosome
	CFTR				anion channel	anion channel activity	metabolic process		ATP binding	bicarbonate transport	cell surface
	ortholog						response to toxic substance		bicarbonate transmembrane transporter activity	cholesterol transport	integral component of membrane
							extracellular transport		chloride channel inhibitor activity	sperm capacitation	apical plasma membrane
									enzyme binding	intracellular pH elevation	endoplasmic reticulum Sec complex
									PDZ domain binding	membrane hyperpolarization	extracellular exosome
									nucleotide binding	cellular response to cAMP	plasma membrane
									chloride channel activity	chloride transmembrane transport	membrane
									chloride transmembrane transporter activity	positive regulation of voltage-gated chloride channel activity	protein complex
									ATPase activity	transport	early endosome membrane
									ATPase activity, coupled to transmembrane movement of substances	ion transport	chloride channel complex
									hydrolase activity	chloride transport	endosome
										transmembrane transport
										metabolic process
63.	Uncharacterized protein	INPP5D	BOVIN|Ensembl=ENSBTAG00000020173|UniProtKB=F6QCI5	PHOSPHATIDYLINOSITOL 3,4,5-TRISPHOSPHATE 5-PHOSPHATASE 1 (PTHR11200:SF69)	phosphatase	-	phospholipid metabolic process	-	inositol-polyphosphate 5-phosphatase activity	determination of adult lifespan	-
	INPP5D				phosphatase		monosaccharide metabolic process		SH3 domain binding	negative regulation of signal transduction
	ortholog						phospholipid metabolic process		phosphatidylinositol trisphosphate phosphatase activity	immunoglobulin mediated immune response
							cell communication		PTB domain binding	negative regulation of B cell proliferation
							intracellular protein transport			intracellular signal transduction
							receptor-mediated endocytosis			positive regulation of apoptotic process
										negative regulation of interleukin-6 biosynthetic process
										positive regulation of B cell differentiation
										positive regulation of erythrocyte differentiation
										negative regulation of monocyte differentiation
										negative regulation of neutrophil differentiation
										negative regulation of osteoclast differentiation
										negative regulation of bone resorption
										phosphatidylinositol dephosphorylation
										negative regulation of immune response
										negative regulation of cell proliferation
										dephosphorylation
										negative regulation of granulocyte differentiation
										positive regulation of lymphocyte differentiation
										negative regulation of B cell activation
64.	Uncharacterized protein	CDKN1C	BOVIN|Ensembl=ENSBTAG00000031184|UniProtKB=F1N786	CYCLIN-DEPENDENT KINASE INHIBITOR 1C (PTHR10265:SF7)	kinase inhibitor	kinase activity	metabolic process	-	cyclin-dependent protein serine/threonine kinase inhibitor activity	negative regulation of transcription from RNA polymerase II promoter	nucleus
	CDKN1C					protein binding	cell cycle		kinase activity	skeletal system development	cytoplasm
	ortholog					kinase inhibitor activity	regulation of catalytic activity			kidney development
						kinase regulator activity				cell cycle arrest
										regulation of mitotic cell cycle
										aging
										myeloid cell differentiation
										adrenal gland development
										positive regulation of transforming growth factor beta receptor signaling pathway
										multicellular organism growth
										neuron maturation
										camera-type eye development
										positive regulation of transcription, DNA-templated
										negative regulation of epithelial cell proliferation
										digestive system development
										uterus development
										embryonic placenta morphogenesis
										genetic imprinting
										negative regulation of protein serine/threonine kinase activity
										placenta development
										negative regulation of kinase activity
										negative regulation of phosphorylation
										negative regulation of transcription, DNA-templated
										phosphorylation
65.	Uncharacterized protein	TACR3	BOVIN|Ensembl=ENSBTAG00000016247|UniProtKB=F1N2X0	NEUROMEDIN-K RECEPTOR (PTHR24243:SF46)	G-protein coupled receptor	G-protein coupled receptor activity	immune system process	-	tachykinin receptor activity	tachykinin receptor signaling pathway	plasma membrane
	TACR3						monosaccharide metabolic process		signal transducer activity	signal transduction	integral component of membrane
	ortholog						cell communication		G-protein coupled receptor activity	G-protein coupled receptor signaling pathway
							muscle contraction
							sensory perception
							response to stress
							cellular glucose homeostasis
66.	Uncharacterized protein	MAP1B	BOVIN|Ensembl=ENSBTAG00000001961|UniProtKB=F1N1S2	MICROTUBULE-ASSOCIATED PROTEIN 1B (PTHR13843:SF5)	non-motor microtubule binding protein	structural constituent of cytoskeleton	cellular process	microtubule	microtubule binding	microtubule bundle formation	cytosol
	MAP1B					microtubule binding		cytoskeleton		dendrite development	microtubule
	ortholog							intracellular		negative regulation of intracellular transport	plasma membrane
										positive regulation of axon extension	postsynaptic density
										mitochondrion transport along microtubule	cytoplasm
										axon extension
										establishment of monopolar cell polarity
										microtubule cytoskeleton organization
										nervous system development
										axonogenesis
										cellular process
67.	Uncharacterized protein (Fragment)	ERICH1	BOVIN|Ensembl=ENSBTAG00000017096|UniProtKB=F1MGX3	GLUTAMATE-RICH PROTEIN 1 (PTHR22444:SF1)	-	-	-	-	-	-	-
	ERICH1
	ortholog
68.	Protein lin-7 homolog C	LIN7C	BOVIN|Ensembl=ENSBTAG00000001460|UniProtKB=Q0P5F3	PROTEIN LIN-7 HOMOLOG C (PTHR14063:SF5)	cell junction protein	-	cellular process	plasma membrane	cytoskeletal protein binding	morphogenesis of an epithelial sheet	cytoplasm
	LIN7C				cell adhesion molecule		cell adhesion	cell junction	L27 domain binding	exocytosis	cell-cell junction
	ortholog						neurological system process	cell part	protein domain specific binding	neurotransmitter secretion	bicellular tight junction
							cellular component morphogenesis			asymmetric protein localization	postsynaptic density
							cellular component organization			protein transport	basolateral plasma membrane
										maintenance of epithelial cell apical/basal polarity	neuron projection
										protein localization to basolateral plasma membrane	synapse
										transport	postsynaptic membrane
											extracellular exosome
											MPP7-DLG1-LIN7 complex
											plasma membrane
											membrane
											cell junction
69.	Peripheral myelin protein 22	PMP22	BOVIN|Ensembl=ENSBTAG00000019070|UniProtKB=Q9TQZ3	PERIPHERAL MYELIN PROTEIN 22 (PTHR10671:SF7)	cytoskeletal protein	structural constituent of cytoskeleton	cell cycle	intracellular	-	cell cycle arrest	plasma membrane
	PMP22									myelin assembly	integral component of membrane
	ortholog									cell cycle	membrane
70.	N-acetylneuraminate lyase	NPL	BOVIN|Ensembl=ENSBTAG00000002266|UniProtKB=Q29RY9	N-ACETYLNEURAMINATE LYASE (PTHR12128:SF21)	lyase	lyase activity	cellular amino acid biosynthetic process	-	N-acetylneuraminate lyase activity	carbohydrate metabolic process	cytoplasm
	NPL								catalytic activity	N-acetylneuraminate catabolic process
	ortholog								lyase activity	metabolic process
71.	Uncharacterized protein	DTNA	BOVIN|Ensembl=ENSBTAG00000012307|UniProtKB=E1BMA8	DYSTROBREVIN ALPHA (PTHR11915:SF209)	non-motor actin binding protein	structural constituent of cytoskeleton	cellular component movement	actin cytoskeleton	zinc ion binding	-	cytoplasm
	DTNA					actin binding	cellular component morphogenesis	intracellular			protein complex
	ortholog						cellular component organization				synapse
72.	Uncharacterized protein (Fragment)	LOC531152	BOVIN|Ensembl=ENSBTAG00000023007|UniProtKB=G3MXJ0	PROTEIN GM5134 (PTHR11819:SF110)	carbohydrate transporter	carbohydrate transmembrane transporter activity	carbohydrate metabolic process	-	transporter activity	transmembrane transport	integral component of membrane
	LOC531152				cation transporter	cation transmembrane transporter activity	cellular amino acid metabolic process			transport	membrane
	ortholog						cation transport
							extracellular transport
							amino acid transport
73.	Uncharacterized protein	CRISP1	BOVIN|Ensembl=ENSBTAG00000008085|UniProtKB=E1BC47	CYSTEINE-RICH SECRETORY PROTEIN 1 (PTHR10334:SF68)	defense/immunity protein	-	spermatogenesis	-	calcium channel regulator activity	binding of sperm to zona pellucida	extracellular region
	CRISP1						fertilization			regulation of acrosome reaction	nucleus
	ortholog						immune system process
74.	Hyaluronan and proteoglycan link protein 1	HAPLN1	BOVIN|Ensembl=ENSBTAG00000012411|UniProtKB=P55252	HYALURONAN AND PROTEOGLYCAN LINK PROTEIN 1 (PTHR22804:SF10)	extracellular matrix glycoprotein	-	cellular process	extracellular region	extracellular matrix structural constituent	skeletal system development	proteinaceous extracellular matrix
	HAPLN1						cell adhesion	extracellular matrix	hyaluronic acid binding	cell adhesion	extracellular region
	ortholog						ectoderm development			central nervous system development	extracellular matrix
							mesoderm development				membrane
							nervous system development
75.	Uncharacterized protein	C17H5orf52	BOVIN|Ensembl=ENSBTAG00000017438|UniProtKB=E1BKK8	-	-	-	-	-	-	-	-
	C17H5orf52
	ortholog
76.	Solute carrier family 33 (Acetyl-CoA transporter), member 1	SLC33A1	BOVIN|Ensembl=ENSBTAG00000014318|UniProtKB=Q0VCP0	ACETYL-COENZYME A TRANSPORTER 1 (PTHR12778:SF3)	transporter	transmembrane transporter activity	protein acetylation	-	acetyl-CoA transporter activity	acetyl-CoA transport	endoplasmic reticulum membrane
	SLC33A1						transport		solute:proton symporter activity	proton transport	integral component of plasma membrane
	ortholog										membrane
											integral component of membrane
77.	Uncharacterized protein	B3GAT1	BOVIN|Ensembl=ENSBTAG00000027477|UniProtKB=F1MQ60	GALACTOSYLGALACTOSYLXYLOSYLPROTEIN 3-BETA-GLUCURONOSYLTRANSFERASE 1 (PTHR10896:SF21)	glycosyltransferase	transferase activity, transferring glycosyl groups	carbohydrate metabolic process	-	UDP-galactose:beta-N-acetylglucosamine beta-1,3-galactosyltransferase activity	metabolic process	membrane
	B3GAT1								galactosylgalactosylxylosylprotein 3-beta-glucuronosyltransferase activity
	ortholog
78.	Uncharacterized protein	KIAA1715	BOVIN|Ensembl=ENSBTAG00000018061|UniProtKB=F6RBJ1	PROTEIN LUNAPARK (PTHR22166:SF12)	-	-	-	-	-	blood coagulation	endoplasmic reticulum membrane
	KIAA1715									regulation of chondrocyte differentiation	endoplasmic reticulum tubular network
	ortholog									embryonic forelimb morphogenesis
										embryonic digit morphogenesis
										endoplasmic reticulum tubular network organization
79.	Uncharacterized protein (Fragment)	LPGAT1	BOVIN|Ensembl=ENSBTAG00000005137|UniProtKB=F6QX97	ACYL-COA:LYSOPHOSPHATIDYLGLYCEROL ACYLTRANSFERASE 1 (PTHR10983:SF2)	-	-	-	-	transferase activity, transferring acyl groups	metabolic process	cytoplasm
	LPGAT1										membrane
	ortholog
80.	Eukaryotic translation initiation factor 1	EIF1	BOVIN|Ensembl=ENSBTAG00000046450|UniProtKB=Q5E938	EUKARYOTIC TRANSLATION INITIATION FACTOR 1 (PTHR10388:SF10)	-	-	-	-	translation initiation factor activity	translational initiation	-
	EIF1									translation
	ortholog
81.	Uncharacterized protein (Fragment)	CCAR1	BOVIN|Ensembl=ENSBTAG00000047537|UniProtKB=F1MMZ9	CELL DIVISION CYCLE AND APOPTOSIS REGULATOR PROTEIN 1 (PTHR14304:SF13)	calmodulin	calcium ion binding	-	-	ligand-dependent nuclear receptor transcription coactivator activity	regulation of transcription, DNA-templated	-
	CCAR1					calmodulin binding			poly(A) RNA binding	cell division
	ortholog
82.	Methenyltetrahydrofolate synthase domain-containing protein	MTHFSD	BOVIN|Ensembl=ENSBTAG00000012446|UniProtKB=Q2KI24	METHENYLTETRAHYDROFOLATE SYNTHASE DOMAIN-CONTAINING PROTEIN (PTHR13017:SF0)	ligase	ligase activity	coenzyme metabolic process	-	nucleotide binding	-	-
	MTHFSD								poly(A) RNA binding
	ortholog								nucleic acid binding
									RNA binding
83.	Lipase maturation factor 1	LMF1	BOVIN|Ensembl=ENSBTAG00000019745|UniProtKB=Q0P5C0	LIPASE MATURATION FACTOR 1 (PTHR14463:SF10)	-	-	-	-	-	ER to Golgi vesicle-mediated transport	endoplasmic reticulum membrane
	LMF1									protein secretion	integral component of membrane
	ortholog									protein glycosylation in Golgi	endoplasmic reticulum
										chylomicron remnant clearance	membrane
										positive regulation of lipoprotein lipase activity
										protein maturation
										regulation of cholesterol metabolic process
										regulation of triglyceride metabolic process
84.	Uncharacterized protein (Fragment)	ABO	BOVIN|Ensembl=ENSBTAG00000012525|UniProtKB=F1N6G4	SUBFAMILY NOT NAMED (PTHR10462:SF28)	glycosyltransferase	transferase activity, transferring glycosyl groups	immune system process	-	transferase activity	carbohydrate metabolic process	membrane
	ABO						carbohydrate metabolic process		transferase activity, transferring glycosyl groups
	ortholog								transferase activity, transferring hexosyl groups
									glycoprotein-fucosylgalactoside alpha-N-acetylgalactosaminyltransferase activity
									fucosylgalactoside 3-alpha-galactosyltransferase activity
85.	Uncharacterized protein	ZW10	BOVIN|Ensembl=ENSBTAG00000020066|UniProtKB=Q0P5L6	CENTROMERE/KINETOCHORE PROTEIN ZW10 HOMOLOG (PTHR12205:SF0)	microtubule family cytoskeletal protein	structural constituent of cytoskeleton	mitosis	microtubule	-	establishment of mitotic spindle orientation	kinetochore
	ZW10						chromosome segregation	cytoskeleton		protein complex assembly	spindle pole
	ortholog							intracellular		ER to Golgi vesicle-mediated transport	nucleus
										mitotic metaphase plate congression	endoplasmic reticulum
										mitotic cell cycle checkpoint	kinetochore microtubule
										regulation of exit from mitosis	membrane
										protein localization to kinetochore	chromosome, centromeric region
										mitotic sister chromatid segregation	cytoplasm
										mitotic nuclear division
86.	Eukaryotic translation initiation factor 4E family member 2	EIF4E2	BOVIN|Ensembl=ENSBTAG00000010598|UniProtKB=Q0II31	EUKARYOTIC TRANSLATION INITIATION FACTOR 4E TYPE 2 (PTHR11960:SF17)	translation initiation factor	translation initiation factor activity	translation	-	translation initiation factor activity	in utero embryonic development	cytoplasm
	EIF4E2					translation initiation factor activity	regulation of translation		ubiquitin protein ligase binding	translational initiation	mRNA cap binding complex
	ortholog					translation initiation factor activity			poly(A) RNA binding	negative regulation of translation
									RNA binding	translation
87.	TMEM170A protein	TMEM170A	BOVIN|Ensembl=ENSBTAG00000015428|UniProtKB=A5PJA0	TRANSMEMBRANE PROTEIN 170A (PTHR22779:SF2)	-	-	-	-	-	-	-
	TMEM170A
	ortholog
88.	Uncharacterized protein	YDJC	BOVIN|Ensembl=ENSBTAG00000013036|UniProtKB=F1MC73	UPF0249 PROTEIN YDJC HOMOLOG (PTHR31609:SF1)	-	-	-	-	hydrolase activity, acting on carbon-nitrogen (but not peptide) bonds	carbohydrate metabolic process	-
	YDJC								catalytic activity
	ortholog
89.	Pikachurin	EGFLAM	BOVIN|Ensembl=ENSBTAG00000019595|UniProtKB=F1N606	PIKACHURIN (PTHR10574:SF202)	receptor	receptor activity	cell communication	extracellular region	glycosaminoglycan binding	positive regulation of cell-substrate adhesion	basement membrane
	EGFLAM				extracellular matrix linker protein		cell-matrix adhesion	extracellular matrix		peptide cross-linking via chondroitin 4-sulfate glycosaminoglycan	interstitial matrix
	ortholog						cell-cell adhesion			extracellular matrix organization	extracellular matrix
							neurological system process				proteinaceous extracellular matrix
							ectoderm development				cell junction
							nervous system development				synapse
											extracellular region
90.	Uncharacterized protein	MAN2C1	BOVIN|Ensembl=ENSBTAG00000007368|UniProtKB=F1MWT0	ALPHA-MANNOSIDASE 2C1 (PTHR11607:SF15)	-	-	-	-	alpha-mannosidase activity	mannose metabolic process	-
	MAN2C1								zinc ion binding	carbohydrate metabolic process
	ortholog								carbohydrate binding	metabolic process
									catalytic activity
									hydrolase activity, hydrolyzing O-glycosyl compounds
									mannosidase activity
									hydrolase activity
									hydrolase activity, acting on glycosyl bonds
									metal ion binding
91.	Uncharacterized protein	WHSC2	BOVIN|Ensembl=ENSBTAG00000017921|UniProtKB=F1MW50	NEGATIVE ELONGATION FACTOR A (PTHR13328:SF4)	-	-	transcription from RNA polymerase II promoter	-	chromatin binding	negative regulation of transcription elongation from RNA polymerase II promoter	cytoplasm
	WHSC2						regulation of transcription from RNA polymerase II promoter				NELF complex
	ortholog										nucleus
92.	EIF2AK3 protein	EIF2AK3	BOVIN|Ensembl=ENSBTAG00000000184|UniProtKB=A5D791	EUKARYOTIC TRANSLATION INITIATION FACTOR 2-ALPHA KINASE 3 (PTHR11042:SF38)	non-receptor serine/threonine protein kinase	protein kinase activity	translation	-	eukaryotic translation initiation factor 2alpha kinase activity	ossification	endoplasmic reticulum membrane
	EIF2AK3				non-receptor serine/threonine protein kinase		protein phosphorylation		ATP binding	chondrocyte development	cytoplasm
	ortholog						mitosis		protein phosphatase binding	translation	endoplasmic reticulum
							response to stress		identical protein binding	activation of cysteine-type endopeptidase activity involved in apoptotic process	membrane
									protein kinase activity	ER overload response
									protein serine/threonine kinase activity	endoplasmic reticulum organization
									transferase activity, transferring phosphorus-containing groups	lactation
									enzyme binding	regulation of translational initiation by eIF2 alpha phosphorylation
										negative regulation of translation
										regulation of fatty acid metabolic process
										calcium-mediated signaling
										bone mineralization
										endoplasmic reticulum unfolded protein response
										endocrine pancreas development
										negative regulation of myelination
										positive regulation of protein binding
										SREBP signaling pathway
										negative regulation of apoptotic process
										fat cell differentiation
										protein autophosphorylation
										insulin-like growth factor receptor signaling pathway
										protein homooligomerization
										intrinsic apoptotic signaling pathway in response to endoplasmic reticulum stress
										positive regulation of endoplasmic reticulum stress-induced intrinsic apoptotic signaling pathway
										skeletal system development
										protein phosphorylation
										positive regulation of signal transduction
										negative regulation of gene expression
										pancreas development
										response to endoplasmic reticulum stress
93.	Proteasome maturation protein	POMP	BOVIN|Ensembl=ENSBTAG00000014024|UniProtKB=Q3SZV5	PROTEASOME MATURATION PROTEIN (PTHR12828:SF3)	-	-	-	-	-	proteasome assembly	nucleus
	POMP										cytoplasm
	ortholog										endoplasmic reticulum
											cytosol
											organelle membrane
											membrane
											intracellular membrane-bounded organelle
94.	ATPase inhibitor, mitochondrial	ATPIF1	BOVIN|Ensembl=ENSBTAG00000006342|UniProtKB=P01096	ATPASE INHIBITOR, MITOCHONDRIAL (PTHR23407:SF4)	ligase	ligase activity	oxidative phosphorylation	-	protein binding	negative regulation of endothelial cell proliferation	mitochondrion
	ATPIF1						respiratory electron transport chain		calmodulin binding	heme biosynthetic process	cell surface
	ortholog								ATPase inhibitor activity	erythrocyte differentiation
									protein homodimerization activity	negative regulation of nucleotide metabolic process
									angiostatin binding	protein homooligomerization
									ATPase binding	protein homotetramerization
									enzyme inhibitor activity	negative regulation of hydrolase activity
95.	Sugar phosphate exchanger 2	SLC37A2	BOVIN|Ensembl=ENSBTAG00000016704|UniProtKB=Q58CV5	SUGAR PHOSPHATE EXCHANGER 2 (PTHR11662:SF163)	cation transporter	cation transmembrane transporter activity	phosphate-containing compound metabolic process	-	transporter activity	carbohydrate transport	integral component of membrane
	SLC37A2						carbohydrate metabolic process			transmembrane transport	extracellular exosome
	ortholog						lipid metabolic process			transport	membrane
							cation transport
							phosphate ion transport
							extracellular transport
							carbohydrate transport
							intracellular protein transport
							endocytosis
							vitamin transport
96.	Coatomer subunit gamma-2	COPG2	BOVIN|Ensembl=ENSBTAG00000017245|UniProtKB=A2VE21	COATOMER SUBUNIT GAMMA-2 (PTHR10261:SF4)	vesicle coat protein	-	intracellular protein transport	vesicle coat	structural molecule activity	intracellular protein transport	cytosol
	COPG2						vesicle-mediated transport	cytoplasm		intra-Golgi vesicle-mediated transport	COPI vesicle coat
	ortholog									transport	Golgi membrane
										protein transport	cytoplasm
										vesicle-mediated transport	Golgi apparatus
											membrane
											membrane coat
											COPI-coated vesicle membrane
											cytoplasmic vesicle
97.	Conserved oligomeric Golgi complex subunit 5 (Fragment)	COG5	BOVIN|Ensembl=ENSBTAG00000005526|UniProtKB=F1N1T8	CONSERVED OLIGOMERIC GOLGI COMPLEX SUBUNIT 5 (PTHR13228:SF3)	-	-	intracellular protein transport	-	-	intra-Golgi vesicle-mediated transport	Golgi transport complex
	COG5									protein transport	Golgi membrane
	ortholog									transport	cytosol
											cytoplasm
											Golgi apparatus
											membrane
98.	Peptidylprolyl isomerase (Cyclophilin)-like 2	PPIL2	BOVIN|Ensembl=ENSBTAG00000021121|UniProtKB=Q2T9V1	PEPTIDYL-PROLYL CIS-TRANS ISOMERASE-LIKE 2 (PTHR11071:SF147)	isomerase	isomerase activity	protein folding	-	peptidyl-prolyl cis-trans isomerase activity	protein polyubiquitination	nucleus
	PPIL2						intracellular protein transport		ligase activity	protein peptidyl-prolyl isomerization	cytoplasm
	ortholog						nuclear transport		ubiquitin-ubiquitin ligase activity	protein folding	plasma membrane
									ubiquitin-protein transferase activity	protein localization to plasma membrane
									isomerase activity	protein ubiquitination
99.	T-box 19	TBX19	BOVIN|Ensembl=ENSBTAG00000002952|UniProtKB=Q0V8E2	T-BOX TRANSCRIPTION FACTOR TBX19 (PTHR11267:SF16)	transcription factor	sequence-specific DNA binding transcription factor activity	transcription from RNA polymerase II promoter	-	enhancer sequence-specific DNA binding	transcription, DNA-templated	nucleus
	TBX19				nucleic acid binding	sequence-specific DNA binding transcription factor activity	mesoderm development		sequence-specific DNA binding transcription factor activity	pituitary gland development
	ortholog						nervous system development		DNA binding	regulation of cell proliferation
							regulation of transcription from RNA polymerase II promoter			cell fate commitment
										regulation of cell differentiation
										positive regulation of transcription from RNA polymerase II promoter
										regulation of transcription, DNA-templated
100.	DDX21 protein	DDX21	BOVIN|Ensembl=ENSBTAG00000014558|UniProtKB=A4FV23	NUCLEOLAR RNA HELICASE 2 (PTHR24031:SF197)	RNA helicase	RNA helicase activity	nucleobase-containing compound metabolic process	-	RNA binding	metabolic process	nucleus
	DDX21				translation initiation factor	translation initiation factor activity	translation		helicase activity
	ortholog				helicase	translation initiation factor activity	regulation of translation		ATP binding
						translation initiation factor activity			nucleic acid binding
									hydrolase activity
101.	Transmembrane protein 201	TMEM201	BOVIN|Ensembl=ENSBTAG00000003180|UniProtKB=F1N0C3	-	-	-	-	-	lamin binding	nuclear migration	nuclear membrane
	TMEM201								actin filament binding	fibroblast migration	integral component of membrane
	ortholog										membrane
102.	PRMT3 protein	PRMT3	BOVIN|Ensembl=ENSBTAG00000013421|UniProtKB=A6QL80	PROTEIN ARGININE N-METHYLTRANSFERASE 3 (PTHR11006:SF45)	methyltransferase	methyltransferase activity	protein methylation	-	histone-arginine N-methyltransferase activity	regulation of transcription, DNA-templated	cytosol
	PRMT3								protein-arginine omega-N asymmetric methyltransferase activity	peptidyl-arginine methylation, to asymmetrical-dimethyl arginine	ribosome
	ortholog								metal ion binding	negative regulation of protein ubiquitination	cytoplasm
									methyltransferase activity	histone arginine methylation
									protein methyltransferase activity	protein methylation
									transferase activity	methylation
103.	Omega-amidase NIT2	NIT2	BOVIN|Ensembl=ENSBTAG00000004833|UniProtKB=F1MJ59	OMEGA-AMIDASE NIT2 (PTHR23088:SF20)	hydrolase	hydrolase activity	metabolic process	-	omega-amidase activity	oxaloacetate metabolic process	mitochondrion
	NIT2								hydrolase activity, acting on carbon-nitrogen (but not peptide) bonds	asparagine metabolic process	centrosome
	ortholog								hydrolase activity	glutamine metabolic process	extracellular exosome
										nitrogen compound metabolic process	cytoplasm
104.	Cysteine and glycine-rich protein 2	CSRP2	BOVIN|Ensembl=ENSBTAG00000013406|UniProtKB=Q32LE9	CYSTEINE AND GLYCINE-RICH PROTEIN 2 (PTHR24215:SF3)	actin family cytoskeletal protein	structural constituent of cytoskeleton	immune system process	actin cytoskeleton	zinc ion binding	multicellular organismal development	nucleus
	CSRP2						muscle organ development	intracellular	metal ion binding	cell differentiation	focal adhesion
	ortholog
105.	Solute carrier family 46 member 3 (Fragment)	SLC46A3	BOVIN|Ensembl=ENSBTAG00000008686|UniProtKB=F1MZZ5	SOLUTE CARRIER FAMILY 46 MEMBER 3 (PTHR23038:SF50)	-	-	transport	-	-	transmembrane transport	integral component of membrane
	SLC46A3										extracellular exosome
	ortholog										membrane
106.	Asparagine-linked glycosylation 10, alpha-1,2-glucosyltransferase homolog (S. pombe)	ALG10	BOVIN|Ensembl=ENSBTAG00000030632|UniProtKB=Q0VD02	DOL-P-GLC:GLC(2)MAN(9)GLCNAC(2)-PP-DOL ALPHA-1,2-GLUCOSYLTRANSFERASE-RELATED (PTHR12989:SF10)	-	-	ion transport	plasma membrane	transferase activity, transferring hexosyl groups	sensory perception of sound	integral component of membrane
	ALG10							cell part	transferase activity	metabolic process
	ortholog									auditory receptor cell development
107.	AGXT protein	AGXT	BOVIN|Ensembl=ENSBTAG00000005797|UniProtKB=A7MBF1	SERINE--PYRUVATE AMINOTRANSFERASE (PTHR21152:SF7)	transaminase	transaminase activity	cellular amino acid biosynthetic process	-	serine-pyruvate transaminase activity	glyoxylate catabolic process	peroxisomal matrix
	AGXT								receptor binding	glycine biosynthetic process, by transamination of glyoxylate	peroxisome
	ortholog								alanine-glyoxylate transaminase activity	L-cysteine catabolic process
									amino acid binding	L-alanine catabolic process
									pyridoxal phosphate binding	oxalic acid secretion
									protein homodimerization activity	metabolic process
									catalytic activity	glyoxylate metabolic process
									transaminase activity
108.	Thioredoxin (Fragment)	TXN	BOVIN|Ensembl=ENSBTAG00000002953|UniProtKB=G8JKZ8	THIOREDOXIN (PTHR10438:SF18)	oxidoreductase	oxidoreductase activity	respiratory electron transport chain	-	protein disulfide oxidoreductase activity	negative regulation of transcription from RNA polymerase II promoter	nucleus
	TXN						sulfur compound metabolic process		peptide disulfide oxidoreductase activity	transcription, DNA-templated	mitochondrion
	ortholog						cell cycle		poly(A) RNA binding	glycerol ether metabolic process	cytosol
							cell communication		oxidoreductase activity, acting on a sulfur group of donors, disulfide as acceptor	response to radiation	extracellular exosome
							response to stress			positive regulation of peptidyl-serine phosphorylation	extracellular region
										regulation of protein import into nucleus, translocation	cytoplasm
										positive regulation of DNA binding
										cell redox homeostasis
										negative regulation of protein export from nucleus
										oxidation-reduction process
										negative regulation of hydrogen peroxide-induced cell death
										regulation of transcription, DNA-templated
										sulfate assimilation
										protein folding
										cellular response to oxidative stress
109.	Uncharacterized protein	LOC783012	BOVIN|Ensembl=ENSBTAG00000046937|UniProtKB=G3MY90	BETA-DEFENSIN 4A (PTHR20515:SF2)	antibacterial response protein	-	immune system process	-	-	-	-
	LOC783012						metabolic process
	ortholog						response to stress
							defense response to bacterium
110.	Glypican 6	GPC6	BOVIN|Ensembl=ENSBTAG00000040347|UniProtKB=A1L539	GLYPICAN-6 (PTHR10822:SF26)	extracellular matrix glycoprotein	-	cellular process	extracellular region	heparan sulfate proteoglycan binding	cell migration	proteinaceous extracellular matrix
	GPC6				cell adhesion molecule		cell adhesion	extracellular matrix			nucleus
	ortholog										plasma membrane
											anchored component of membrane
											membrane
111.	Uncharacterized protein	ZBTB25	BOVIN|Ensembl=ENSBTAG00000009643|UniProtKB=E1BFH3	ZINC FINGER AND BTB DOMAIN-CONTAINING PROTEIN 25 (PTHR23228:SF6)	zinc finger transcription factor	sequence-specific DNA binding transcription factor activity	transcription from RNA polymerase II promoter	-	DNA binding	gene expression	nucleus
	ZBTB25					sequence-specific DNA binding transcription factor activity			metal ion binding		cytoplasm
	ortholog								nucleic acid binding
112.	Protein mab-21-like 1	MAB21L1	BOVIN|Ensembl=ENSBTAG00000034069|UniProtKB=A4FV14	PROTEIN MAB-21-LIKE 1 (PTHR10656:SF38)	-	-	-	-	-	positive regulation of cell proliferation	nucleus
	MAB21L1									camera-type eye development
	ortholog									multicellular organismal development
113.	Uncharacterized protein	PAG4	BOVIN|Ensembl=ENSBTAG00000036277|UniProtKB=M0QW23	PEPSINOGEN 5, GROUP I (PTHR13683:SF269)	aspartic protease	aspartic-type endopeptidase activity	proteolysis	-	aspartic-type endopeptidase activity	proteolysis	-
	PAG4				aspartic protease		cellular defense response		peptidase activity
	ortholog								hydrolase activity
114.	Basal cell adhesion molecule	BCAM	BOVIN|Ensembl=ENSBTAG00000009495|UniProtKB=Q9MZ08	BASAL CELL ADHESION MOLECULE (PTHR11973:SF15)	receptor	receptor activity	cell communication	-	laminin receptor activity	cell-matrix adhesion	plasma membrane
	BCAM				immunoglobulin superfamily cell adhesion molecule		cell-cell adhesion		laminin binding	cell adhesion	cell surface
	ortholog						ectoderm development				integral component of membrane
							nervous system development				extracellular exosome
											membrane
115.	Major histocompatibility complex, class II, DQ beta	BOLA-DQB	BOVIN|Ensembl=ENSBTAG00000021077|UniProtKB=A2VDX2	HLA CLASS II HISTOCOMPATIBILITY ANTIGEN, DQ BETA 1 CHAIN (PTHR19944:SF56)	major histocompatibility complex antigen	-	antigen processing and presentation of peptide or polysaccharide antigen via MHC class II	MHC protein complex	-	antigen processing and presentation of peptide or polysaccharide antigen via MHC class II	integral component of membrane
	BOLA-DQB						cellular defense response			immune response	MHC class II protein complex
	ortholog									immune system process	membrane
										antigen processing and presentation
116.	Transmembrane protein 11, mitochondrial	TMEM11	BOVIN|Ensembl=ENSBTAG00000010566|UniProtKB=A5D7N3	TRANSMEMBRANE PROTEIN 11, MITOCHONDRIAL (PTHR15099:SF1)	-	-	-	-	-	mitochondrion organization	integral component of mitochondrial inner membrane
	TMEM11										mitochondrion
	ortholog										mitochondrial inner membrane
											membrane
											integral component of membrane
117.	AP-2 complex subunit mu	AP2M1	BOVIN|Ensembl=ENSBTAG00000020106|UniProtKB=Q3ZC13	AP-2 COMPLEX SUBUNIT MU (PTHR11998:SF12)	membrane traffic protein	-	intracellular protein transport	-	lipid binding	intracellular protein transport	mitochondrion
	AP2M1						pinocytosis			endocytosis	plasma membrane
	ortholog									negative regulation of protein localization to plasma membrane	coated pit
										transport	clathrin adaptor complex
										protein transport	extracellular exosome
										vesicle-mediated transport	membrane
118.	Trophoblast Kunitz domain protein 2	TKDP1	BOVIN|Ensembl=ENSBTAG00000006096|UniProtKB=Q9N0X7	SUBFAMILY NOT NAMED (PTHR10083:SF196)	serine protease inhibitor	peptidase activity	immune system process	-	serine-type endopeptidase inhibitor activity	negative regulation of endopeptidase activity	extracellular region
	TKDP1					protein binding	proteolysis
	ortholog					serine-type endopeptidase inhibitor activity	blood coagulation
							regulation of catalytic activity
119.	DnaJ homolog subfamily A member 1	DNAJA1	BOVIN|Ensembl=ENSBTAG00000016265|UniProtKB=Q5E954	DNAJ HOMOLOG SUBFAMILY A MEMBER 1 (PTHR24076:SF94)	chaperone	-	immune system process	-	G-protein coupled receptor binding	protein folding	ubiquitin ligase complex
	DNAJA1						protein folding		Hsp70 protein binding	spermatogenesis	cytosol
	ortholog						response to stress		ubiquitin protein ligase binding	sperm motility	membrane
									metal ion binding	androgen receptor signaling pathway	extracellular exosome
									low-density lipoprotein particle receptor binding	negative regulation of protein ubiquitination	nucleus
									unfolded protein binding	positive regulation of apoptotic process	mitochondrion
									chaperone binding	negative regulation of apoptotic process	endoplasmic reticulum
									heat shock protein binding	negative regulation of JUN kinase activity	perinuclear region of cytoplasm
									ATP binding	regulation of protein transport	cytoplasm
										protein localization to mitochondrion	intracellular membrane-bounded organelle
										toxin transport
										response to heat
										protein refolding
120.	Keratin associated protein	LOC780781	BOVIN|Ensembl=ENSBTAG00000037662|UniProtKB=Q148I6	KERATIN-ASSOCIATED PROTEIN 10-3 (PTHR23262:SF34)	-	-	-	-	-	-	keratin filament
	LOC780781										intermediate filament
	ortholog
121.	60S ribosomal protein L6	RPL6	BOVIN|Ensembl=ENSBTAG00000031723|UniProtKB=Q58DQ3	60S RIBOSOMAL PROTEIN L6 (PTHR10715:SF0)	ribosomal protein	structural constituent of ribosome	translation	-	structural constituent of ribosome	translation	intracellular
	RPL6					nucleic acid binding					ribosome
	ortholog										ribonucleoprotein complex
122.	Iron-sulfur cluster assembly 1 homolog, mitochondrial	ISCA1	BOVIN|Ensembl=ENSBTAG00000046526|UniProtKB=Q3SZG8	IRON-SULFUR CLUSTER ASSEMBLY 1 HOMOLOG, MITOCHONDRIAL (PTHR10072:SF41)	-	-	nitrogen utilization	mitochondrion	structural molecule activity	iron-sulfur cluster assembly	mitochondrion
	ISCA1						cation transport	cytoplasm	metal ion binding
	ortholog								iron-sulfur cluster binding
123.	Peptidase inhibitor 3, skin-derived (SKALP)	PI3	BOVIN|Ensembl=ENSBTAG00000039028|UniProtKB=A1A4Q6	ELAFIN (PTHR19441:SF19)	serine protease inhibitor	peptidase activity	proteolysis	-	peptidase inhibitor activity	negative regulation of peptidase activity	extracellular region
	PI3					protein binding	regulation of catalytic activity			copulation
	ortholog					serine-type endopeptidase inhibitor activity
124.	Probable UDP-sugar transporter protein SLC35A4	SLC35A4	BOVIN|Ensembl=ENSBTAG00000030584|UniProtKB=Q05B73	UDP-SUGAR TRANSPORTER PROTEIN SLC35A4-RELATED (PTHR10231:SF37)	transporter	transmembrane transporter activity	carbohydrate metabolic process	-	sugar:proton symporter activity	carbohydrate transport	Golgi membrane
	SLC35A4						protein glycosylation			proton transport	integral component of membrane
	ortholog						carbohydrate transport			transport	Golgi apparatus
											membrane
125.	Ribosome-releasing factor 2, mitochondrial	GFM2	BOVIN|Ensembl=ENSBTAG00000015519|UniProtKB=A6QNM2	RIBOSOME-RELEASING FACTOR 2, MITOCHONDRIAL (PTHR23115:SF13)	translation elongation factor	GTPase activity	translation	-	GTPase activity	mitochondrial translation	mitochondrion
	GFM2				translation initiation factor	translation initiation factor activity	regulation of translation		GTP binding	ribosome disassembly
	ortholog				hydrolase	translation elongation factor activity			nucleotide binding	translation
					G-protein	translation initiation factor activity
						translation elongation factor activity
						protein binding
						translation initiation factor activity
						translation elongation factor activity
126.	PCDHGA2 protein	PCDHGA2	BOVIN|Ensembl=ENSBTAG00000039162|UniProtKB=A5D7Q6	PROTOCADHERIN GAMMA-A2 (PTHR24028:SF109)	G-protein coupled receptor	receptor activity	cell communication	-	calcium ion binding	homophilic cell adhesion via plasma membrane adhesion molecules	plasma membrane
	PCDHGA2				cadherin	calcium ion binding	cell-cell adhesion			cell adhesion	integral component of membrane
	ortholog						ectoderm development				membrane
							nervous system development
127.	DnaJ homolog subfamily A member 2	DNAJA2	BOVIN|Ensembl=ENSBTAG00000003757|UniProtKB=Q2HJ94	DNAJ HOMOLOG SUBFAMILY A MEMBER 2 (PTHR24076:SF1)	chaperone	-	protein folding	-	ATP binding	response to heat	cytosol
	DNAJA2						response to stress		heat shock protein binding	protein refolding	membrane
	ortholog								metal ion binding	protein folding	extracellular exosome
									unfolded protein binding
									chaperone binding
128.	Glutathione S-transferase Mu 1	GSTM1	BOVIN|Ensembl=ENSBTAG00000017765|UniProtKB=Q9N0V4	GLUTATHIONE S-TRANSFERASE MU 4 (PTHR11571:SF119)	-	-	-	-	glutathione transferase activity	metabolic process	cytoplasm
	GSTM1								transferase activity
	ortholog
129.	Uncharacterized protein	CD5L	BOVIN|Ensembl=ENSBTAG00000022514|UniProtKB=F1N514	CD5 ANTIGEN-LIKE (PTHR19331:SF246)	receptor	oxidoreductase activity	macrophage activation	-	scavenger receptor activity	receptor-mediated endocytosis	membrane
	CD5L				serine protease	serine-type peptidase activity	apoptotic process				extracellular exosome
	ortholog				oxidase	receptor activity	proteolysis				blood microparticle
					serine protease		cell communication
							cell-cell adhesion
							neurological system process
							apoptotic process
							cellular defense response
							extracellular transport
							negative regulation of apoptotic process
130.	Protein kinase C and casein kinase substrate in neurons protein 1	PACSIN1	BOVIN|Ensembl=ENSBTAG00000016124|UniProtKB=A7MBI0	PROTEIN KINASE C AND CASEIN KINASE SUBSTRATE IN NEURONS PROTEIN 1 (PTHR10959:SF7)	membrane trafficking regulatory protein	-	protein phosphorylation	-	phospholipid binding	cytoskeleton organization	cytoplasm
	PACSIN1						cell communication		cytoskeletal protein binding	actin filament organization	endosome
	ortholog								lipid binding	regulation of endocytosis	cytosol
										negative regulation of endocytosis	membrane
										synaptic vesicle endocytosis	cell junction
										neuron projection morphogenesis	COPI-coated vesicle
										protein localization to membrane	cytoplasmic vesicle membrane
										membrane tubulation	membrane-bounded vesicle
										endocytosis	ruffle membrane
										neuron development	neuron projection
											axon terminus
											synapse
											plasma membrane
											cytoplasmic vesicle
											cell projection
131.	Uncharacterized protein (Fragment)	MGC134093	BOVIN|Ensembl=ENSBTAG00000035764|UniProtKB=F1N6A6	1700006A11RIK PROTEIN (PTHR23179:SF25)	G-protein modulator	catalytic activity	immune system process	-	-	signal transduction	intracellular
	MGC134093					protein binding	metabolic process
	ortholog					small GTPase regulator activity	cell communication
							cellular defense response
							regulation of catalytic activity
132.	Serpin B6	SERPINB6	BOVIN|Ensembl=ENSBTAG00000025280|UniProtKB=F1N2A2	SERPIN B6 (PTHR11461:SF69)	serine protease inhibitor	serine-type peptidase activity	proteolysis	-	serine-type endopeptidase inhibitor activity	negative regulation of endopeptidase activity	extracellular space
	SERPINB6					peptidase inhibitor activity	regulation of biological process		peptidase inhibitor activity	negative regulation of peptidase activity	cytoplasm
	ortholog						regulation of catalytic activity
133.	Uncharacterized protein	ADH4	BOVIN|Ensembl=ENSBTAG00000034139|UniProtKB=F1MFZ4	ALCOHOL DEHYDROGENASE 4 (PTHR11695:SF308)	dehydrogenase	oxidoreductase activity	apoptotic process	-	alcohol dehydrogenase activity, zinc-dependent	ethanol oxidation	-
	ADH4				reductase		carbohydrate metabolic process		zinc ion binding	oxidation-reduction process
	ortholog						apoptotic process		oxidoreductase activity	cellular aldehyde metabolic process
									ethanol binding	retinol metabolic process
									metal ion binding	alcohol catabolic process
									retinol binding	quinone metabolic process
									NADPH:quinone reductase activity	retinoid metabolic process
									alditol:NADP+ 1-oxidoreductase activity	alcohol metabolic process
									retinol dehydrogenase activity	ethanol metabolic process
									all-trans retinal binding
									benzaldehyde dehydrogenase activity
									NAD binding
									alcohol dehydrogenase (NAD) activity
									oxidoreductase activity, acting on the aldehyde or oxo group of donors, NAD or NADP as acceptor
134.	Group XV phospholipase A2	PAG15	BOVIN|Ensembl=ENSBTAG00000007512|UniProtKB=Q8WMP9	GROUP XV PHOSPHOLIPASE A2 (PTHR11440:SF47)	acyltransferase	transferase activity, transferring acyl groups	phospholipid metabolic process	-	O-acyltransferase activity	fatty acid metabolic process	mitochondrion
	PLA2G15				phospholipase	phospholipase activity	phospholipid metabolic process		calcium-independent phospholipase A2 activity	ceramide metabolic process	lysosome
	ortholog						cholesterol metabolic process		transferase activity	lipid metabolic process	extracellular exosome
									transferase activity, transferring acyl groups		extracellular region
									hydrolase activity
135.	SF4 protein	SF4	BOVIN|Ensembl=ENSBTAG00000006116|UniProtKB=A4FV64	SURP AND G-PATCH DOMAIN-CONTAINING PROTEIN 1 (PTHR23340:SF3)	mRNA splicing factor	catalytic activity	RNA splicing, via transesterification reactions	-	poly(A) RNA binding	RNA processing	-
	SF4					mRNA binding	mRNA splicing, via spliceosome		nucleic acid binding
	ortholog						RNA splicing, via transesterification reactions		RNA binding
136.	Probable dolichyl pyrophosphate Glc1Man9GlcNAc2 alpha-1,3-glucosyltransferase	ALG8	BOVIN|Ensembl=ENSBTAG00000018192|UniProtKB=F1MV61	DOLICHYL PYROPHOSPHATE GLC1MAN9GLCNAC2 ALPHA-1,3-GLUCOSYLTRANSFERASE-RELATED (PTHR12413:SF2)	glycosyltransferase	transferase activity, transferring glycosyl groups	protein glycosylation	-	alpha-1,3-mannosyltransferase activity	protein N-linked glycosylation	endoplasmic reticulum membrane
	ALG8								transferase activity	mannosylation	integral component of membrane
	ortholog								transferase activity, transferring glycosyl groups	protein glycosylation	endoplasmic reticulum
									transferase activity, transferring hexosyl groups	oligosaccharide-lipid intermediate biosynthetic process	membrane
									dolichyl pyrophosphate Man9GlcNAc2 alpha-1,3-glucosyltransferase activity
137.	E3 ubiquitin-protein ligase RNF8	RNF8	BOVIN|Ensembl=ENSBTAG00000008321|UniProtKB=Q2HJ46	E3 UBIQUITIN-PROTEIN LIGASE RNF8 (PTHR15067:SF4)	-	-	-	-	chromatin binding	double-strand break repair	ubiquitin ligase complex
	RNF8								ubiquitin-protein transferase activity	double-strand break repair via nonhomologous end joining	chromosome, telomeric region
	ortholog								zinc ion binding	ubiquitin-dependent protein catabolic process	nucleus
									acid-amino acid ligase activity	cellular response to DNA damage stimulus	nucleolus
									ubiquitin protein ligase binding	mitotic nuclear division	midbody
									histone binding	spermatid development	site of double-strand break
									protein homodimerization activity	response to ionizing radiation	chromosome
									ligase activity	histone H2A ubiquitination
									metal ion binding	histone H2B ubiquitination
										negative regulation of transcription elongation from RNA polymerase II promoter
										histone exchange
										isotype switching
										positive regulation of DNA repair
										cell division
										protein autoubiquitination
										protein K63-linked ubiquitination
										histone H2A K63-linked ubiquitination
										protein K48-linked ubiquitination
										DNA repair
										cell cycle
										protein ubiquitination
										chromatin modification
138.	Lecithin-cholesterol acyltransferase	LCAT	BOVIN|Ensembl=ENSBTAG00000018043|UniProtKB=Q2KIW4	PHOSPHATIDYLCHOLINE-STEROL ACYLTRANSFERASE (PTHR11440:SF18)	acyltransferase	transferase activity, transferring acyl groups	phospholipid metabolic process	-	phosphatidylcholine-sterol O-acyltransferase activity	phosphatidylcholine biosynthetic process	high-density lipoprotein particle
	LCAT				phospholipase	phospholipase activity	phospholipid metabolic process		apolipoprotein A-I binding	cholesterol metabolic process	extracellular exosome
	ortholog						cholesterol metabolic process		O-acyltransferase activity	very-low-density lipoprotein particle remodeling	extracellular space
									transferase activity	high-density lipoprotein particle remodeling
									transferase activity, transferring acyl groups	cholesterol esterification
										lipoprotein biosynthetic process
										cholesterol homeostasis
										reverse cholesterol transport
										regulation of high-density lipoprotein particle assembly
										lipid metabolic process
										phospholipid metabolic process
										cholesterol transport
139.	Uncharacterized protein	AKR1C3	BOVIN|Ensembl=ENSBTAG00000022571|UniProtKB=M0QW21	ALDO-KETO REDUCTASE FAMILY 1 MEMBER C3 (PTHR11732:SF165)	reductase	oxidoreductase activity	metabolic process	-	oxidoreductase activity	oxidation-reduction process	-
	AKR1C3					transporter activity	transport
	ortholog
140.	FAM151B protein	FAM151B	BOVIN|Ensembl=ENSBTAG00000007632|UniProtKB=A5PKK0	PROTEIN FAM151B (PTHR21184:SF3)	-	-	-	-	-	-	-
	FAM151B
	ortholog
141.	Fascin-2	FSCN2	BOVIN|Ensembl=ENSBTAG00000024932|UniProtKB=O18728	FASCIN-2 (PTHR10551:SF4)	non-motor actin binding protein	structural constituent of cytoskeleton	female gamete generation	actin cytoskeleton	actin binding	actin filament organization	cytoplasm
	FSCN2					actin binding	cellular component movement	intracellular	protein binding, bridging	actin cytoskeleton organization	actin cytoskeleton
	ortholog						cell cycle		actin filament binding	eye photoreceptor cell development	stereocilium
							visual perception				cytoskeleton
							sensory perception				cell projection
142.	Uncharacterized protein	ZNF500	BOVIN|Ensembl=ENSBTAG00000037566|UniProtKB=F1MUM4	ZINC FINGER PROTEIN 500 (PTHR23226:SF53)	KRAB box transcription factor	sequence-specific DNA binding transcription factor activity	transcription from RNA polymerase II promoter	-	DNA binding	transcription, DNA-templated	nucleus
	ZNF500				nucleic acid binding	sequence-specific DNA binding transcription factor activity	regulation of transcription from RNA polymerase II promoter		sequence-specific DNA binding transcription factor activity	regulation of transcription, DNA-templated	intracellular
	ortholog								metal ion binding
									nucleic acid binding
143.	Collagen alpha-1(I) chain	COL1A1	BOVIN|Ensembl=ENSBTAG00000013103|UniProtKB=P02453	COLLAGEN ALPHA-1(I) CHAIN (PTHR24023:SF54)	transporter	receptor activity	macrophage activation	extracellular region	extracellular matrix structural constituent	blood vessel development	collagen type I trimer
	COL1A1				surfactant	extracellular matrix structural constituent	cell communication	extracellular matrix	identical protein binding	osteoblast differentiation	extracellular space
	ortholog				receptor	transmembrane transporter activity	cell-cell adhesion		metal ion binding	intramembranous ossification	cytoplasm
					extracellular matrix structural protein		blood circulation		platelet-derived growth factor binding	endochondral ossification	extracellular region
					antibacterial response protein		ectoderm development			visual perception	proteinaceous extracellular matrix
							mesoderm development			sensory perception of sound	collagen trimer
							cellular component morphogenesis			positive regulation of epithelial to mesenchymal transition	extracellular matrix
							response to stimulus			negative regulation of cell-substrate adhesion
							intracellular protein transport			protein transport
							receptor-mediated endocytosis			collagen fibril organization
							regulation of liquid surface tension			positive regulation of cell migration
							cellular component organization			collagen biosynthetic process
										protein localization to nucleus
										tooth mineralization
										skin morphogenesis
										positive regulation of transcription, DNA-templated
										embryonic skeletal system development
										face morphogenesis
										bone trabecula formation
										cartilage development involved in endochondral bone morphogenesis
										protein heterotrimerization
										cellular response to amino acid stimulus
										cellular response to mechanical stimulus
										positive regulation of canonical Wnt signaling pathway
										skeletal system development
										skin development
										skeletal system morphogenesis
144.	Neuropeptide B	NPB	BOVIN|Ensembl=ENSBTAG00000013898|UniProtKB=Q8MJV4	-	-	-	-	-	G-protein coupled receptor binding	neuropeptide signaling pathway	extracellular region
	NPB									G-protein coupled receptor signaling pathway
	ortholog
145.	LOC786620 protein	LOC786620	BOVIN|Ensembl=ENSBTAG00000032519|UniProtKB=A7YWN4	CALMODULIN-LYSINE N-METHYLTRANSFERASE (PTHR13539:SF3)	-	-	-	-	calmodulin-lysine N-methyltransferase activity	peptidyl-lysine methylation	cytoplasm
	LOC786620
	ortholog
146.	Uncharacterized protein	NFKB2	BOVIN|Ensembl=ENSBTAG00000006017|UniProtKB=F6Q9X9	NUCLEAR FACTOR NF-KAPPA-B P100 SUBUNIT (PTHR24169:SF19)	transcription factor	sequence-specific DNA binding transcription factor activity	apoptotic process	-	RNA polymerase II regulatory region sequence-specific DNA binding	negative regulation of transcription from RNA polymerase II promoter	nucleoplasm
	NFKB2					sequence-specific DNA binding transcription factor activity	transcription from RNA polymerase II promoter		sequence-specific DNA binding RNA polymerase II transcription factor activity	follicular dendritic cell differentiation	cytosol
	ortholog						cell cycle		chromatin binding	germinal center formation	I-kappaB/NF-kappaB complex
							cell communication		sequence-specific DNA binding transcription factor activity	transcription from RNA polymerase II promoter	Bcl3/NF-kappaB2 complex
							apoptotic process			inflammatory response	nucleus
							regulation of transcription from RNA polymerase II promoter			I-kappaB kinase/NF-kappaB signaling	cytoplasm
							negative regulation of apoptotic process			extracellular matrix organization
										response to cytokine
										NIK/NF-kappaB signaling
										innate immune response
										positive regulation of transcription from RNA polymerase II promoter
										spleen development
										regulation of transcription, DNA-templated
										signal transduction
147.	Calpain-1 catalytic subunit	CAPN1	BOVIN|Ensembl=ENSBTAG00000010230|UniProtKB=Q27970	CALPAIN-1 CATALYTIC SUBUNIT (PTHR10183:SF284)	cysteine protease	cysteine-type peptidase activity	immune system process	-	calcium-dependent cysteine-type endopeptidase activity	proteolysis	cytoplasm
	CAPN1				cysteine protease	calcium ion binding	induction of apoptosis		calcium ion binding	receptor catabolic process	cytosol
	ortholog				annexin	calmodulin binding	proteolysis		peptidase activity		plasma membrane
					calmodulin	calcium-dependent phospholipid binding	cell communication		cysteine-type peptidase activity		focal adhesion
							induction of apoptosis		hydrolase activity		extracellular exosome
									metal ion binding		intracellular
											membrane
148.	NADH dehydrogenase [ubiquinone] 1 subunit C1, mitochondrial	NDUFC1	BOVIN|Ensembl=ENSBTAG00000039582|UniProtKB=Q02376	NADH DEHYDROGENASE [UBIQUINONE] 1 SUBUNIT C1, MITOCHONDRIAL (PTHR17097:SF0)	-	-	-	-	-	oxidation-reduction process	mitochondrial respiratory chain complex I
	NDUFC1										integral component of membrane
	ortholog										mitochondrion
											mitochondrial inner membrane
											membrane
											respiratory chain
149.	Smoothelin-like protein 2	SMTNL2	BOVIN|Ensembl=ENSBTAG00000020605|UniProtKB=Q2KI85	SMOOTHELIN-LIKE PROTEIN 2 (PTHR11915:SF208)	non-motor actin binding protein	structural constituent of cytoskeleton	cellular component movement	actin cytoskeleton	-	-	-
	SMTNL2					actin binding	cellular component morphogenesis	intracellular
	ortholog						cellular component organization
150.	IL27RA protein	IL27RA	BOVIN|Ensembl=ENSBTAG00000016933|UniProtKB=A5D7S4	INTERLEUKIN-27 RECEPTOR SUBUNIT ALPHA (PTHR23036:SF6)	cytokine	cytokine receptor activity	B cell mediated immunity	-	interleukin-27 receptor activity	positive regulation of T-helper 1 type immune response	-
	IL27RA				type I cytokine receptor	cytokine activity	cell-cell signaling			negative regulation of type 2 immune response
	ortholog				defense/immunity protein		nervous system development			positive regulation of interferon-gamma production
							hemopoiesis			regulation of isotype switching to IgG isotypes
							mammary gland development			defense response to Gram-positive bacterium
							response to stimulus			interleukin-27-mediated signaling pathway
151.	CC2D1A protein	CC2D1A	BOVIN|Ensembl=ENSBTAG00000006068|UniProtKB=A5PKI6	COILED-COIL AND C2 DOMAIN-CONTAINING PROTEIN 1A (PTHR13076:SF7)	-	-	-	-	RNA polymerase II core promoter proximal region sequence-specific DNA binding	negative regulation of transcription from RNA polymerase II promoter	nucleus
	CC2D1A								sequence-specific DNA binding RNA polymerase II transcription factor activity	transcription from RNA polymerase II promoter	membrane
	ortholog								RNA polymerase II core promoter proximal region sequence-specific DNA binding transcription factor activity involved in negative regulation of transcription	signal transduction	extracellular exosome
									signal transducer activity	positive regulation of I-kappaB kinase/NF-kappaB signaling
152.	Retinoid isomerohydrolase	RPE65	BOVIN|Ensembl=ENSBTAG00000020494|UniProtKB=Q28175	RETINOID ISOMEROHYDROLASE (PTHR10543:SF7)	oxygenase	oxidoreductase activity	vitamin biosynthetic process	-	retinal isomerase activity	retina homeostasis	endoplasmic reticulum
	RPE65						visual perception		metal ion binding	regulation of rhodopsin gene expression	plasma membrane
	ortholog						sensory perception		all-trans-retinyl-palmitate hydrolase, 11-cis retinol forming activity	insulin receptor signaling pathway	organelle membrane
									all-trans-retinyl-ester hydrolase, 11-cis retinol forming activity	retinol metabolic process	cytoplasm
									hydrolase activity	retinal metabolic process	membrane
									isomerase activity	detection of light stimulus involved in visual perception	intracellular membrane-bounded organelle
										retina morphogenesis in camera-type eye
										cellular response to electrical stimulus
										visual perception
										response to stimulus
										retina development in camera-type eye
153.	TNFRSF4 protein	TNFRSF4	BOVIN|Ensembl=ENSBTAG00000015635|UniProtKB=A5PJH6	TUMOR NECROSIS FACTOR RECEPTOR SUPERFAMILY MEMBER 4 (PTHR23097:SF12)	tumor necrosis factor receptor	cytokine receptor activity	B cell mediated immunity	-	tumor necrosis factor-activated receptor activity	inflammatory response	external side of plasma membrane
	TNFRSF4					tumor necrosis factor-activated receptor activity	macrophage activation			cellular defense response	plasma membrane
	ortholog						induction of apoptosis			tumor necrosis factor-mediated signaling pathway
							cell-cell signaling			regulation of apoptotic process
							ectoderm development			regulation of protein kinase activity
							induction of apoptosis			negative regulation of cytokine secretion
							nervous system development
							cellular defense response
							negative regulation of apoptotic process
154.	CUGBP1 protein	CUGBP1	BOVIN|Ensembl=ENSBTAG00000002520|UniProtKB=A7MB95	CUGBP ELAV-LIKE FAMILY MEMBER 1 (PTHR24622:SF179)	reductase	oxidoreductase activity	DNA replication	ribonucleoprotein complex	nucleotide binding	mRNA splice site selection	nucleus
	CUGBP1				replication origin binding protein	DNA replication origin binding	RNA splicing, via transesterification reactions		mRNA binding	spermatid development	membrane
	ortholog				mRNA polyadenylation factor	single-stranded DNA binding	mRNA splicing, via spliceosome		translation initiation factor binding	positive regulation of multicellular organism growth
					mRNA splicing factor	poly(A) RNA binding	mRNA polyadenylation		BRE binding	regulation of RNA splicing
					ribonucleoprotein		RNA splicing, via transesterification reactions		nucleic acid binding
							rRNA metabolic process		poly(A) RNA binding
							protein metabolic process
							cell cycle
							neurological system process
							ectoderm development
							nervous system development
155.	Coiled-coil domain containing 32	CCDC32	BOVIN|Ensembl=ENSBTAG00000025593|UniProtKB=Q0VC29	SUBFAMILY NOT NAMED (PTHR31800:SF1)	-	-	-	-	-	-	-
	CCDC32
	ortholog
156.	Desmin	DES	BOVIN|Ensembl=ENSBTAG00000005353|UniProtKB=O62654	DESMIN (PTHR23239:SF28)	structural protein	structural constituent of cytoskeleton	cellular process	intermediate filament cytoskeleton	structural molecule activity	-	intermediate filament
	DES				intermediate filament		cellular component morphogenesis	intracellular	cytoskeletal protein binding		fascia adherens
	ortholog						cellular component organization		identical protein binding		Z disc
											neuromuscular junction
											sarcolemma
											extracellular exosome
											intracellular
											cytoplasm
											cytoskeleton
											contractile fiber
157.	Uncharacterized protein (Fragment)	ACAP3	BOVIN|Ensembl=ENSBTAG00000009856|UniProtKB=F1MWF6	ARF-GAP WITH COILED-COIL, ANK REPEAT AND PH DOMAIN-CONTAINING PROTEIN 3 (PTHR23180:SF230)	nucleic acid binding	catalytic activity	metabolic process	-	zinc ion binding	-	-
	ACAP3				G-protein modulator	nucleic acid binding	cell communication		metal ion binding
	ortholog					protein binding	cell adhesion
						small GTPase regulator activity	regulation of catalytic activity
158.	Bis(5'-adenosyl)-triphosphatase	FHIT	BOVIN|Ensembl=ENSBTAG00000014418|UniProtKB=Q1KZG4	BIS(5'-ADENOSYL)-TRIPHOSPHATASE (PTHR23089:SF7)	nucleotide phosphatase	nucleotide phosphatase activity	metabolic process	-	hydrolase activity	purine nucleotide metabolic process	cytoplasm
	FHIT				nucleotide phosphatase	nucleotide phosphatase activity			ubiquitin protein ligase binding	DNA replication	cytosol
	ortholog								identical protein binding	negative regulation of proteasomal ubiquitin-dependent protein catabolic process	extracellular exosome
									bis(5'-adenosyl)-triphosphatase activity	intrinsic apoptotic signaling pathway by p53 class mediator
									nucleotide binding	transcription, DNA-templated
									catalytic activity	regulation of transcription, DNA-templated
										apoptotic process
159.	Very long-chain specific acyl-CoA dehydrogenase, mitochondrial	ACADVL	BOVIN|Ensembl=ENSBTAG00000003072|UniProtKB=P48818	VERY LONG-CHAIN SPECIFIC ACYL-COA DEHYDROGENASE, MITOCHONDRIAL (PTHR10909:SF121)	transferase	oxidoreductase activity	respiratory electron transport chain	-	acyl-CoA dehydrogenase activity	temperature homeostasis	nucleolus
	ACADVL				dehydrogenase	transferase activity	acyl-CoA metabolic process		flavin adenine dinucleotide binding	epithelial cell differentiation	mitochondrial inner membrane
	ortholog				oxidase		nitrogen compound metabolic process		oxidoreductase activity	fatty acid beta-oxidation using acyl-CoA dehydrogenase	mitochondrial nucleoid
							fatty acid beta-oxidation		oxidoreductase activity, acting on the CH-CH group of donors	negative regulation of fatty acid biosynthetic process	nucleus
							acyl-CoA metabolic process			negative regulation of fatty acid oxidation	cytoplasm
										regulation of cholesterol metabolic process	mitochondrion
										lipid metabolic process	membrane
										fatty acid metabolic process
										metabolic process
										oxidation-reduction process
160.	NINJ2 protein	NINJ2	BOVIN|Ensembl=ENSBTAG00000008554|UniProtKB=A6QLX9	NINJURIN-2 (PTHR12316:SF7)	-	-	-	-	-	cell adhesion	integral component of membrane
	NINJ2									tissue regeneration
	ortholog
161.	Xylosyltransferase 2	XYLT2	BOVIN|Ensembl=ENSBTAG00000009298|UniProtKB=F1MCL0	XYLOSYLTRANSFERASE 2 (PTHR19297:SF79)	glycosyltransferase	transferase activity, transferring glycosyl groups	polysaccharide metabolic process	-	acetylglucosaminyltransferase activity	glycosaminoglycan biosynthetic process	membrane
	XYLT2						protein glycosylation		protein xylosyltransferase activity	proteoglycan biosynthetic process	Golgi membrane
	ortholog								transferase activity	heparin biosynthetic process	endoplasmic reticulum membrane
									transferase activity, transferring glycosyl groups	heparan sulfate proteoglycan biosynthetic process	integral component of membrane
										chondroitin sulfate biosynthetic process	endoplasmic reticulum
											Golgi apparatus
162.	Autophagy-related protein 9A	ATG9A	BOVIN|Ensembl=ENSBTAG00000020608|UniProtKB=Q3T904	AUTOPHAGY-RELATED PROTEIN 9A (PTHR13038:SF13)	-	-	-	-	-	autophagic vacuole assembly	pre-autophagosomal structure
	ATG9A									mitochondrion degradation	autophagic vacuole membrane
	ortholog									protein transport	autophagic vacuole
										protein localization to Golgi apparatus	trans-Golgi network
										protein localization to pre-autophagosomal structure	integral component of membrane
										piecemeal microautophagy of nucleus	cytoplasmic vesicle
										late nucleophagy	late endosome membrane
										innate immune response	recycling endosome
										transport	cytoplasm
										autophagy	endosome
											late endosome
											Golgi apparatus
											membrane
163.	Coronin	CORO6	BOVIN|Ensembl=ENSBTAG00000001120|UniProtKB=A6QLZ8	CORONIN-6 (PTHR10856:SF4)	non-motor actin binding protein	actin binding	cellular process	cytoskeleton	actin filament binding	actin cytoskeleton organization	actin cytoskeleton
	CORO6						cytoskeleton organization	intracellular
	ortholog
164.	Uncharacterized protein	CD34	BOVIN|Ensembl=ENSBTAG00000010562|UniProtKB=F1MN25	HEMATOPOIETIC PROGENITOR CELL ANTIGEN CD34 (PTHR16677:SF1)	-	-	-	-	transcription factor binding	tissue homeostasis	external side of plasma membrane
	CD34								carbohydrate binding	endothelial cell proliferation	intercellular bridge
	ortholog								sulfate binding	glomerular filtration	perinuclear region of cytoplasm
										signal transduction	extracellular region
										regulation of blood pressure	cytoplasm
										positive regulation of gene expression	plasma membrane
										negative regulation of gene expression	cell surface
										single organismal cell-cell adhesion	membrane
										negative regulation of blood coagulation	cell periphery
										negative regulation of tumor necrosis factor production
										positive regulation of interleukin-10 production
										paracrine signaling
										positive regulation of odontogenesis
										negative regulation of nitric oxide biosynthetic process
										positive regulation of angiogenesis
										leukocyte migration
										transdifferentiation
										vascular wound healing
										hematopoietic stem cell proliferation
										positive regulation of transforming growth factor beta production
										positive regulation of granulocyte colony-stimulating factor production
										extracellular exosome assembly
										glomerular endothelium development
										metanephric glomerular mesangial cell differentiation
										negative regulation of cellular response to heat
										negative regulation of cellular response to hypoxia
										negative regulation of interleukin-2 secretion
										positive regulation of glial cell line-derived neurotrophic factor secretion
										negative regulation of neuron death
										positive regulation of vasculogenesis
										endothelium development
										cell adhesion
										hemopoiesis
										cell motility
										stem cell proliferation
165.	Uncharacterized protein	WDR81	BOVIN|Ensembl=ENSBTAG00000011491|UniProtKB=A7Z049	WD REPEAT-CONTAINING PROTEIN 81 (PTHR22847:SF314)	mRNA splicing factor	kinase activity	RNA splicing, via transesterification reactions	-	-	negative regulation of phosphatase activity	-
	WDR81				esterase	hydrolase activity, acting on ester bonds	transcription from RNA polymerase II promoter
	ortholog				kinase inhibitor	mRNA binding	mRNA splicing, via spliceosome
						protein binding	RNA splicing, via transesterification reactions
						kinase inhibitor activity	developmental process
						kinase regulator activity	RNA localization
							regulation of catalytic activity
166.	4-hydroxyphenylpyruvate dioxygenase	HPD	BOVIN|Ensembl=ENSBTAG00000004175|UniProtKB=Q5EA20	4-HYDROXYPHENYLPYRUVATE DIOXYGENASE (PTHR11959:SF4)	oxygenase	oxidoreductase activity	cellular amino acid catabolic process	-	4-hydroxyphenylpyruvate dioxygenase activity	L-phenylalanine catabolic process	-
	HPD								metal ion binding	tyrosine catabolic process
	ortholog								oxidoreductase activity	oxidation-reduction process
									oxidoreductase activity, acting on single donors with incorporation of molecular oxygen	aromatic amino acid family metabolic process
									dioxygenase activity
167.	Melanocortin receptor 4	MC4R	BOVIN|Ensembl=ENSBTAG00000019676|UniProtKB=Q9GLJ8	MELANOCORTIN RECEPTOR 4 (PTHR22750:SF6)	G-protein coupled receptor	G-protein coupled receptor activity	cell-cell signaling	-	signal transducer activity	signal transduction	plasma membrane
	MC4R						visual perception		G-protein coupled receptor activity	G-protein coupled receptor signaling pathway	membrane
	ortholog						sensory perception		melanocortin receptor activity	feeding behavior	integral component of membrane
									melanocyte-stimulating hormone receptor activity	regulation of metabolic process
									ubiquitin protein ligase binding	insulin secretion
									neuropeptide binding	positive regulation of cAMP biosynthetic process
										response to insulin
										positive regulation of bone resorption
168.	IRX4 protein	IRX4	BOVIN|Ensembl=ENSBTAG00000015907|UniProtKB=A4IF73	IROQUOIS-CLASS HOMEODOMAIN PROTEIN IRX-4 (PTHR11211:SF16)	homeobox transcription factor	sequence-specific DNA binding transcription factor activity	transcription from RNA polymerase II promoter	-	sequence-specific DNA binding	regulation of transcription, DNA-templated	nucleus
	IRX4				nucleic acid binding	sequence-specific DNA binding transcription factor activity	ectoderm development		DNA binding	heart development
	ortholog						nervous system development
							regulation of transcription from RNA polymerase II promoter
169.	45 kDa calcium-binding protein (Fragment)	SDF4	BOVIN|Ensembl=ENSBTAG00000015642|UniProtKB=F1MKI5	45 KDA CALCIUM-BINDING PROTEIN (PTHR10827:SF39)	-	-	-	-	calcium ion binding	fat cell differentiation	Golgi lumen
	SDF4								metal ion binding		Golgi apparatus
	ortholog										membrane
											extracellular exosome
170.	Oxidative stress induced growth inhibitor 1	OSGIN1	BOVIN|Ensembl=ENSBTAG00000012508|UniProtKB=Q2KIN7	OXIDATIVE STRESS-INDUCED GROWTH INHIBITOR 1 (PTHR15192:SF15)	-	-	-	-	growth factor activity	negative regulation of cell growth	-
	OSGIN1									positive regulation of apoptotic process
	ortholog
171.	BOK protein	BOK	BOVIN|Ensembl=ENSBTAG00000008711|UniProtKB=A6H6W7	BCL-2-RELATED OVARIAN KILLER PROTEIN (PTHR11256:SF39)	signaling molecule	receptor binding	gamete generation	-	protein homodimerization activity	activation of cysteine-type endopeptidase activity involved in apoptotic process	nucleus
	BOK						induction of apoptosis		protein heterodimerization activity	cell proliferation	mitochondrial outer membrane
	ortholog						cell cycle			intrinsic apoptotic signaling pathway in response to DNA damage	cytoplasm
							induction of apoptosis			neuron apoptotic process	mitochondrion
							negative regulation of apoptotic process			intrinsic apoptotic signaling pathway by p53 class mediator	mitochondrial membrane
										extrinsic apoptotic signaling pathway in absence of ligand
										positive regulation of execution phase of apoptosis
										apoptotic process
										regulation of apoptotic process
172.	39S ribosomal protein L46, mitochondrial	MRPL46	BOVIN|Ensembl=ENSBTAG00000019830|UniProtKB=F1N499	39S RIBOSOMAL PROTEIN L46, MITOCHONDRIAL (PTHR13124:SF12)	-	-	-	-	hydrolase activity	metabolic process	mitochondrial inner membrane
	MRPL46								structural constituent of ribosome		ribosome
	ortholog										mitochondrion
											ribonucleoprotein complex
											mitochondrial large ribosomal subunit
173.	Chromosome 10 open reading frame 116 ortholog	C28H10ORF116	BOVIN|Ensembl=ENSBTAG00000032774|UniProtKB=Q2NKR5	-	-	-	-	-	-	positive regulation of fat cell differentiation	nucleus
	C28H10ORF116									positive regulation of transcription from RNA polymerase II promoter	cytoplasm
	ortholog									cellular response to radiation	extracellular exosome
										cellular response to cisplatin
										regulation of response to drug
174.	Stress-induced-phosphoprotein 1	STIP1	BOVIN|Ensembl=ENSBTAG00000015663|UniProtKB=Q3ZBZ8	STRESS-INDUCED-PHOSPHOPROTEIN 1 (PTHR22904:SF296)	chaperone	-	protein folding	-	-	-	nucleus
	STIP1						response to stress				cytoplasm
	ortholog
175.	Uncharacterized protein (Fragment)	TNIP2	BOVIN|Ensembl=ENSBTAG00000015126|UniProtKB=E1BKS3	-	-	-	-	-	protein kinase binding	I-kappaB kinase/NF-kappaB signaling	cytoplasm
	TNIP2								polyubiquitin binding	CD40 signaling pathway
	ortholog									toll-like receptor 2 signaling pathway
										toll-like receptor 3 signaling pathway
										toll-like receptor 9 signaling pathway
										positive regulation of macrophage activation
										positive regulation of I-kappaB kinase/NF-kappaB signaling
										positive regulation of transcription from RNA polymerase II promoter
										protein stabilization
										positive regulation of B cell activation
										interleukin-1-mediated signaling pathway
										cellular response to lipopolysaccharide
										negative regulation of endothelial cell apoptotic process
176.	Solute carrier family 2, facilitated glucose transporter member 4	SLC2A4	BOVIN|Ensembl=ENSBTAG00000009190|UniProtKB=Q27994	SOLUTE CARRIER FAMILY 2, FACILITATED GLUCOSE TRANSPORTER MEMBER 4 (PTHR24063:SF14)	carbohydrate transporter	carbohydrate transmembrane transporter activity	carbohydrate metabolic process	-	glucose transmembrane transporter activity	amylopectin biosynthetic process	endosome
	SLC2A4					transmembrane transporter activity	anion transport		transporter activity	glucose transport	cytosol
	ortholog						extracellular transport		transmembrane transporter activity	cellular response to insulin stimulus	plasma membrane
							carbohydrate transport		substrate-specific transmembrane transporter activity	glucose homeostasis	integral component of plasma membrane
										brown fat cell differentiation	external side of plasma membrane
										transmembrane transport	endomembrane system
										cellular response to osmotic stress	vesicle membrane
										transport	trans-Golgi network transport vesicle
										carbohydrate transport	insulin-responsive compartment
											sarcolemma
											membrane raft
											perinuclear region of cytoplasm
											extracellular exosome
											cytoplasm
											membrane
											integral component of membrane
											clathrin-coated vesicle
177.	Uncharacterized protein (Fragment)	KBTBD4	BOVIN|Ensembl=ENSBTAG00000018482|UniProtKB=F1MRW4	KELCH REPEAT AND BTB DOMAIN-CONTAINING PROTEIN 4 (PTHR24413:SF24)	transcription cofactor	transcription cofactor activity	transcription from RNA polymerase II promoter	actin cytoskeleton	-	-	-
	KBTBD4				serine protease	sequence-specific DNA binding transcription factor activity	proteolysis	intracellular
	ortholog				DNA binding protein	serine-type peptidase activity	cellular process
					serine protease	structural constituent of cytoskeleton
					non-motor actin binding protein	sequence-specific DNA binding transcription factor activity
						actin binding
178.	Ubiquitin carboxyl-terminal hydrolase CYLD	CYLD	BOVIN|Ensembl=ENSBTAG00000006291|UniProtKB=Q1RMU2	UBIQUITIN CARBOXYL-TERMINAL HYDROLASE CYLD (PTHR11830:SF3)	ribosomal protein	structural constituent of ribosome	translation	-	ubiquitin-specific protease activity	ubiquitin-dependent protein catabolic process	nucleus
	CYLD					nucleic acid binding			zinc ion binding	regulation of mitotic cell cycle	centrosome
	ortholog								protein kinase binding	Wnt signaling pathway	spindle
									Lys63-specific deubiquitinase activity	negative regulation of NF-kappaB transcription factor activity	cytosol
									proline-rich region binding	negative regulation of NF-kappaB import into nucleus	extrinsic component of cytoplasmic side of plasma membrane
									peptidase activity	negative regulation of T cell differentiation	ciliary basal body
									cysteine-type peptidase activity	necroptotic process	perinuclear region of cytoplasm
									hydrolase activity	regulation of microtubule cytoskeleton organization	ciliary tip
									ubiquitinyl hydrolase activity	protein K63-linked deubiquitination	cytoplasmic microtubule
									metal ion binding	negative regulation of canonical Wnt signaling pathway	midbody
										ripoptosome assembly involved in necroptotic process	cytoplasm
										regulation of cilium assembly	microtubule organizing center
										positive regulation of extrinsic apoptotic signaling pathway	cytoskeleton
										regulation of intrinsic apoptotic signaling pathway	microtubule
										proteolysis	plasma membrane
										protein deubiquitination	membrane
											cell projection
179.	Uncharacterized protein	VASN	BOVIN|Ensembl=ENSBTAG00000046339|UniProtKB=G3N0B6	VASORIN (PTHR24365:SF256)	receptor	receptor activity	cell communication	extracellular region	transforming growth factor beta binding	negative regulation of epithelial to mesenchymal transition	extracellular space
	VASN				extracellular matrix protein		cell adhesion	extracellular matrix		negative regulation of transforming growth factor beta receptor signaling pathway	mitochondrion
	ortholog						visual perception			cellular response to hypoxia	lysosomal membrane
							sensory perception			cellular response to redox state	plasma membrane
											cell surface
											extracellular exosome
180.	Ly-6/neurotoxin-like protein 1	LYNX1	BOVIN|Ensembl=ENSBTAG00000005762|UniProtKB=Q1RMQ4	SUBFAMILY NOT NAMED (PTHR16982:SF5)	-	-	-	-	-	-	plasma membrane
	LYNX1										dendrite
	ortholog										anchored component of membrane
											membrane
											cell projection
181.	DNA repair protein RAD51 homolog 1	RAD51	BOVIN|Ensembl=ENSBTAG00000002918|UniProtKB=Q2KJ94	DNA REPAIR PROTEIN RAD51 HOMOLOG 1 (PTHR22942:SF30)	DNA strand-pairing protein	hydrolase activity	DNA repair	-	damaged DNA binding	double-strand break repair via homologous recombination	nuclear chromosome
	RAD51				hydrolase	double-stranded DNA binding	DNA recombination		double-stranded DNA binding	DNA unwinding involved in DNA replication	lateral element
	ortholog					single-stranded DNA binding	response to stress		ATP binding	cellular response to DNA damage stimulus	nucleus
									protein C-terminus binding	meiotic nuclear division	nucleolus
									identical protein binding	regulation of double-strand break repair via homologous recombination	cytoplasm
									single-stranded DNA-dependent ATPase activity	positive regulation of DNA ligation	mitochondrial matrix
									DNA polymerase binding	protein homooligomerization	microtubule organizing center
									nucleotide binding	cellular response to ionizing radiation	PML body
									DNA binding	cellular response to camptothecin	perinuclear region of cytoplasm
									DNA-dependent ATPase activity	DNA metabolic process	condensed chromosome
										DNA repair	condensed nuclear chromosome
										DNA recombination	mitochondrion
											cytoskeleton
182.	Ras GTPase-activating protein 1	RASA1	BOVIN|Ensembl=ENSBTAG00000009565|UniProtKB=F1N7N8	RAS GTPASE-ACTIVATING PROTEIN 1 (PTHR10194:SF19)	signaling molecule	GTPase activity	phosphate-containing compound metabolic process	plasma membrane	glycoprotein binding	negative regulation of cell-matrix adhesion	ruffle
	RASA1				G-protein modulator	pyrophosphatase activity	nitrogen compound metabolic process	intracellular	GTPase activator activity	signal transduction	intracellular
	ortholog					small GTPase regulator activity	catabolic process		receptor binding	regulation of actin filament polymerization	plasma membrane
						enzyme activator activity	nucleobase-containing compound metabolic process		GTPase binding	positive regulation of GTPase activity	cytoplasm
							cell communication			blood vessel morphogenesis	intrinsic component of the cytoplasmic side of the plasma membrane
							response to stimulus			negative regulation of cell adhesion
							regulation of nucleobase-containing compound metabolic process			mitotic cytokinesis
							regulation of phosphate metabolic process			vasculogenesis
							regulation of catalytic activity			embryo development
										negative regulation of neuron apoptotic process
										negative regulation of Ras protein signal transduction
183.	Rho GDP-dissociation inhibitor 3 (Fragment)	ARHGDIG	BOVIN|Ensembl=ENSBTAG00000027854|UniProtKB=F1MBE5	RHO GDP-DISSOCIATION INHIBITOR 3 (PTHR10980:SF8)	signaling molecule	catalytic activity	metabolic process	-	Rho GDP-dissociation inhibitor activity	positive regulation of GTPase activity	cytoplasm
	ARHGDIG				G-protein modulator	receptor binding	cell communication		GTPase activator activity	regulation of catalytic activity	membrane
	ortholog					small GTPase regulator activity	regulation of catalytic activity		GDP-dissociation inhibitor activity	regulation of protein localization
184.	Uncharacterized protein	CD164L2	BOVIN|Ensembl=ENSBTAG00000019728|UniProtKB=F1N2S0	CD164 SIALOMUCIN-LIKE 2 PROTEIN (PTHR11337:SF11)	-	-	cell communication	-	-	-	-
	CD164L2						cell-cell adhesion
	ortholog
185.	Ubiquitin carboxyl-terminal hydrolase	USP50	BOVIN|Ensembl=ENSBTAG00000011929|UniProtKB=E1BF60	INACTIVE UBIQUITIN CARBOXYL-TERMINAL HYDROLASE 50 (PTHR24006:SF397)	cysteine protease	cysteine-type peptidase activity	gamete generation	-	ubiquitinyl hydrolase activity	ubiquitin-dependent protein catabolic process	SAGA complex
	USP50				mRNA splicing factor	ubiquitin-protein ligase activity	RNA splicing, via transesterification reactions		cysteine-type endopeptidase activity	regulation of transcription, DNA-templated
	ortholog				ubiquitin-protein ligase	mRNA binding	mRNA splicing, via spliceosome		ubiquitin-specific protease activity	histone deubiquitination
					cysteine protease		RNA splicing, via transesterification reactions		peptidase activity	proteasome-mediated ubiquitin-dependent protein catabolic process
							proteolysis		cysteine-type peptidase activity	regulation of proteasomal protein catabolic process
									hydrolase activity	proteolysis
186.	Uncharacterized protein	SYVN1	BOVIN|Ensembl=ENSBTAG00000005076|UniProtKB=E1BAK9	E3 UBIQUITIN-PROTEIN LIGASE SYNOVIOLIN (PTHR12477:SF69)	ubiquitin-protein ligase	ubiquitin-protein ligase activity	proteolysis	-	zinc ion binding	in utero embryonic development	nucleus
	SYVN1								metal ion binding	protein N-linked glycosylation via asparagine	endoplasmic reticulum
	ortholog								acid-amino acid ligase activity	ER-associated ubiquitin-dependent protein catabolic process	membrane
										negative regulation of endoplasmic reticulum stress-induced intrinsic apoptotic signaling pathway
187.	Probable inactive glycosyltransferase 25 family member 3 (Fragment)	CERCAM	BOVIN|Ensembl=ENSBTAG00000038139|UniProtKB=F1MWR5	INACTIVE GLYCOSYLTRANSFERASE 25 FAMILY MEMBER 3-RELATED (PTHR10730:SF9)	oxygenase	oxidoreductase activity	protein metabolic process	-	-	cell adhesion	endoplasmic reticulum lumen
	CERCAM						cellular process				endoplasmic reticulum
	ortholog						cell adhesion
188.	Protein disulfide-isomerase A4	PDIA4	BOVIN|Ensembl=ENSBTAG00000017143|UniProtKB=F1MEN8	PROTEIN DISULFIDE-ISOMERASE A4 (PTHR18929:SF56)	isomerase	protein disulfide isomerase activity	protein folding	-	protein disulfide isomerase activity	protein folding	endoplasmic reticulum lumen
	PDIA4						cellular protein modification process		isomerase activity	cell redox homeostasis	melanosome
	ortholog								poly(A) RNA binding	metabolic process	endoplasmic reticulum
										response to endoplasmic reticulum stress	cell surface
189.	Neurexophilin (Fragment)	NXPH1	BOVIN|Ensembl=ENSBTAG00000006924|UniProtKB=G8JKW6	NEUREXOPHILIN-1 (PTHR17103:SF13)	signaling molecule	receptor binding	cellular process	-	receptor binding	-	extracellular region
	NXPH1
	ortholog
190.	ABTB1 protein	ABTB1	BOVIN|Ensembl=ENSBTAG00000018238|UniProtKB=A4FV83	ANKYRIN REPEAT AND BTB/POZ DOMAIN-CONTAINING PROTEIN 1 (PTHR24413:SF83)	transcription cofactor	transcription cofactor activity	transcription from RNA polymerase II promoter	actin cytoskeleton	-	-	nucleolus
	ABTB1				serine protease	sequence-specific DNA binding transcription factor activity	proteolysis	intracellular			cytoplasm
	ortholog				DNA binding protein	serine-type peptidase activity	cellular process				plasma membrane
					serine protease	structural constituent of cytoskeleton
					non-motor actin binding protein	sequence-specific DNA binding transcription factor activity
						actin binding
191.	MGC157405 protein	MGC157405	BOVIN|Ensembl=ENSBTAG00000037784|UniProtKB=A4IFS5	PEPSINOGEN 5, GROUP I (PTHR13683:SF269)	aspartic protease	aspartic-type endopeptidase activity	proteolysis	-	aspartic-type endopeptidase activity	proteolysis	-
	MGC157405				aspartic protease		cellular defense response		peptidase activity
	ortholog								hydrolase activity
192.	R3H domain-containing protein 2	R3HDM2	BOVIN|Ensembl=ENSBTAG00000018361|UniProtKB=F1MEA2	R3H DOMAIN-CONTAINING PROTEIN 2 (PTHR15672:SF13)	-	-	-	-	nucleic acid binding	-	nucleus
	R3HDM2
	ortholog
193.	Uncharacterized protein	CECR5	BOVIN|Ensembl=ENSBTAG00000016995|UniProtKB=F1N6K5	CAT EYE SYNDROME CRITICAL REGION PROTEIN 5 (PTHR14269:SF10)	transferase	transferase activity	phospholipid metabolic process	-	-	-	mitochondrion
	CECR5						phospholipid metabolic process
	ortholog
194.	Eukaryotic translation initiation factor 2C, 2	EIF2C2	BOVIN|Ensembl=ENSBTAG00000001579|UniProtKB=B0JYP5	PROTEIN ARGONAUTE-2 (PTHR22891:SF18)	-	-	-	-	translation initiation factor activity	translational initiation	cytoplasmic mRNA processing body
	EIF2C2								RNA 7-methylguanosine cap binding	transcription, DNA-templated	nucleus
	ortholog								mRNA binding	regulation of transcription, DNA-templated	cytosol
									siRNA binding	post-embryonic development	polysome
									miRNA binding	miRNA metabolic process	mRNA cap binding complex
									metal ion binding	pre-miRNA processing	membrane
									endoribonuclease activity, cleaving siRNA-paired mRNA	negative regulation of translation involved in gene silencing by miRNA	RISC complex
									nucleic acid binding	mRNA cleavage involved in gene silencing by miRNA	micro-ribonucleoprotein complex
									RNA binding	negative regulation of translational initiation	cytoplasm
									nuclease activity	positive regulation of nuclear-transcribed mRNA poly(A) tail shortening	ribonucleoprotein complex
									endonuclease activity	RNA phosphodiester bond hydrolysis, endonucleolytic
									endoribonuclease activity	mRNA cleavage
									hydrolase activity	regulation of translation
									endoribonuclease activity, producing 5'-phosphomonoesters	positive regulation of gene expression
									poly(A) RNA binding	gene silencing by RNA
										positive regulation of nuclear-transcribed mRNA catabolic process, deadenylation-dependent decay
195.	CARD11 protein	CARD11	BOVIN|Ensembl=ENSBTAG00000014698|UniProtKB=A8E646	CASPASE RECRUITMENT DOMAIN-CONTAINING PROTEIN 11 (PTHR14559:SF10)	-	-	cell communication	-	CARD domain binding	signal transduction	immunological synapse
	CARD11									positive regulation of B cell proliferation	cytoplasm
	ortholog									T cell costimulation	T cell receptor complex
										positive regulation of T cell proliferation	membrane raft
										regulation of apoptotic process	plasma membrane
										positive regulation of I-kappaB kinase/NF-kappaB signaling
										thymic T cell selection
										positive regulation of interleukin-2 biosynthetic process
										regulation of B cell differentiation
										regulation of T cell differentiation
										regulation of immune response
										positive regulation of NF-kappaB transcription factor activity
										positive regulation of cytokine production
										positive regulation of T cell activation
196.	Uncharacterized protein	MYOM2	BOVIN|Ensembl=ENSBTAG00000009387|UniProtKB=E1BF23	MYOMESIN-2 (PTHR19900:SF48)	non-receptor serine/threonine protein kinase	protein kinase activity	protein phosphorylation	intracellular	-	muscle contraction	mitochondrion
	MYOM2				non-receptor serine/threonine protein kinase	structural constituent of cytoskeleton	cell communication				M band
	ortholog				guanyl-nucleotide exchange factor	protein binding	cell adhesion
					actin family cytoskeletal protein	small GTPase regulator activity	muscle contraction
					cell adhesion molecule	guanyl-nucleotide exchange factor activity	mesoderm development
							muscle organ development
							intracellular protein transport
							phagocytosis
							regulation of catalytic activity
197.	Isobutyryl-CoA dehydrogenase, mitochondrial	ACAD8	BOVIN|Ensembl=ENSBTAG00000012937|UniProtKB=F1MH57	ISOBUTYRYL-COA DEHYDROGENASE, MITOCHONDRIAL (PTHR10909:SF145)	transferase	oxidoreductase activity	respiratory electron transport chain	-	acyl-CoA dehydrogenase activity	oxidation-reduction process	mitochondrion
	ACAD8				dehydrogenase	transferase activity	acyl-CoA metabolic process		flavin adenine dinucleotide binding	metabolic process
	ortholog				oxidase		nitrogen compound metabolic process		oxidoreductase activity	valine catabolic process
							fatty acid beta-oxidation		oxidoreductase activity, acting on the CH-CH group of donors	branched-chain amino acid catabolic process
							acyl-CoA metabolic process
198.	Uncharacterized protein	MGC127055	BOVIN|Ensembl=ENSBTAG00000026501|UniProtKB=G1K127	CYTOCHROME P450 2D6 (PTHR24300:SF13)	-	-	-	-	iron ion binding	xenobiotic metabolic process	cytoplasm
	MGC127055								arachidonic acid epoxygenase activity	arachidonic acid metabolic process	intracellular membrane-bounded organelle
	ortholog								steroid hydroxylase activity	exogenous drug catabolic process
									oxidoreductase activity, acting on paired donors, with incorporation or reduction of molecular oxygen, reduced flavin or flavoprotein as one donor, and incorporation of one atom of oxygen	oxidation-reduction process
									oxygen binding
									heme binding
									monooxygenase activity
									oxidoreductase activity
									oxidoreductase activity, acting on paired donors, with incorporation or reduction of molecular oxygen
									metal ion binding
199.	Uncharacterized protein	LOC790886	BOVIN|Ensembl=ENSBTAG00000040409|UniProtKB=F1MW79	COMPLEMENT FACTOR H-RELATED PROTEIN 5 (PTHR19325:SF328)	apolipoprotein	serine-type peptidase activity	complement activation	-	-	-	-
	LOC790886				receptor	metallopeptidase activity	proteolysis
	ortholog				metalloprotease	receptor activity	cell communication
					serine protease	lipid transporter activity	cell-cell adhesion
					metalloprotease		blood coagulation
					serine protease		lipid transport
					complement component
					cell adhesion molecule
200.	GTPase, IMAP family member 7	GIMAP7	BOVIN|Ensembl=ENSBTAG00000030940|UniProtKB=Q2KJJ4	GTPASE IMAP FAMILY MEMBER 7 (PTHR10903:SF53)	-	-	immune system process	-	-	-	-
	GIMAP7
	ortholog
201.	Uncharacterized protein	GIMAP7	BOVIN|Ensembl=ENSBTAG00000001198|UniProtKB=F1MIE4	GTPASE IMAP FAMILY MEMBER 7 (PTHR10903:SF53)	-	-	immune system process	-	GTP binding	-	-
	GIMAP7
	ortholog
202.	Uncharacterized protein	ARHGEF16	BOVIN|Ensembl=ENSBTAG00000020837|UniProtKB=F1MFR9	RHO GUANINE NUCLEOTIDE EXCHANGE FACTOR 16 (PTHR12845:SF3)	-	-	-	-	Rho guanyl-nucleotide exchange factor activity	regulation of Rho protein signal transduction	-
	ARHGEF16								Rho GTPase binding	positive regulation of GTPase activity
	ortholog								PDZ domain binding	cell chemotaxis
									receptor tyrosine kinase binding	positive regulation of establishment of protein localization to plasma membrane
203.	Cysteine and histidine-rich protein 1	CYHR1	BOVIN|Ensembl=ENSBTAG00000035254|UniProtKB=Q7YR89	CYSTEINE AND HISTIDINE-RICH PROTEIN 1 (PTHR23059:SF4)	-	-	-	-	metal ion binding	-	nuclear envelope
	CYHR1										perinuclear region of cytoplasm
	ortholog										cytoplasm
204.	Cytosolic Fe-S cluster assembly factor NARFL	NARFL	BOVIN|Ensembl=ENSBTAG00000002484|UniProtKB=A4FV58	CYTOSOLIC FE-S CLUSTER ASSEMBLY FACTOR NARFL (PTHR11615:SF103)	dehydrogenase	-	-	-	metal ion binding	response to hypoxia	CIA complex
	NARFL				reductase				4 iron, 4 sulfur cluster binding	hematopoietic progenitor cell differentiation
	ortholog								iron-sulfur cluster binding	regulation of transcription, DNA-templated
										iron-sulfur cluster assembly
										oxygen homeostasis
205.	Cleavage and polyadenylation specificity factor subunit 1	CPSF1	BOVIN|Ensembl=ENSBTAG00000008355|UniProtKB=Q10569	CLEAVAGE AND POLYADENYLATION SPECIFICITY FACTOR SUBUNIT 1 (PTHR10644:SF2)	damaged DNA-binding protein	damaged DNA binding	DNA repair	-	mRNA binding	mRNA polyadenylation	mRNA cleavage and polyadenylation specificity factor complex
	CPSF1				mRNA polyadenylation factor	poly(A) RNA binding	mRNA polyadenylation		mRNA 3'-UTR binding	mRNA cleavage	nucleus
	ortholog								nucleic acid binding	mRNA processing	nucleoplasm
									RNA binding
206.	Uncharacterized protein (Fragment)	THAP7	BOVIN|Ensembl=ENSBTAG00000044198|UniProtKB=F1MPU9	THAP DOMAIN-CONTAINING PROTEIN 7 (PTHR23080:SF14)	nucleic acid binding	nucleic acid binding	DNA metabolic process	-	protein N-terminus binding	negative regulation of transcription, DNA-templated	nuclear speck
	THAP7								C2H2 zinc finger domain binding
	ortholog								nucleic acid binding
207.	Telomerase reverse transcriptase	TERT	BOVIN|Ensembl=ENSBTAG00000012567|UniProtKB=F1MXC3	TELOMERASE REVERSE TRANSCRIPTASE (PTHR12066:SF0)	reverse transcriptase	RNA-directed DNA polymerase activity	transcription, DNA-dependent	-	DNA binding	RNA-dependent DNA replication	nucleus
	TERT					nucleic acid binding			telomeric template RNA reverse transcriptase activity	metabolic process	chromosome, telomeric region
	ortholog								RNA-directed DNA polymerase activity	telomere maintenance via telomerase	nucleolus
									metal ion binding	DNA strand elongation	cytoplasm
									transferase activity	telomere formation via telomerase	PML body
									nucleotidyltransferase activity	replicative senescence	ribonucleoprotein complex
									telomeric DNA binding	negative regulation of extrinsic apoptotic signaling pathway in absence of ligand	nucleoplasm
									protein homodimerization activity		chromosome
									telomeric RNA binding		telomerase catalytic core complex
									telomerase activity		telomerase holoenzyme complex
208.	Bifunctional lysine-specific demethylase and histidyl-hydroxylase MINA	MINA	BOVIN|Ensembl=ENSBTAG00000015546|UniProtKB=Q5EA24	BIFUNCTIONAL LYSINE-SPECIFIC DEMETHYLASE AND HISTIDYL-HYDROXYLASE MINA (PTHR13096:SF2)	-	-	-	-	RNA polymerase II transcription factor binding transcription factor activity involved in negative regulation of transcription	negative regulation of transcription from RNA polymerase II promoter	transcription factor complex
	MINA								metal ion binding	transcription, DNA-templated	nucleolus
	ortholog								dioxygenase activity	ribosome biogenesis	cytosol
									oxidoreductase activity	oxidation-reduction process	nucleus
										regulation of transcription, DNA-templated	cytoplasm
209.	Secreted frizzled-related protein 3	FRZB	BOVIN|Ensembl=ENSBTAG00000010977|UniProtKB=Q95117	SECRETED FRIZZLED-RELATED PROTEIN 3 (PTHR11309:SF76)	signaling molecule	receptor activity	reproduction	extracellular region	Wnt-protein binding	negative regulation of cell proliferation	extracellular space
	FRZB				G-protein coupled receptor	protein binding	cell communication	intracellular		negative regulation of cell development	extracellular region
	ortholog						single-multicellular organism process			neural crest cell differentiation
							anatomical structure morphogenesis			negative regulation of Wnt signaling pathway
							embryo development			negative regulation of cell growth
							cell differentiation			non-canonical Wnt signaling pathway
							skeletal system development			positive regulation of apoptotic process
							mammary gland development			positive regulation of fat cell differentiation
							response to stimulus			convergent extension involved in organogenesis
							regulation of biological process			negative regulation of cartilage development
										somite development
										negative regulation of hepatocyte differentiation
										negative regulation of canonical Wnt signaling pathway
										cochlea morphogenesis
										multicellular organismal development
										Wnt signaling pathway
										cell differentiation
										inner ear morphogenesis
210.	Transmembrane protein 141	TMEM141	BOVIN|Ensembl=ENSBTAG00000013889|UniProtKB=Q3SZU9	TRANSMEMBRANE PROTEIN 141 (PTHR21694:SF17)	-	-	-	-	-	-	integral component of membrane
	TMEM141										membrane
	ortholog
211.	Heat shock protein beta-1	HSPB1	BOVIN|Ensembl=ENSBTAG00000011969|UniProtKB=E1BEL7	HEAT SHOCK PROTEIN BETA-1 (PTHR11527:SF114)	structural protein	structural molecule activity	immune system process	-	protein kinase C binding	retina homeostasis	extracellular space
	HSPB1				chaperone		protein folding		protein kinase C inhibitor activity	response to virus	nucleus
	ortholog						muscle contraction		identical protein binding	positive regulation of interleukin-1 beta production	plasma membrane
							visual perception		poly(A) RNA binding	intracellular signal transduction	focal adhesion
							sensory perception		protein kinase binding	positive regulation of endothelial cell chemotaxis by VEGF-activated vascular endothelial growth factor receptor signaling pathway	Z disc
							response to stress			positive regulation of tumor necrosis factor biosynthetic process	extracellular exosome
										regulation of I-kappaB kinase/NF-kappaB signaling	intracellular
										positive regulation of blood vessel endothelial cell migration	cytoplasm
										positive regulation of angiogenesis	contractile fiber
										platelet aggregation	spindle
										negative regulation of protein serine/threonine kinase activity	cytoskeleton
										negative regulation of oxidative stress-induced intrinsic apoptotic signaling pathway
										negative regulation of protein kinase activity
										cellular response to vascular endothelial growth factor stimulus
										positive regulation of endothelial cell chemotaxis
										negative regulation of apoptotic signaling pathway
212.	Uncharacterized protein (Fragment)	CACNA2D1	BOVIN|Ensembl=ENSBTAG00000020569|UniProtKB=F1N7F9	VOLTAGE-DEPENDENT CALCIUM CHANNEL SUBUNIT ALPHA-2/DELTA-1 (PTHR10166:SF6)	-	cation transmembrane transporter activity	cation transport	-	voltage-gated calcium channel activity	calcium ion transport	voltage-gated calcium channel complex
	CACNA2D1						protein targeting		calcium channel regulator activity	regulation of calcium ion transport	sarcoplasmic reticulum
	ortholog									calcium ion transmembrane transport	T-tubule
											extracellular exosome
213.	Uncharacterized protein	SLC22A18	BOVIN|Ensembl=ENSBTAG00000012742|UniProtKB=F1MWZ2	SOLUTE CARRIER FAMILY 22 MEMBER 18 (PTHR24002:SF3)	-	-	-	-	drug transmembrane transporter activity	drug transmembrane transport	nuclear envelope
	SLC22A18								ubiquitin protein ligase binding	drug transport	cytoplasm
	ortholog									transmembrane transport	integral component of membrane
											apical plasma membrane
											membrane
214.	Uncharacterized protein	C23H6orf141	BOVIN|Ensembl=ENSBTAG00000047591|UniProtKB=G3MXD8	-	-	-	-	-	-	-	-
	C23H6orf141
	ortholog
215.	SYT5 protein	SYT5	BOVIN|Ensembl=ENSBTAG00000002522|UniProtKB=A4IFJ2	SYNAPTOTAGMIN-5 (PTHR10024:SF37)	membrane trafficking regulatory protein	-	synaptic transmission	-	transporter activity	vesicle fusion	plasma membrane
	SYT5						neurotransmitter secretion		calcium ion binding	synaptic vesicle exocytosis	synaptic vesicle membrane
	ortholog						intracellular protein transport		calcium-dependent phospholipid binding	calcium ion-dependent exocytosis	dense core granule
							synaptic vesicle exocytosis		syntaxin binding	regulation of calcium ion-dependent exocytosis	neuron projection
									clathrin binding	synaptic vesicle endocytosis	neuronal cell body
									protein heterodimerization activity	calcium ion-dependent exocytosis of neurotransmitter	perinuclear region of cytoplasm
										transport	synaptic vesicle
											membrane
216.	Cholinesterase	BCHE	BOVIN|Ensembl=ENSBTAG00000011139|UniProtKB=P32749	CHOLINESTERASE (PTHR11559:SF154)	esterase	hydrolase activity, acting on ester bonds	metabolic process	-	acetylcholinesterase activity	metabolic process	extracellular space
	BCHE				lipase				cholinesterase activity		nuclear envelope lumen
	ortholog								identical protein binding		endoplasmic reticulum
									hydrolase activity		blood microparticle
									carboxylic ester hydrolase activity		extracellular region
217.	Uncharacterized protein	PCDH7	BOVIN|Ensembl=ENSBTAG00000000061|UniProtKB=E1BCK4	PROTOCADHERIN-7 (PTHR24027:SF14)	cadherin	binding	cellular process	-	calcium ion binding	homophilic cell adhesion via plasma membrane adhesion molecules	plasma membrane
	PCDH7						visual perception			cell adhesion	integral component of membrane
	ortholog						sensory perception of sound				membrane
							mesoderm development
							nervous system development
							heart development
							muscle organ development
218.	Argininosuccinate synthase	ASS1	BOVIN|Ensembl=ENSBTAG00000020747|UniProtKB=P14568	ARGININOSUCCINATE SYNTHASE (PTHR11587:SF1)	ligase	ligase activity	nitrogen compound metabolic process	-	argininosuccinate synthase activity	urea cycle	cytoplasm
	ASS1						cellular amino acid biosynthetic process		ATP binding	citrulline metabolic process	extracellular exosome
	ortholog								amino acid binding	argininosuccinate metabolic process
									poly(A) RNA binding	arginine biosynthetic process
									nucleotide binding	aspartate metabolic process
									ligase activity	positive regulation of nitric oxide biosynthetic process
										cellular response to laminar fluid shear stress
										negative regulation of leukocyte cell-cell adhesion
										cellular amino acid biosynthetic process
219.	Glutamine-dependent NAD(+) synthetase	NADSYN1	BOVIN|Ensembl=ENSBTAG00000016470|UniProtKB=Q3ZBF0	GLUTAMINE-DEPENDENT NAD(+) SYNTHETASE (PTHR23090:SF9)	-	-	-	-	NAD+ synthase (glutamine-hydrolyzing) activity	NAD biosynthetic process	cytoplasm
	NADSYN1								ATP binding	nitrogen compound metabolic process
	ortholog								hydrolase activity, acting on carbon-nitrogen (but not peptide) bonds
									nucleotide binding
									ligase activity
220.	Uncharacterized protein (Fragment)	HCK	BOVIN|Ensembl=ENSBTAG00000007932|UniProtKB=F1MWN2	TYROSINE-PROTEIN KINASE HCK (PTHR24418:SF181)	non-receptor tyrosine protein kinase	non-membrane spanning protein tyrosine kinase activity	apoptotic process	cytoplasm	protein tyrosine kinase activity	peptidyl-tyrosine phosphorylation	extrinsic component of cytoplasmic side of plasma membrane
	HCK				non-receptor tyrosine protein kinase		protein phosphorylation		ATP binding	protein phosphorylation
	ortholog						cell-cell signaling		nucleotide binding	phosphorylation
							cell proliferation		protein kinase activity	phagocytosis
							cell adhesion		kinase activity	cytoskeleton organization
							apoptotic process		transferase activity	transmembrane receptor protein tyrosine kinase signaling pathway
							cell differentiation		transferase activity, transferring phosphorus-containing groups	cell differentiation
									non-membrane spanning protein tyrosine kinase activity	peptidyl-tyrosine autophosphorylation
									receptor binding	regulation of cell proliferation
										negative regulation of apoptotic process
										innate immune response
										regulation of phagocytosis
										defense response to Gram-positive bacterium
										cellular response to peptide hormone stimulus
										regulation of podosome assembly
221.	Transmembrane protein 14A	TMEM14A	BOVIN|Ensembl=ENSBTAG00000005206|UniProtKB=P56982	TRANSMEMBRANE PROTEIN 14A (PTHR12668:SF11)	-	-	-	-	-	-	integral component of membrane
	TMEM14A										membrane
	ortholog
222.	PDGFD protein	PDGFD	BOVIN|Ensembl=ENSBTAG00000034827|UniProtKB=A4IFC0	PLATELET-DERIVED GROWTH FACTOR D (PTHR10127:SF13)	transporter	oxidoreductase activity	immune system process	extracellular region	platelet-derived growth factor receptor binding	platelet-derived growth factor receptor signaling pathway	membrane
	PDGFD				apolipoprotein	serine-type peptidase activity	proteolysis	extracellular matrix	growth factor activity	regulation of peptidyl-tyrosine phosphorylation	extracellular exosome
	ortholog				growth factor	metallopeptidase activity	synaptic transmission			positive regulation of cell division
					membrane-bound signaling molecule	receptor activity	cell-cell adhesion			cellular response to amino acid stimulus
					receptor	lipid transporter activity	visual perception
					metalloprotease	transmembrane transporter activity	sensory perception
					serine protease	growth factor activity	ectoderm development
					oxidase	enzyme regulator activity	mesoderm development
					metalloprotease		skeletal system development
					serine protease		angiogenesis
					extracellular matrix protein		nervous system development
					enzyme modulator		heart development
					cell adhesion molecule		blood coagulation
							lipid transport
							intracellular protein transport
							endocytosis
							vitamin transport
							regulation of catalytic activity
223.	Uncharacterized protein	USH2A	BOVIN|Ensembl=ENSBTAG00000006188|UniProtKB=E1BP05	USHERIN (PTHR10574:SF170)	receptor	receptor activity	cell communication	extracellular region	collagen binding	sensory perception of sound	photoreceptor inner segment
	USH2A				extracellular matrix linker protein		cell-matrix adhesion	extracellular matrix	myosin binding	hair cell differentiation	stereocilia ankle link complex
	ortholog						cell-cell adhesion			photoreceptor cell maintenance	basement membrane
							neurological system process			maintenance of organ identity	cytoplasm
							ectoderm development			sensory perception of light stimulus	apical plasma membrane
							nervous system development			inner ear receptor cell differentiation	photoreceptor connecting cilium
											stereocilium membrane
											periciliary membrane compartment
											stereocilium bundle
224.	Vitamin K-dependent protein S	PROS1	BOVIN|Ensembl=ENSBTAG00000023652|UniProtKB=P07224	VITAMIN K-DEPENDENT PROTEIN S (PTHR24040:SF0)	-	-	-	-	calcium ion binding	blood coagulation	extracellular exosome
	PROS1									fibrinolysis	blood microparticle
	ortholog									hemostasis	extracellular region
											extracellular space
225.	Uncharacterized protein	HMGXB4	BOVIN|Ensembl=ENSBTAG00000010533|UniProtKB=F1MNG0	HMG DOMAIN-CONTAINING PROTEIN 4 (PTHR13711:SF169)	HMG box transcription factor	sequence-specific DNA binding transcription factor activity	transcription from RNA polymerase II promoter	-	chromatin binding	chromatin remodeling	nucleus
	HMGXB4				signaling molecule	sequence-specific DNA binding transcription factor activity	cell communication			regulation of transcription, DNA-templated	NURF complex
	ortholog				chromatin/chromatin-binding protein	chromatin binding	regulation of transcription from RNA polymerase II promoter
						receptor binding	chromatin organization
226.	Uncharacterized protein (Fragment)	KCNQ1	BOVIN|Ensembl=ENSBTAG00000010986|UniProtKB=F1N4R0	POTASSIUM VOLTAGE-GATED CHANNEL SUBFAMILY KQT MEMBER 1 (PTHR11537:SF109)	voltage-gated potassium channel	voltage-gated potassium channel activity	cellular process	-	delayed rectifier potassium channel activity	regulation of gene expression by genetic imprinting	lysosome
	KCNQ1				voltage-gated ion channel	cation channel activity	cation transport		calmodulin binding	gene silencing	early endosome
	ortholog					cation transmembrane transporter activity	regulation of biological process		protein phosphatase 1 binding	cellular response to drug	late endosome
									protein kinase A catalytic subunit binding	cardiac muscle contraction	voltage-gated potassium channel complex
									protein kinase A regulatory subunit binding	regulation of ventricular cardiac muscle cell membrane repolarization	integral component of membrane
									ion channel binding	regulation of atrial cardiac muscle cell membrane repolarization	basolateral plasma membrane
									voltage-gated potassium channel activity involved in atrial cardiac muscle cell action potential repolarization	cellular response to cAMP	membrane
									scaffold protein binding	potassium ion export
									voltage-gated potassium channel activity involved in ventricular cardiac muscle cell action potential repolarization	potassium ion transmembrane transport
									ion channel activity	cardiovascular system development
									voltage-gated potassium channel activity	ventricular cardiac muscle cell action potential
									potassium channel activity	membrane repolarization during cardiac muscle cell action potential
									voltage-gated potassium channel activity involved in cardiac muscle cell action potential repolarization	atrial cardiac muscle cell action potential
										regulation of heart rate by cardiac conduction
										positive regulation of potassium ion transmembrane transport
										transport
										ion transport
										potassium ion transport
										transmembrane transport
										regulation of membrane repolarization
										membrane repolarization during action potential
227.	Diphthine synthase	DPH5	BOVIN|Ensembl=ENSBTAG00000019029|UniProtKB=Q5E982	DIPHTHINE SYNTHASE (PTHR10882:SF0)	methyltransferase	methyltransferase activity	cellular amino acid metabolic process	-	diphthine synthase activity	peptidyl-diphthamide biosynthetic process from peptidyl-histidine	-
	DPH5								methyltransferase activity	methylation
	ortholog								transferase activity	metabolic process
228.	cAMP-dependent protein kinase type II-beta regulatory subunit	PRKAR2B	BOVIN|Ensembl=ENSBTAG00000014958|UniProtKB=F6Q9S4	CAMP-DEPENDENT PROTEIN KINASE TYPE II-BETA REGULATORY SUBUNIT (PTHR11635:SF121)	kinase modulator	kinase activity	protein phosphorylation	-	cAMP-dependent protein kinase regulator activity	regulation of protein kinase activity	cytoplasm
	PRKAR2B					protein binding	cell communication		cAMP binding	regulation of protein phosphorylation	plasma membrane
	ortholog					kinase regulator activity	regulation of catalytic activity		nucleotide binding	phosphorylation	cAMP-dependent protein kinase complex
									kinase activity	fatty acid metabolic process	membrane
									cAMP-dependent protein kinase inhibitor activity	learning	centrosome
									ubiquitin protein ligase binding	negative regulation of cAMP-dependent protein kinase activity	dendritic spine
									protein kinase A catalytic subunit binding		dendritic shaft
									protein kinase binding		extracellular exosome
											ciliary base
229.	Uncharacterized protein	GRAMD1B	BOVIN|Ensembl=ENSBTAG00000001410|UniProtKB=F1MPQ7	GRAM DOMAIN-CONTAINING PROTEIN 1B (PTHR23319:SF3)	-	-	-	-	-	-	-
	GRAMD1B
	ortholog
230.	Uncharacterized protein	ACAD9	BOVIN|Ensembl=ENSBTAG00000003242|UniProtKB=F1N0A4	ACYL-COA DEHYDROGENASE FAMILY MEMBER 9, MITOCHONDRIAL (PTHR10909:SF264)	transferase	oxidoreductase activity	respiratory electron transport chain	-	acyl-CoA dehydrogenase activity	metabolic process	nucleus
	ACAD9				dehydrogenase	transferase activity	acyl-CoA metabolic process		oxidoreductase activity	oxidation-reduction process	mitochondrion
	ortholog				oxidase		nitrogen compound metabolic process		oxidoreductase activity, acting on the CH-CH group of donors		dendrite
							fatty acid beta-oxidation		flavin adenine dinucleotide binding
							acyl-CoA metabolic process
231.	Uncharacterized protein (Fragment)	KLHL1	BOVIN|Ensembl=ENSBTAG00000008647|UniProtKB=F1N065	KELCH-LIKE PROTEIN 1 (PTHR24412:SF75)	-	-	-	-	-	adult walking behavior	cytoplasm
	KLHL1									dendrite development	dendrite
	ortholog									cerebellar Purkinje cell layer development	neuronal cell body
										locomotory behavior
232.	ADCYAP1 protein	ADCYAP1	BOVIN|Ensembl=ENSBTAG00000020650|UniProtKB=A4FV02	PITUITARY ADENYLATE CYCLASE-ACTIVATING POLYPEPTIDE (PTHR11213:SF1)	neuropeptide	neuropeptide hormone activity	cellular process	-	neuropeptide hormone activity	neuropeptide signaling pathway	extracellular region
	ADCYAP1								pituitary adenylate cyclase activating polypeptide activity	regulation of G-protein coupled receptor protein signaling pathway
	ortholog								peptide hormone receptor binding	positive regulation of adenylate cyclase activity involved in G-protein coupled receptor signaling pathway
									hormone activity	cAMP-mediated signaling
									receptor signaling protein activity	neuron projection development
									receptor binding	regulation of protein localization
										positive regulation of GTPase activity
										positive regulation of protein kinase activity
										positive regulation of transcription from RNA polymerase II promoter
										positive regulation of ERK1 and ERK2 cascade
										nervous system development
										negative regulation of cell cycle
										positive regulation of gene expression
233.	Uncharacterized protein	PCDH10	BOVIN|Ensembl=ENSBTAG00000019977|UniProtKB=F1N2W7	PROTOCADHERIN-10 (PTHR24028:SF0)	cadherin	calcium ion binding	cell communication	-	calcium ion binding	homophilic cell adhesion via plasma membrane adhesion molecules	plasma membrane
	PCDH10						cell-cell adhesion			cell adhesion	integral component of membrane
	ortholog						ectoderm development				membrane
							nervous system development
234.	QTRTD1 protein	QTRTD1	BOVIN|Ensembl=ENSBTAG00000004977|UniProtKB=A6H7F4	QUEUINE TRNA-RIBOSYLTRANSFERASE SUBUNIT QTRTD1 (PTHR11962:SF3)	glycosyltransferase	transferase activity, transferring glycosyl groups	tRNA metabolic process	-	queuine tRNA-ribosyltransferase activity	queuosine biosynthetic process	-
	QTRTD1									tRNA modification
	ortholog
235.	Pleckstrin homology-like domain family A member 2	PHLDA2	BOVIN|Ensembl=ENSBTAG00000031194|UniProtKB=F1N769	PLECKSTRIN HOMOLOGY-LIKE DOMAIN FAMILY A MEMBER 2 (PTHR15478:SF5)	-	-	-	-	-	placenta development	cytoplasm
	PHLDA2									organ morphogenesis	membrane
	ortholog									regulation of gene expression
										regulation of cell migration
										regulation of embryonic development
										regulation of glycogen metabolic process
236.	Uncharacterized protein	DHX29	BOVIN|Ensembl=ENSBTAG00000010510|UniProtKB=E1B9N7	ATP-DEPENDENT RNA HELICASE DHX29 (PTHR18934:SF82)	RNA helicase	RNA helicase activity	mRNA splicing, via spliceosome	-	ATP-dependent RNA helicase activity	RNA processing	nucleus
	DHX29				helicase	nucleic acid binding			ATP binding		mitochondrion
	ortholog								ribosomal small subunit binding		eukaryotic 43S preinitiation complex
									poly(A) RNA binding
									nucleotide binding
									nucleic acid binding
									helicase activity
									ATP-dependent helicase activity
									hydrolase activity
237.	ADP-ribosylation factor GTPase-activating protein 3	ARFGAP3	BOVIN|Ensembl=ENSBTAG00000001057|UniProtKB=Q17R07	ADP-RIBOSYLATION FACTOR GTPASE-ACTIVATING PROTEIN 3 (PTHR23180:SF208)	nucleic acid binding	catalytic activity	metabolic process	-	zinc ion binding	vesicle-mediated transport	Golgi membrane
	ARFGAP3				G-protein modulator	nucleic acid binding	cell communication		GTPase activator activity	protein secretion	cytosol
	ortholog					protein binding	cell adhesion		metal ion binding	positive regulation of GTPase activity	cytoplasm
						small GTPase regulator activity	regulation of catalytic activity			transport	Golgi apparatus
										protein transport	membrane
238.	Versican core protein	VCAN	BOVIN|Ensembl=ENSBTAG00000014906|UniProtKB=F1MZ85	VERSICAN CORE PROTEIN (PTHR22804:SF6)	extracellular matrix glycoprotein	-	cellular process	extracellular region	calcium ion binding	cell adhesion	proteinaceous extracellular matrix
	VCAN						cell adhesion	extracellular matrix	hyaluronic acid binding	skeletal system development	extracellular space
	ortholog						ectoderm development		extracellular matrix structural constituent	osteoblast differentiation	membrane
							mesoderm development		carbohydrate binding	central nervous system development	intracellular membrane-bounded organelle
							nervous system development			heart development	extracellular region
										glial cell migration	extracellular matrix
239.	Uncharacterized protein	HERC4	BOVIN|Ensembl=ENSBTAG00000014029|UniProtKB=E1BAV2	E3 UBIQUITIN-PROTEIN LIGASE HERC4-RELATED (PTHR11254:SF290)	ubiquitin-protein ligase	ligase activity	catabolic process	organelle	ubiquitin-protein transferase activity	spermatogenesis	nucleus
	HERC4						cellular protein modification process	intracellular	ligase activity	protein ubiquitination	cytoplasm
	ortholog						proteolysis			metabolic process
							cellular process			protein ubiquitination involved in ubiquitin-dependent protein catabolic process
240.	Uncharacterized protein	QRFPR	BOVIN|Ensembl=ENSBTAG00000008255|UniProtKB=E1BHL6	PYROGLUTAMYLATED RFAMIDE PEPTIDE RECEPTOR (PTHR24241:SF65)	G-protein coupled receptor	receptor activity	cellular process	-	G-protein coupled receptor activity	G-protein coupled receptor signaling pathway	integral component of plasma membrane
	QRFPR						neurological system process		neuropeptide Y receptor activity	neuropeptide signaling pathway	integral component of membrane
	ortholog								peptide binding	cellular response to hormone stimulus
									signal transducer activity	response to peptide
										signal transduction
241.	Myelin basic protein	MBP	BOVIN|Ensembl=ENSBTAG00000022890|UniProtKB=F6QBP1	MYELIN BASIC PROTEIN (PTHR11429:SF0)	myelin protein	structural constituent of myelin sheath	cellular process	-	structural constituent of myelin sheath	response to toxic substance	plasma membrane
	MBP						cellular component morphogenesis		protein binding	substantia nigra development	myelin sheath
	ortholog						cellular component organization		protease binding	myelination	membrane
										membrane organization	internode region of axon
											neuronal cell body
											cell periphery
											cell projection
242.	LYR motif-containing protein 4	LYRM4	BOVIN|Ensembl=ENSBTAG00000031432|UniProtKB=Q0VCG0	LYR MOTIF-CONTAINING PROTEIN 4 (PTHR13166:SF8)	-	-	-	-	-	-	nucleus
	LYRM4										mitochondrion
	ortholog
243.	Uncharacterized protein	ZNF462	BOVIN|Ensembl=ENSBTAG00000019187|UniProtKB=F1MIB3	ZINC FINGER PROTEIN 462 (PTHR24385:SF52)	KRAB box transcription factor	sequence-specific DNA binding transcription factor activity	transcription from RNA polymerase II promoter	-	metal ion binding	chromatin organization	nucleus
	ZNF462					sequence-specific DNA binding transcription factor activity	regulation of transcription from RNA polymerase II promoter			negative regulation of DNA binding
	ortholog									positive regulation of transcription from RNA polymerase II promoter
244.	Serine incorporator 1	SERINC1	BOVIN|Ensembl=ENSBTAG00000000019|UniProtKB=F1MBF9	SERINE INCORPORATOR 1 (PTHR10383:SF15)	transmembrane receptor regulatory/adaptor protein	-	-	-	L-serine transmembrane transporter activity	phosphatidylserine metabolic process	endoplasmic reticulum membrane
	SERINC1									sphingolipid metabolic process	membrane
	ortholog									L-serine transport	integral component of membrane
										phospholipid biosynthetic process	endoplasmic reticulum
										lipid metabolic process
245.	Uncharacterized protein	UBE2U	BOVIN|Ensembl=ENSBTAG00000040268|UniProtKB=F1MR99	UBIQUITIN-CONJUGATING ENZYME E2 U (PTHR24067:SF81)	-	-	mitosis	-	ligase activity	metabolic process	nuclear chromatin
	UBE2U						chromosome segregation		ubiquitin-like protein transferase activity	protein polyubiquitination	cytoplasm
	ortholog								ubiquitin protein ligase binding	DNA repair	HULC complex
									ubiquitin protein ligase activity	histone ubiquitination
										proteasome-mediated ubiquitin-dependent protein catabolic process
246.	Uncharacterized protein	ZNF703	BOVIN|Ensembl=ENSBTAG00000013943|UniProtKB=E1BBV0	ZINC FINGER PROTEIN 703 (PTHR12522:SF2)	-	-	-	-	nucleic acid binding	positive regulation of epithelial to mesenchymal transition	cytoplasm
	ZNF703								metal ion binding	regulation of transforming growth factor beta receptor signaling pathway	nuclear matrix
	ortholog								repressing transcription factor binding	positive regulation of cell migration	protein complex
										positive regulation of mammary gland epithelial cell proliferation	nucleus
										negative regulation of homotypic cell-cell adhesion
										adherens junction assembly
										negative regulation of transcription, DNA-templated
										regulation of cell cycle
										mammary gland epithelial cell differentiation
										regulation of canonical Wnt signaling pathway
										cellular response to estradiol stimulus
										regulation of transcription, DNA-templated
										positive regulation of cell proliferation
247.	Uncharacterized protein	SLIT2	BOVIN|Ensembl=ENSBTAG00000005108|UniProtKB=F1MLJ7	SLIT HOMOLOG 2 PROTEIN (PTHR24373:SF107)	receptor	receptor activity	immune system process	extracellular region	GTPase inhibitor activity	metanephros development	extracellular space
	SLIT2				extracellular matrix protein		transcription from RNA polymerase II promoter	extracellular matrix	calcium ion binding	ureteric bud development	cytoplasm
	ortholog						protein phosphorylation		heparin binding	in utero embryonic development	cell surface
							cellular component movement		protein homodimerization activity	negative regulation of protein phosphorylation	extracellular exosome
							cell-cell signaling		laminin-1 binding	cell migration involved in sprouting angiogenesis	extracellular region
							cell-cell adhesion		proteoglycan binding	motor neuron axon guidance
							sensory perception		chemorepellent activity	negative regulation of cell proliferation
							ectoderm development		Roundabout binding	negative regulation of lamellipodium assembly
							nervous system development		identical protein binding	negative regulation of endothelial cell migration
							regulation of transcription from RNA polymerase II promoter			negative regulation of gene expression
										single organismal cell-cell adhesion
										chemorepulsion involved in postnatal olfactory bulb interneuron migration
										corticospinal neuron axon guidance through spinal cord
										negative regulation of axon extension
										negative regulation of actin filament polymerization
										retinal ganglion cell axon guidance
										cellular response to hormone stimulus
										dorsal/ventral axon guidance
										positive regulation of apoptotic process
										negative regulation of catalytic activity
										negative regulation of vascular permeability
										branching morphogenesis of an epithelial tube
										axon extension involved in axon guidance
										induction of negative chemotaxis
										negative regulation of small GTPase mediated signal transduction
										response to cortisol
										mammary duct terminal end bud growth
										apoptotic process involved in luteolysis
										negative regulation of chemokine-mediated signaling pathway
										cellular response to heparin
										negative regulation of smooth muscle cell chemotaxis
										negative regulation of mononuclear cell migration
										negative regulation of neutrophil chemotaxis
										negative regulation of retinal ganglion cell axon guidance
										negative regulation of cellular response to growth factor stimulus
										negative regulation of leukocyte chemotaxis
										axonogenesis
										axon guidance
										negative regulation of smooth muscle cell migration
										olfactory bulb development
										telencephalon cell migration
										negative regulation of cell growth
										negative regulation of cell migration
										neuron projection morphogenesis
										negative chemotaxis
										mammary gland duct morphogenesis
248.	Clathrin light chain B	CLTB	BOVIN|Ensembl=ENSBTAG00000010740|UniProtKB=P04975	CLATHRIN LIGHT CHAIN B (PTHR10639:SF2)	vesicle coat protein	-	intracellular protein transport	vesicle coat	structural molecule activity	intracellular protein transport	clathrin coat
	CLTB						receptor-mediated endocytosis	cytoplasm	protein binding	clathrin-mediated endocytosis	clathrin vesicle coat
	ortholog								clathrin heavy chain binding	vesicle-mediated transport	clathrin coat of trans-Golgi network vesicle
											clathrin coat of coated pit
											coated pit
											membrane
											cytoplasmic vesicle membrane
											cytoplasmic vesicle
											trans-Golgi network
											ciliary membrane
											plasma membrane
249.	Uncharacterized protein	GNA12	BOVIN|Ensembl=ENSBTAG00000017871|UniProtKB=E1BIL1	GUANINE NUCLEOTIDE-BINDING PROTEIN SUBUNIT ALPHA-12 (PTHR10218:SF130)	heterotrimeric G-protein	pyrophosphatase activity	phosphate-containing compound metabolic process	plasma membrane	GTPase activity	in utero embryonic development	heterotrimeric G-protein complex
	GNA12					adenylate cyclase activity	nitrogen compound metabolic process	protein complex	signal transducer activity	adenylate cyclase-modulating G-protein coupled receptor signaling pathway	focal adhesion
	ortholog					receptor binding	catabolic process	intracellular	GTP binding	Rho protein signal transduction	brush border membrane
							biosynthetic process	cell projection	G-protein beta/gamma-subunit complex binding	metabolic process
							cyclic nucleotide metabolic process		D5 dopamine receptor binding	regulation of cell shape
							cell communication		nucleotide binding	regulation of fibroblast migration
							response to stimulus		G-protein coupled receptor binding	cell differentiation
							regulation of nucleobase-containing compound metabolic process		guanyl nucleotide binding	regulation of TOR signaling
							regulation of phosphate metabolic process			regulation of proteasomal ubiquitin-dependent protein catabolic process
							regulation of catalytic activity			embryonic digit morphogenesis
										signal transduction
										G-protein coupled receptor signaling pathway
										small GTPase mediated signal transduction
										intracellular signal transduction
250.	Alpha-ketoglutarate-dependent dioxygenase alkB homolog 3	ALKBH3	BOVIN|Ensembl=ENSBTAG00000009518|UniProtKB=Q32L00	ALPHA-KETOGLUTARATE-DEPENDENT DIOXYGENASE ALKB HOMOLOG 3 (PTHR31212:SF2)	-	-	-	-	ferrous iron binding	DNA repair	nucleus
	ALKBH3								DNA-N1-methyladenine dioxygenase activity	DNA dealkylation involved in DNA repair	cytoplasm
	ortholog								cytosine C-5 DNA demethylase activity	cell proliferation
									oxidoreductase activity	oxidative single-stranded DNA demethylation
									oxidoreductase activity, acting on paired donors, with incorporation or reduction of molecular oxygen, 2-oxoglutarate as one donor, and incorporation of one atom each of oxygen into both donors	cellular response to DNA damage stimulus
									metal ion binding	oxidation-reduction process
									dioxygenase activity
251.	Uncharacterized protein (Fragment)	GRIFIN	BOVIN|Ensembl=ENSBTAG00000020896|UniProtKB=E1BEM8	GRIFIN (PTHR11346:SF21)	signaling molecule	receptor binding	cellular process	-	carbohydrate binding	-	-
	GRIFIN				cell adhesion molecule
	ortholog
252.	Mitochondrial intermembrane space import and assembly protein 40	CHCHD4	BOVIN|Ensembl=ENSBTAG00000015529|UniProtKB=Q2KHZ4	MITOCHONDRIAL INTERMEMBRANE SPACE IMPORT AND ASSEMBLY PROTEIN 40 (PTHR21622:SF0)	-	-	-	-	protein disulfide oxidoreductase activity	protein maturation by protein folding	mitochondrial intermembrane space
	CHCHD4								oxidoreductase activity	protein import into mitochondrial intermembrane space	mitochondrion
	ortholog									'de novo' posttranslational protein folding
										oxidation-reduction process
										transport
										protein transport
253.	Uncharacterized protein	RNF44	BOVIN|Ensembl=ENSBTAG00000017748|UniProtKB=F1N0G7	RING FINGER PROTEIN 44 (PTHR14155:SF79)	ubiquitin-protein ligase	ubiquitin-protein ligase activity	cellular protein modification process	-	zinc ion binding	-	-
	RNF44								metal ion binding
	ortholog
254.	Thioredoxin	TXNDC8	BOVIN|Ensembl=ENSBTAG00000010535|UniProtKB=A0JNM2	THIOREDOXIN DOMAIN-CONTAINING PROTEIN 8 (PTHR10438:SF230)	oxidoreductase	oxidoreductase activity	respiratory electron transport chain	-	protein disulfide oxidoreductase activity	sulfate assimilation	acrosomal vesicle
	TXNDC8						sulfur compound metabolic process		oxidoreductase activity, acting on a sulfur group of donors, disulfide as acceptor	protein folding	mitochondrion
	ortholog						cell cycle			glycerol ether metabolic process	Golgi apparatus
							cell communication			spermatogenesis	extracellular exosome
							response to stress			cellular response to oxidative stress	cytoplasm
										cell redox homeostasis
										oxidation-reduction process
255.	Aldehyde dehydrogenase 18 family, member A1	ALDH18A1	BOVIN|Ensembl=ENSBTAG00000011832|UniProtKB=Q2KJH7	DELTA-1-PYRROLINE-5-CARBOXYLATE SYNTHASE (PTHR11063:SF8)	amino acid kinase	oxidoreductase activity	cellular amino acid biosynthetic process	-	glutamate 5-kinase activity	glutamate metabolic process	mitochondrion
	ALDH18A1				dehydrogenase	amino acid kinase activity			glutamate-5-semialdehyde dehydrogenase activity	proline biosynthetic process	cytoplasm
	ortholog				amino acid kinase				poly(A) RNA binding	ornithine biosynthetic process
									catalytic activity	phosphorylation
									oxidoreductase activity	citrulline biosynthetic process
									oxidoreductase activity, acting on the aldehyde or oxo group of donors, NAD or NADP as acceptor	oxidation-reduction process
									transferase activity	metabolic process
256.	Uncharacterized protein	RNF4	BOVIN|Ensembl=ENSBTAG00000027453|UniProtKB=F6RV66	SUBFAMILY NOT NAMED (PTHR23041:SF57)	ubiquitin-protein ligase	ubiquitin-protein ligase activity	cellular protein modification process	-	zinc ion binding	proteasome-mediated ubiquitin-dependent protein catabolic process	cytoplasm
	RNF4						mitosis		metal ion binding	positive regulation of transcription from RNA polymerase II promoter	PML body
	ortholog								transcription factor binding	response to arsenic-containing substance	nucleus
										regulation of spindle assembly
										regulation of kinetochore assembly
257.	Uncharacterized protein	RNF145	BOVIN|Ensembl=ENSBTAG00000025099|UniProtKB=F1MGV3	RING FINGER PROTEIN 145 (PTHR12477:SF68)	ubiquitin-protein ligase	ubiquitin-protein ligase activity	proteolysis	-	zinc ion binding	-	-
	RNF145								metal ion binding
	ortholog
258.	Fibroblast growth factor receptor	FGFR3	BOVIN|Ensembl=ENSBTAG00000007164|UniProtKB=F6PVB0	FIBROBLAST GROWTH FACTOR RECEPTOR 3 (PTHR24416:SF128)	-	-	-	-	fibroblast growth factor-activated receptor activity	negative regulation of transcription from RNA polymerase II promoter	lysosome
	FGFR3								ATP binding	MAPK cascade	integral component of plasma membrane
	ortholog								fibroblast growth factor binding	positive regulation of endothelial cell proliferation	cytoplasmic side of plasma membrane
									nucleotide binding	morphogenesis of an epithelium	perinuclear region of cytoplasm
									protein kinase activity	lens morphogenesis in camera-type eye	membrane
									protein tyrosine kinase activity	positive regulation of phospholipase activity	integral component of membrane
									transmembrane receptor protein tyrosine kinase activity	peptidyl-tyrosine phosphorylation
									kinase activity	substantia nigra development
									transferase activity	central nervous system myelination
									transferase activity, transferring phosphorus-containing groups	forebrain development
										positive regulation of protein ubiquitination
										somatic stem cell maintenance
										positive regulation of tyrosine phosphorylation of Stat1 protein
										positive regulation of tyrosine phosphorylation of Stat3 protein
										positive regulation of neuron apoptotic process
										positive regulation of phosphatidylinositol 3-kinase activity
										positive regulation of cell differentiation
										negative regulation of mitotic nuclear division
										negative regulation of smoothened signaling pathway
										protein autophosphorylation
										digestive tract morphogenesis
										response to axon injury
										negative regulation of astrocyte differentiation
										negative regulation of epithelial cell proliferation
										cartilage development
										inner ear receptor cell differentiation
										bone morphogenesis
										axonogenesis involved in innervation
										alveolar secondary septum development
										lens fiber cell development
										positive regulation of ERK1 and ERK2 cascade
										epithelial cell fate commitment
										positive regulation of MAPKKK cascade by fibroblast growth factor receptor signaling pathway
										cochlea development
										positive regulation of canonical Wnt signaling pathway
										fibroblast growth factor receptor apoptotic signaling pathway
										skeletal system development
										protein phosphorylation
										positive regulation of cell proliferation
										negative regulation of cell proliferation
										fibroblast growth factor receptor signaling pathway
										oligodendrocyte development
										phosphorylation
										cell differentiation
										positive regulation of MAPK cascade
										inner ear development
										positive regulation of peptidyl-tyrosine phosphorylation
259.	Angiotensinogen	AGT	BOVIN|Ensembl=ENSBTAG00000012393|UniProtKB=Q3SZH5	ANGIOTENSINOGEN (PTHR11461:SF13)	serine protease inhibitor	serine-type peptidase activity	proteolysis	extracellular region	serine-type endopeptidase inhibitor activity	negative regulation of cell proliferation	extracellular space
	AGT					peptidase inhibitor activity	regulation of biological process		type 1 angiotensin receptor binding	ovarian follicle rupture	extracellular exosome
	ortholog						regulation of catalytic activity		type 2 angiotensin receptor binding	blood vessel development	blood microparticle
										branching involved in ureteric bud morphogenesis	extracellular region
										angiotensin mediated vasoconstriction involved in regulation of systemic arterial blood pressure
										renal response to blood flow involved in circulatory renin-angiotensin regulation of systemic arterial blood pressure
										renin-angiotensin regulation of aldosterone production
										regulation of renal output by angiotensin
										brain renin-angiotensin system
										cell-matrix adhesion
										G-protein coupled receptor signaling pathway
										activation of NF-kappaB-inducing kinase activity
										excretion
										establishment of blood-nerve barrier
										response to cold
										response to salt stress
										positive regulation of activation of JAK2 kinase activity
										positive regulation of endothelial cell migration
										positive regulation of cholesterol esterification
										negative regulation of endopeptidase activity
										positive regulation of phosphatidylinositol 3-kinase signaling
										extracellular matrix organization
										peristalsis
										positive regulation of peptidyl-serine phosphorylation
										positive regulation of multicellular organism growth
										hormone metabolic process
										drinking behavior
										positive regulation of MAPK cascade
										negative regulation of neuron apoptotic process
										positive regulation of fatty acid biosynthetic process
										positive regulation of epidermal growth factor receptor signaling pathway
										positive regulation of transcription, DNA-templated
										positive regulation of organ growth
										astrocyte activation
										smooth muscle cell proliferation
										regulation of inflammatory response
										smooth muscle cell differentiation
										negative regulation of neurotrophin TRK receptor signaling pathway
										positive regulation of protein tyrosine kinase activity
										positive regulation of branching involved in ureteric bud morphogenesis
										positive regulation of protein kinase C activity
										positive regulation of extrinsic apoptotic signaling pathway
										kidney development
										regulation of systemic arterial blood pressure by circulatory renin-angiotensin
										renal system process
										regulation of systemic arterial blood pressure by renin-angiotensin
										regulation of blood pressure
										regulation of gene expression
										positive regulation of gene expression
										positive regulation of cellular protein metabolic process
										regulation of apoptotic process
										positive regulation of peptidyl-tyrosine phosphorylation
										acrosome reaction
										calcium ion-dependent exocytosis
										vasoconstriction
										regulation of blood vessel size
260.	GLI1 protein	GLI1	BOVIN|Ensembl=ENSBTAG00000006631|UniProtKB=A6H727	ZINC FINGER PROTEIN GLI1 (PTHR19818:SF2)	zinc finger transcription factor	sequence-specific DNA binding transcription factor activity	transcription from RNA polymerase II promoter	-	chromatin binding	osteoblast differentiation	nucleus
	GLI1					sequence-specific DNA binding transcription factor activity	segment specification		RNA polymerase II distal enhancer sequence-specific DNA binding transcription factor activity	transcription from RNA polymerase II promoter	cytosol
	ortholog						segment specification		microtubule binding	spermatogenesis	primary cilium
							ectoderm development		transcription regulatory region DNA binding	ventral midline development	cytoplasm
							digestive tract mesoderm development		metal ion binding	epidermal cell differentiation	cilium
							embryo development		nucleic acid binding	dorsal/ventral pattern formation	intracellular membrane-bounded organelle
							nervous system development		DNA binding	proximal/distal pattern formation
							regulation of transcription from RNA polymerase II promoter			cerebellar cortex morphogenesis
										smoothened signaling pathway involved in regulation of cerebellar granule cell precursor cell proliferation
										pituitary gland development
										lung development
										positive regulation of DNA replication
										positive regulation of smoothened signaling pathway
										positive regulation of transcription from RNA polymerase II promoter
										notochord regression
										negative regulation of canonical Wnt signaling pathway
										smoothened signaling pathway
										positive regulation of cell proliferation
										positive regulation of transcription, DNA-templated
261.	Uncharacterized protein	WIPI2	BOVIN|Ensembl=ENSBTAG00000012049|UniProtKB=Q2KJ60	WD REPEAT DOMAIN PHOSPHOINOSITIDE-INTERACTING PROTEIN 2 (PTHR11227:SF27)	-	lipid binding	catabolic process	membrane	phosphatidylinositol-3-phosphate binding	autophagic vacuole assembly	nucleus
	WIPI2						cell communication	vacuole	phosphatidylinositol-3,5-bisphosphate binding	mitochondrion degradation	autophagic vacuole
	ortholog						response to stress	cytoplasm		protein lipidation	cytosol
							response to external stimulus			cellular response to nitrogen starvation	extrinsic component of membrane
							organelle organization			protein localization to pre-autophagosomal structure	pre-autophagosomal structure membrane
							cellular component biogenesis			nucleophagy	protein complex
											pre-autophagosomal structure
											cytoplasm
262.	Uncharacterized protein	CALY	BOVIN|Ensembl=ENSBTAG00000000791|UniProtKB=F1MWE3	-	-	-	-	-	clathrin light chain binding	dopamine receptor signaling pathway	integral component of membrane
	CALY									clathrin coat assembly	integral component of plasma membrane
	ortholog									positive regulation of endocytosis	cytoplasmic vesicle
263.	Acyl-CoA synthetase long-chain family member 5	ACSL5	BOVIN|Ensembl=ENSBTAG00000006707|UniProtKB=Q1LZF6	LONG-CHAIN-FATTY-ACID--COA LIGASE 5 (PTHR24096:SF143)	ligase	ligase activity	immune system process	-	catalytic activity	metabolic process	nucleolus
[truncated: 9,280 more rows]
