# Supplementary material for: Genomic population structure and prevalence of copy number variations in South African Nguni cattle
Source: BMC Genomics. 2015 Nov 4;16:894. doi: 10.1186/s12864-015-2122-z (PMC4632335; doi:10.1186/s12864-015-2122-z)
Supplement: Additional file 4: — CNVRs distribution across individuals and genes covered. (XLSX 46 kb) [file 12864_2015_2122_MOESM4_ESM.xlsx]

## Sheet: Sheet1
CNVR	Count_Ind	Genes
Chr17:73713062-74998349	21	CHCHD10,IGLL1,LOC527441,SLC5A1,VPREB3,ZNF280A,ZNF280B,ZNF70,DERL3,GSTT1,GSTT3,GSTT4,MIF,SLC2A11,SMARCB1,DDT,GGT1,GGT5,SUSD2,C17H22orf13,LOC531152,MIR2323,RTDR1,SNRPD3,SPECC1L,UPB1
Chr1:104798012-105264358	17	SI
Chr24:28154039-28497174	16	CDH2
Chr7:75305297-75370366	14	GABRG2
Chr5:3260057-3434356	13	ATXN7L3B
Chr6:43037439-43089739	13	GBA3
Chr6:108998175-109951981	12	LYAR,NSG1,OTOP1,STX18,TMEM128,WDR1,ZBTB49
Chr9:3651455-4439872	12	NOT_FOUND
Chr19:49657396-49784054	12	PECAM1,POLG2
Chr1:32509969-32781614	11
Chr6:71910076-72118486	11	CHIC2
Chr28:21101833-21762976	10	CTNNA3
Chr6:53514737-53692295	9
Chr22:59487979-60960603	9	ACAD9,C22H3orf37,CNBP,COPG1,EFCC1,GATA2,ISY1,MIR2374,RAB7A,RPN1,EFCC1,IQSEC1,ISY1,CHCHD4,HDAC11,NUP210,TMEM43,WNT7A,XPC
Chr14:54875898-55141942	8	ANGPT1
Chr25:41191025-42687812	8	BRAT1,CARD11,GNA12,GRIFIN,LFNG,MIR2390, MIR2890
Chr26:837967-1012643	7	CISD1,IPMK
Chr28:25060861-25352987	7	C28H10orf35
Chr28:25060861-25352987	7	C28H10orf35,COL13A1
Chr28:25060861-25352987	7	COL13A1
Chr3:92144760-92229630	6	FGGY
Chr3:120501439-121275236	6	ARL4C
Chr3:120501439-121275236	6	SH3BP4
Chr6:50887205-51102728	6	PCDH7
Chr13:12587622-12808180	6	CELF2
Chr21:51733686-51857151	6	LRFN5
Chr22:24007619-24219999	6	TRNT1
Chr27:15141168-15291371	6	DCTD
Chr6:14419369-14633122	5	C6H4orf32
Chr7:37070486-37289420	5	ARL10,CLTB,COMMD10,HIGD2A,NOP16
Chr7:37070486-37289420	5	CLTB,FAF2,HIGD2A,NOP16,RNF44
Chr17:6380171-6612637	5	PET112
Chr17:23285669-23431642	5	MDK
Chr21:61310103-61370773	5	ATG2B,BDKRB1,BDKRB2
Chr26:2001199-2519854	5	ZWINT
Chr29:49979913-50586068	5	DHCR7,NADSYN1
Chr29:49979913-50586068	5	NADSYN1
Chr29:49979913-50586068	5	CARS,CDKN1C,KCNQ1,NAP1L4,PHLDA2,SLC22A18
Chr2:56456865-56694744	4	NOT_FOUND
Chr3:73895121-74636373	4	CRYZ,TNNI3K,TYW3
Chr4:38548833-38908495	4	CACNA2D1
Chr11:6701679-6777332	4	IL1R2
Chr11:103615735-104117370	4	C11H9orf78,FNBP1,GPR107,PTGES,TOR1A,USP20
Chr11:103615735-104117370	4	GPR107
Chr12:45002070-45196682	4	KLHL1
Chr14:74991009-75145124	4	WWP1
Chr26:17163979-17307507	4	PDLIM1
Chr27:9096031-9512004	4	AGA,NEIL3
Chr27:9096031-9512004	4	AGA
Chr1:31923335-32340451	3	NOT_FOUND
Chr1:42142033-42265516	3	ARL6
Chr1:77647196-77714385	3	OSTN
Chr1:104257251-104344681	3	SI
Chr2:39976359-40155558	3	ACVR1C
Chr2:39976359-40155558	3	ACVR1C,CYTIP
Chr2:39976359-40155558	3	CYTIP
Chr3:33598353-33864274	3	KCND3
Chr3:66296159-66381935	3	LPHN2
Chr4:21118823-21516258	3	ARL4A,SCIN
Chr4:21118823-21516258	3	ARL4A
Chr4:55566787-55656122	3	FOXP2
Chr4:89568067-89648770	3	CADPS2
Chr4:91080419-91227550	3	SPAM1
Chr5:119820680-120329153	3	TCF20
Chr5:119820680-120329153	3	RRP7A
Chr5:119820680-120329153	3	ARFGAP3,CYB5R3,PACSIN2,POLDIP3,RRP7A
Chr6:51769371-51831698	3	PCDH7
Chr6:115749351-115813300	3	PROM1
Chr7:33572841-33819177	3	TNFAIP8
Chr9:31644651-31933710	3	GJA1
Chr9:61719292-61773207	3	NOT_FOUND
Chr11:66974370-67059602	3	MEIS1
Chr12:31368562-31639399	3	FLT1,MIR2300A,MIR2300B
Chr12:43551814-43799317	3	KLHL1
Chr12:61573515-61686477	3	HTATSF1
Chr14:1616618-2468020	3	LY6H
Chr14:1616618-2468020	3	PTK2
Chr14:1616618-2468020	3	CHRAC1,EIF2C2
Chr17:25745000-25895194	3	PCDH10
Chr20:51449833-51685293	3	CDH10
Chr20:53097198-53171907	3	CDH12
Chr20:53674655-54052768	3	CDH12
Chr21:20216308-20356312	3	ACAN,HAPLN3
Chr21:20216308-20356312	3	ACAN,HAPLN3,MFGE8
Chr24:24302542-24499452	3	NOL4
Chr26:25880226-25982293	3	SORCS3
Chr26:42959100-43150604	3	HTRA1
Chr26:42959100-43150604	3	SPADH2
Chr29:51396010-51502868	3	CTSD
Chr1:5351369-5541297	2	GRIK1
Chr1:13979316-14102864	2	NOT_FOUND
Chr1:16715975-17160556	2	NOT_FOUND
Chr1:17296638-17504974	2	TMPRSS15
Chr1:20165566-20213558	2	MIR99A
Chr1:39083240-39339779	2	STX19
Chr2:78433731-78556325	2	NOT_FOUND
Chr3:1843353-1937626	2	POU2F1
Chr3:14811080-14919029	2	ETV3
Chr3:64428546-64599121	2	TTLL7
Chr3:86467404-86551027	2	UBE2U
Chr4:190619-565142	2	VSTM2A
Chr4:29528497-29677476	2	TMEM196
Chr4:49717334-49857470	2	PRKAR2B
Chr4:52624584-52849283	2	CFTR
Chr4:52624584-52849283	2	ASZ1,WNT2
Chr4:78440044-78523846	2	ADCY1
Chr4:84872989-84963191	2	AMPH
Chr4:108834886-108974924	2	LOC780933
Chr5:15149224-15224660	2	NOT_FOUND
Chr5:17995212-18075032	2	MGAT4C
Chr5:26621180-26809399	2	PLXNC1
Chr5:72044945-72142911	2	STAB2
Chr5:75722589-75794378	2	BTBD11,PWP1
Chr6:4156416-4217935	2	QRFPR
Chr6:10068059-10199636	2	NOT_FOUND
Chr6:10716501-10838635	2	NDST4
Chr6:35147153-35360248	2	CCSER1
Chr6:89962889-90075383	2	GC
Chr7:34559205-34678536	2	DTWD2
Chr7:87556048-87862183	2	COX7C
Chr8:35434141-35671830	2	NOT_FOUND
Chr9:5079903-5148301	2	NOT_FOUND
Chr9:5901981-5949799	2	NOT_FOUND
Chr9:54190285-54317953	2	POU3F2
Chr10:41672195-41849457	2	RPS29
Chr10:59812472-59948769	2	LEO1,TMOD3
Chr11:10364456-10437469	2	DOK1
Chr11:59622185-59724651	2	NOT_FOUND
Chr11:104293559-104493462	2	ASS1,FUBP3
Chr11:104293559-104493462	2	FUBP3
Chr11:104737799-104897001	2	AIF1L,NUP214
Chr11:105699664-106108993	2	MED27,NTNG2,TTF1
Chr11:105699664-106108993	2	TTF1
Chr12:21279986-21352699	2	MRPS31
Chr12:26434681-26558724	2	RFC3
Chr12:39801280-39925909	2	NOT_FOUND
Chr12:57661486-57803744	2	MIR1256
Chr12:58335403-58461348	2	MIR1256
Chr13:44750541-44876436	2	KLF6
Chr14:15879588-15969787	2	WDYHV1
Chr14:43242051-43430880	2	EXT1,SAMD12
Chr14:43242051-43430880	2	EXT1
Chr15:5400560-5791533	2	BIRC3
Chr15:5400560-5791533	2	C15H11orf70
Chr15:11439502-11710409	2	PPP1R14C
Chr15:66629434-66681363	2	PRR5L
Chr16:10308240-10540543	2	CDC73
Chr16:50670749-50862929	2	PDPN
Chr17:39963957-40071626	2	NOT_FOUND
Chr17:73118011-73257794	2	INPP5J,RNF185,SELM,SMTN
Chr20:10233876-10486993	2	MAP1B
Chr20:46121445-46179978	2	NOT_FOUND
Chr21:26620013-26662447	2	MESDC2
Chr24:11079679-11311755	2	CDH7
Chr25:279528-472458	2	POLR3K
Chr26:2687667-2849216	2	ZWINT
Chr26:3884506-4160853	2	NOT_FOUND
Chr27:17035351-17086309	2	SORBS2
Chr28:22226165-22355840	2	CTNNA3
Chr28:22941657-23075883	2	CTNNA3
Chr29:27880841-28248785	2	LOC504623
Chr29:27880841-28248785	2	TMEM225
Chr1:6492449-6565463	1	LOC615200
Chr1:14551165-14708162	1	NOT_FOUND
Chr1:14876816-14961941	1	NOT_FOUND
Chr1:28675718-28790870	1	GBE1
Chr1:34179096-34304788	1	NOT_FOUND
Chr1:36181744-36399349	1	HTR1F
Chr1:38748703-38863022	1	NSUN3,PROS1
Chr1:40353369-40395870	1	NOT_FOUND
Chr1:59409838-59463782	1	QTRTD1
Chr1:71602911-71742005	1	TFRC,TNK2
Chr1:99156076-99237377	1	SEC62
Chr1:102001717-102056710	1	SERPINI2
Chr1:102538612-103219606	1	BCHE
Chr1:116419981-116569378	1	MBNL1
Chr1:117521475-117585231	1	P2RY1
Chr1:118162844-118226740	1	IGSF10,MED12L
Chr1:118672043-118777869	1	CLRN1
Chr1:120572284-120752725	1	TM4SF1,TM4SF4
Chr1:120915343-121003901	1	HLTF,HPS3,LOC514194
Chr1:122636122-122672541	1	NOT_FOUND
Chr1:127317180-127377010	1	SLC9A9
Chr1:136306009-136375095	1	EPHB1
Chr1:155866844-155955828	1	CAPN7
Chr2:4521411-4565625	1	AMMECR1L
Chr2:8788219-8933349	1	GULP1
Chr2:22283989-22451660	1	ATF2,ATP5G3
Chr2:30331969-30456734	1	SCN9A
Chr2:41786376-41853231	1	KCNJ3
Chr2:55038193-55226091	1	ARHGAP15
Chr2:60121256-60179830	1	NXPH2
Chr2:77719508-77793201	1	NOT_FOUND
Chr2:78256366-78332368	1	NOT_FOUND
Chr2:78604521-78691609	1	NOT_FOUND
Chr2:102947494-103207828	1	CPS1
Chr2:127758721-127922394	1	PUM1
Chr3:39456939-39599273	1	PRMT6
Chr3:39841272-40046382	1	PRMT6
Chr3:40758730-40977107	1	NOT_FOUND
Chr3:41211668-41432313	1	AMY2B
Chr3:44901462-44959256	1	DPH5
Chr3:78944480-78998337	1	MIR186,ZRANB2
Chr3:79247381-79312407	1	PTGER3
Chr3:94758229-95708039	1	C8A,PPAP2B,PRKAA2
Chr3:101319929-101377479	1	FAF1
Chr3:117878022-117960375	1	HMGB4
Chr3:118934229-119077206	1	INPP5D,NGEF
Chr4:5290218-5340220	1	GRB10
Chr4:11472235-11520676	1	BET1
Chr4:21973829-22054301	1	ETV1
Chr4:22588568-22706540	1	ETV1
Chr4:25155275-25235840	1	MEOX2
Chr4:37523601-37595676	1	SEMA3A
Chr4:40746706-40924111	1	SEMA3C
Chr4:49535036-49641651	1	PIK3CG
Chr4:86811243-86948025	1	KCND2
Chr4:93211337-93313430	1	GRM8
Chr4:114374609-114431179	1	NOT_FOUND
Chr4:118517158-118655986	1	XRCC2
Chr4:119469804-119846253	1	DPP6
Chr5:1821290-1890085	1	RAB21
Chr5:3531860-3591811	1	ATXN7L3B
Chr5:40144186-40402061	1	ADAMTS20
Chr5:78158838-78352587	1	HMGXB4
Chr5:99331579-99436717	1	LMO3
Chr5:115255985-115333478	1	CECR5
Chr5:117133270-117194638	1	PDGFB
Chr5:117738204-118227089	1	ENTHD1,GRAP2,TNRC6B
Chr5:118960375-119071205	1	RANGAP1,ZC3H7B
Chr6:440021-551383	1
Chr6:9228072-9340204	1	NOT_FOUND
Chr6:12483908-12669044	1	CAMK2D
Chr6:22063744-22206086	1	TACR3
Chr6:38845992-38939012	1	LCORL
Chr6:39667998-39773228	1	NOT_FOUND
Chr6:41211754-41282225	1	SLIT2
Chr6:48541257-48633674	1	NOT_FOUND
Chr6:50046827-50255777	1	NOT_FOUND
Chr6:52628477-52725432	1	PCDH7
Chr6:55522974-55616565	1	NOT_FOUND
Chr6:64247306-64487002	1	ATP8A1
Chr6:66362612-66426101	1	GNPDA2
Chr6:77289713-77452997	1	NOT_FOUND
Chr6:97091396-97475077	1	GK2,NAA11
Chr6:114134405-114165533	1	BOD1L
Chr6:115184588-115261032	1	C1QTNF7
Chr7:12234576-12404210	1	SERINC1
Chr7:21222125-21321599	1	ACSL6
Chr7:25120220-25174975	1	CTXN3
Chr7:43097791-43311132	1	TCF3
Chr7:43567130-43808593	1	ATP8B3,REXO1
Chr7:85387851-85512674	1	HAPLN1,VCAN
Chr8:6282823-6372878	1	FBXO8
Chr8:20989026-21073477	1	IZUMO3
Chr8:50499574-50575791	1	GDA
Chr8:69285264-69431109	1	CNTNAP3
Chr8:96743576-96839903	1	GRIN3A
Chr8:101529840-101683774	1	ZNF462
Chr9:38111543-38252618	1	HS3ST5
Chr9:49805232-49923312	1	GRIK2
Chr9:54778504-54886468	1	MMS22L
Chr9:91439245-91469581	1	SPAG17
Chr9:94991477-95065382	1	CNKSR3
Chr9:103727630-103847209	1	QKI
Chr9:105238273-105319944	1	T
Chr10:5392944-5437359	1	DRD1
Chr10:71022679-71082204	1	OTX2
Chr10:74454485-74638670	1	MNAT1
Chr10:87953490-88110028	1	AREL1,LTBP2
Chr10:93759181-93823011	1	DIO2
Chr11:16425876-16514661	1	LTBP1
Chr11:38375934-38474579	1	ACYP2
Chr11:51660353-51741896	1	KCMF1
Chr11:59110486-59186199	1	REG3A
Chr11:93445185-93587894	1	RSAD2
Chr11:94494230-94578906	1	LOC527409
Chr11:106281709-106348964	1	AK8,DDX31,GTF3C4
Chr12:11934219-11987741	1	DNAJC15
Chr12:35512122-35581416	1	FGF9
Chr12:35886159-36004714	1	IFT88,N6AMT2,XPO4
Chr12:36252254-36475306	1	GJA3,PSPC1,ZMYM2,ZMYM5
Chr12:41384223-41666540	1	NOT_FOUND
Chr12:45358430-45409287	1	KLHL1
Chr12:49733358-49781954	1	UCHL3
Chr12:59412979-59497466	1	NOT_FOUND
Chr12:65209818-65602532	1	GPC5
Chr12:67348260-67441217	1	DCT
Chr12:89154911-89364618	1	NOT_FOUND
Chr12:90015695-90101327	1	NOT_FOUND
Chr12:90621015-90778028	1	NOT_FOUND
Chr13:20164831-20687500	1	PLXDC2
Chr13:62259448-62498532	1	HCK,KIF3B,POFUT1,TM9SF4
Chr13:71819023-71919584	1	SRSF6
Chr13:72077698-72164287	1	SRSF6
Chr14:6456988-6555671	1	MIR30B,MIR30D
Chr14:8927881-8984849	1	ADCY8
Chr14:27271835-27428072	1	ASPH
Chr14:34639444-34772856	1	LACTB2
Chr14:35518739-35590232	1	HNF4G
Chr14:54123146-54291662	1	RSPO2
Chr14:55354229-55450528	1	ABRA
Chr14:55786309-55834821	1	OXR1
Chr14:57584280-57631331	1	LRP12
Chr14:78522183-78702548	1	CHMP4C
Chr15:3286452-3416019	1	DDI1,PDGFD
Chr15:13077556-13226449	1	ENDOD1
Chr15:24588338-24673090	1	CADM1
Chr15:32637662-32783311	1	GRAMD1B,MIR2313
Chr15:34294990-34413443	1	C15H11orf58
Chr15:57938462-58001797	1	LIN7C
Chr15:70232713-70284345	1	NOT_FOUND
Chr15:74053710-74137434	1	ALKBH3,C15H11orf96
Chr16:6494072-6619400	1	R3HDM2
Chr16:10989690-11203028	1	RGS2
Chr16:14027394-14121257	1	FAM5C
Chr16:17904939-18059649	1	USH2A
Chr16:54846459-54886491	1	RFWD2
Chr16:61477887-61531686	1	NPL
Chr16:65144838-65386980	1	PTGS2
Chr16:78020646-78118914	1	CYB5R1
Chr17:9898390-9977173	1	NR3C2
Chr17:22421753-22713714	1	MDK
Chr17:27097698-27303135	1	PCDH10
Chr17:46898339-47147387	1	P2RX2,POLE
Chr17:67400232-67505450	1	SELPLG,TMEM119
Chr18:15809537-15883183	1	LONP2
Chr18:16836655-16900337	1	ZNF423
Chr18:62375495-62537136	1	HSPBP1,PPP6R1,SYT5,TMEM150B,TMEM86B
Chr19:9172300-9354310	1	MIR454,SKA2,TRIM37
Chr19:33112218-33219146	1	PMP22
Chr20:16448784-16617066	1	RNF180
Chr20:24587055-24697526	1	ANKRD55
Chr20:25429674-25535571	1	DHX29
Chr20:45052283-45266553	1	CDH6
Chr20:47056652-47122772	1	NOT_FOUND
Chr20:49111029-49190161	1	CDH9
Chr20:67010255-67060157	1	TAS2R1
Chr21:3061993-3089789	1	GABRA5
Chr21:12381451-12460660	1	CHD2
Chr21:52962847-53091967	1	LRFN5
Chr21:53369113-53525183	1	LRFN5
Chr21:62954780-63058261	1	NOT_FOUND
Chr21:69279283-69395154	1	C21H14orf2
Chr21:70373409-70466564	1	NOT_FOUND
Chr21:71025601-71109676	1	NOT_FOUND
Chr22:17831641-17882779	1	SRGAP3
Chr22:22961332-23035110	1	LRRN1
Chr22:27033445-27362842	1	CHL1
Chr22:53125546-53203469	1	C22H3orf75,PTPN23,SCAP
Chr22:56526462-56603472	1	ATG7
Chr23:6089999-6301283	1	LRRC1
Chr23:22567976-22760398	1	C23H6orf141,CRISP2,CRISP3,GLYATL3,RHAG
Chr23:22976019-23036905	1	CRISP1
Chr23:25222914-25426985	1	GSTA2,TMEM14A,TRAM2
Chr23:49135538-49177883	1	FARS2
Chr23:49332018-49476179	1	FARS2,LYRM4
Chr24:2072866-2166631	1	MBP
Chr24:2795809-2859956	1	ZADH2
Chr24:3283496-3384628	1	ZADH2
Chr24:20513331-20684377	1	CELF4
Chr24:23192294-23338720	1	DTNA
Chr24:36701712-36808804	1	ADCYAP1
Chr24:37002274-37194377	1	METTL4
Chr24:52047342-52086080	1	SMAD4
Chr24:56772444-56855901	1	TCF4
Chr25:31278339-31421558	1	WBSCR17
Chr25:36448529-36514994	1	HSPB1
Chr26:19323674-19396842	1	CNNM1
Chr26:38924276-39033157	1	FAM204A
Chr26:40773670-40868625	1	SEC23IP
Chr26:41118722-41183634	1	PPAPDC1A
Chr26:51154962-51267717	1	PWWP2B
Chr27:297940-367537	1	ERICH1
Chr27:837411-900013	1	CLN8
Chr27:2298767-2378910	1	MYOM2
Chr27:16398882-16514563	1	ACSL1
Chr27:34904207-34978041	1	ZNF703
Chr28:17196687-17331595	1	RTKN2
Chr28:23712356-23829443	1	HERC4
Chr28:38004515-38136070	1	NRG3
Chr29:14460462-14578092	1	FAM181B
Chr29:17381655-17460679	1	MIR708
Chr29:20254234-20368742	1	LUZP2
Chr29:21491128-21611292	1	LUZP2
Chr29:27163710-27218550	1	SPTY2D1
Chr29:31647640-31734709	1	KIRREL3
Chr29:35567566-35669290	1	OPCML
Chr29:40369589-40466840	1	MGC157405
