# Supplementary material for: Genomic population structure and prevalence of copy number variations in South African Nguni cattle
Source: BMC Genomics. 2015 Nov 4;16:894. doi: 10.1186/s12864-015-2122-z (PMC4632335; doi:10.1186/s12864-015-2122-z)
Supplement: Additional file 5: — a. CNVRs identified in this study and by [5, 29, 30], the number of animals in the study (ANMLs), the breed (BRD), the number of genes (GEN), CNVRs identified by other studies (CNVR SHRD) and number of genes that are unique to the study (UNIQ GEN). b. Comparisons of genes within CNVRs (GEN) identified within this study with those identified within other breeds [5, 29, 30] revealed 402 genes that were unique to the Nguni. (XLSX 17 kb) [file 12864_2015_2122_MOESM5_ESM.xlsx]

## Sheet: a. CNVRs
REF	ANMLs	BRD	CNVR	GEN	CNVR SHRD	UNIQ GEN
Wang	326	Nguni	217	458	0	402
Bae	265	Korean	570	704	15	533
Hou	521	Taurine	667	491	15	291
		Composite	667	491	15	291
		Indicine	667	491	15	291
		African	667	491	15	291
		Outgroup	667	491	15	291
Bickhart	6	Nelore	1344	388	0	315
		Holstein
		Hereford
		Angus

## Sheet: b. Genes
REFERENCES	GEN Num	GEN
Bae Bickhart Hou Wang	1	IGLL1
Bickhart Hou Wang	1	MGC157405
Bae Hou Wang	10	RTDR1 RFWD2 KLF6 R3HDM2 CTNNA3 LFNG CDH9 PWWP2B ARL6 BIRC3
Bae Bickhart Hou	3	CFH ANKRD26 ALDH1L1
Hou Wang	13	FAM5C LRFN5 CHRAC1 MIR99A SLC9A9 CECR5 OSTN CTSD ZWINT ATP8A1 EIF2C2 MIR1256 GULP1
Bickhart Wang	2	ADCY1 GABRA5
Bae Wang	29	CNBP GPC5 CARD11 SMARCB1 STX19 ARHGAP15 RAB21 ARL10 RPN1 ATG7 NOP16 RPS29 CDH6 TMEM225 POU3F2 AGA MYOM2 MDK HDAC11 CHCHD10 CADM1 SMTN MIF PPP1R14C COX7C HIGD2A ZADH2 RAB7A DERL3
Bickhart Hou	55	ACAD8 CYP2D6 DEFB1 LOC539042 CEACAM8 GML MGC157082 GIMAP1 SCP2 RAET1G ULBP3 RHOBTB2 MGC139169 LOC404103 COG2 HLA-A GBP4 LOC510904 DEFB7 MGC127055 SYT1 LOC790886 BoLA GAT LOC100126815 SOX5 GIMAP7 LOC785621 GIMAP4 LOC537366 PAG20 MICB CD163L1 CGN1 GBP6 GLYAT CYP11B1 ALPI PTI ECHDC2 GIMAP5 LOC512150 PPIE DEFB5 IFN1AT MGC154956 PAG16 LOC100125266 CA1 FABP2 PAG11 LOC513767 LAP MGC138914 ART5
Bae Hou	117	ARHGEF10L ATP9B ARVCF TCF25 ATP5D CYLC2 PCOLCE SEPT5 MACROD1 PLCG1 HAGHL GALNT13 SLC25A1 TNNT3 PI4KA YME1L1 ALCAM SBNO2 UFD1L METRN MGC127919 ANTXR2 SLC6A18 MASTL TUBA3E TOM1L2 EGFL7 ARHGEF16 STUB1 EXOC1 EFNA2 DEF8 TXNRD2 WDR24 CARD9 CYHR1 SMARCA5 ERCC1 PLA2G4A DGAT1 RANBP1 H19 EDF1 GPX4 MC1R NARFL KLC3 RBL2 CNTN5 PHPT1 TUBB3 GRAMD4 RNPC3 GNB2 CCDC37 SERPIND1 CDC45L LOC515651 KCNH1 SNAP29 CPNE8 D…
Bae Bickhart	11	TUBA3C SLC3A1 TUBA1B PRSS7 STAT5B GSTM3 IMMP2L TPST1 CIST1 B3GNT2 MGC139164
Wang	402	PTGER3 ABRA LOC527441 GRAP2 RTKN2 HSPB1 DDT LCORL MNAT1 C15H11orf70 MESDC2 PACSIN2 CACNA2D1 C8A GPR107 SH3BP4 HLTF POLG2 GDA MMS22L NUP214 SPECC1L LYAR CLRN1 RNF185 C6H4orf32 LRRN1 RRP7A USP20 SUSD2 GJA1 POLR3K ATG2B FBXO8 RFC3 GK2 ARL4A CLN8 ACYP2 SLC22A18 GRM8 FUBP3 SAMD12 FGGY DNAJC15 TMEM150B GSTA2 TM4SF4 C23H6orf141 WDR1 SRSF6 ATXN7L3B SYT5 CNKSR3 SEMA3A PTK2 MIR454 NEIL3 BCHE SCIN PCDH7 CDH…
Hou	291	PNMA1 CCDC116 ECHS1 PMPCA C17H5orf52 AMZ2 KIAA1279 RTN1 CENPQ SLC33A1 ADCK1 TMX4 C10H14orf38 B3GAT1 MNS1 C10H14ORF53 SLC25A26 ABL2 PSMA3 MIR218-1 SQSTM1 MIR2389 CCR9 NFATC1 TXNDC8 anemia TMEM45A MPP7 KIAA1715 MGAT4B AMN1 ZDHHC6 MGC151949 LPGAT1 RBPJ ALDH18A1 RNF4 C23H6ORF142 EIF1 CCAR1 TRAPPC9 MXD4 GLTSCR2 YWHAQ MGC152007 MTHFSD MAEL PRKG2 LMF1 MIR196B ABO ZNF331 LETM1 CCHCR1 MIRLET7C MRGPRF RNF1…
Bickhart	315	MMS19 DBNL KRTCAP2 VPS33A CATHL4 DECR1 SLC7A6 UBE2G1 LILRA4 LOC617875 FBXO16 SERPINB5 PRP5 IMP4 PROP1 TP-1 ITLN1 TPD52L2 LOC514330 BNBD-4 PTCD3 PAG4 PLA2G2D3 FCGR2B PAPSS2 IFN-a SLC23A2 CNN1 IQCF2 LOC100124497 SERPINA3-7 SLC16A7 ZDHHC16 PCDHA13 SERPINB9 LOC509513 HIST1H1E TMEM66 LMBRD1 CYP21A2 BTRC YEATS2 RPA2 UGT2B10 TUBB TOR3A C10H14ORF1 PRP3 LOC507082 BCAM IMMP1L DHDDS GPI RNASE2 ZNF547 LOC100…
Bae	533	GPAA1 TBC1D19 ERGIC1 VAMP2 PKNOX2 ACTR3 CXCR4 C15H11orf74 TOMM20 PRKRA RAP1A ROGDI C25H16orf71 FAM151B HMG20B MGC139698 FGR TOP3A STK16 BAK1 GABARAP FSCN2 NR4A2 RHOF PCYT2 SERPINF1 MED29 ZNF500 TMEM180 MGC137018 FARSB HNMT LOC506277 TMEM60 BMPR1A C26H10ORF6 YBX2 RTEL Magmas MXRA8 ATOH1 COL1A1 SLC8A1 TEKT1 PDCD4 HMOX2 POU1F1 CPLX3 DYSF PPP3R2 GLE1 SSBP4 PAFAH1B1 OSTF1 MYL12A LOC100137087 GYPC MYO1…
