# Supplementary material for: Genomic population structure and prevalence of copy number variations in South African Nguni cattle
Source: BMC Genomics. 2015 Nov 4;16:894. doi: 10.1186/s12864-015-2122-z (PMC4632335; doi:10.1186/s12864-015-2122-z)
Supplement: Additional file 6: — Tables demonstrating the representation of biological process, molecular function and cellular components by those genes within and or 10 Mb downstream of CNVRs identified in Nguni cattle. (XLSX 794 kb) [file 12864_2015_2122_MOESM6_ESM.xlsx]

## Sheet: GO Biological
Analysis Type: PANTHER Overrepresentation Test (release 20141219)
Annotation Version and Release Date: GO Ontology database Released 2015-03-10
Analyzed List: Nguni (Bos taurus)
Reference List: Bos taurus (all genes in database)
Bonferroni correction: TRUE
GO biological process complete	Bos taurus - REFLIST (19799)	Nguni (403)	Nguni (expected)	Nguni (over/under)	Nguni (fold Enrichment)	Nguni (P-value)
nervous system development	1335	54	27.17	+	1.99	8.65E-03
generation of neurons	901	36	18.34	+	1.96	7.07E-01
regulation of localization	1447	51	29.45	+	1.73	6.46E-01
anatomical structure morphogenesis	1637	56	33.32	+	1.68	6.30E-01
somite development	65	8	1.32	+	> 5	4.28E-01
neuron development	508	25	10.34	+	2.42	3.72E-01
segmentation	81	9	1.65	+	> 5	3.32E-01
neurogenesis	970	39	19.74	+	1.98	3.20E-01
single-organism behavior	279	21	5.68	+	3.70	2.89E-03
multicellular organismal development	3085	94	62.79	+	1.50	1.96E-01
neuron differentiation	641	30	13.05	+	2.30	1.74E-01
somitogenesis	57	8	1.16	+	> 5	1.72E-01
developmental process	3612	107	73.52	+	1.46	1.51E-01
behavior	390	22	7.94	+	2.77	1.45E-01
single-organism developmental process	3596	107	73.20	+	1.46	1.25E-01
biological_process	14808	325	301.41	+	1.08	1.00E00
cellular process	11344	251	230.90	+	1.09	1.00E00
single-organism process	10485	242	213.42	+	1.13	1.00E00
single-organism cellular process	9127	207	185.78	+	1.11	1.00E00
biological regulation	9058	198	184.37	+	1.07	1.00E00
regulation of biological process	8665	191	176.37	+	1.08	1.00E00
regulation of cellular process	8266	180	168.25	+	1.07	1.00E00
metabolic process	7431	172	151.25	+	1.14	1.00E00
organic substance metabolic process	6079	146	123.74	+	1.18	1.00E00
primary metabolic process	5817	138	118.40	+	1.17	1.00E00
response to stimulus	5706	129	116.14	+	1.11	1.00E00
cellular metabolic process	5543	128	112.83	+	1.13	1.00E00
multicellular organismal process	4946	123	100.67	+	1.22	1.00E00
single-multicellular organism process	4771	118	97.11	+	1.22	1.00E00
cellular response to stimulus	4735	104	96.38	+	1.08	1.00E00
regulation of metabolic process	4623	103	94.10	+	1.09	1.00E00
macromolecule metabolic process	4765	101	96.99	+	1.04	1.00E00
positive regulation of biological process	3600	100	73.28	+	1.36	1.00E00
cellular component organization or biogenesis	3393	96	69.06	+	1.39	1.00E00
cellular component organization	3287	95	66.91	+	1.42	1.00E00
negative regulation of biological process	3197	92	65.07	+	1.41	1.00E00
anatomical structure development	3316	91	67.50	+	1.35	1.00E00
localization	3463	91	70.49	+	1.29	1.00E00
regulation of cellular metabolic process	4077	91	82.99	+	1.10	1.00E00
positive regulation of cellular process	3132	90	63.75	+	1.41	1.00E00
cellular macromolecule metabolic process	4106	89	83.58	+	1.06	1.00E00
regulation of primary metabolic process	3906	83	79.50	+	1.04	1.00E00
regulation of macromolecule metabolic process	3988	83	81.17	+	1.02	1.00E00
system development	2781	82	56.61	+	1.45	1.00E00
single-organism metabolic process	2935	81	59.74	+	1.36	1.00E00
negative regulation of cellular process	2951	81	60.07	+	1.35	1.00E00
cellular developmental process	2459	75	50.05	+	1.50	1.00E00
cell differentiation	2326	72	47.34	+	1.52	1.00E00
nitrogen compound metabolic process	2676	71	54.47	+	1.30	1.00E00
establishment of localization	2768	70	56.34	+	1.24	1.00E00
transport	2671	69	54.37	+	1.27	1.00E00
organic cyclic compound metabolic process	2433	66	49.52	+	1.33	1.00E00
biosynthetic process	2328	66	47.39	+	1.39	1.00E00
cellular nitrogen compound metabolic process	2430	66	49.46	+	1.33	1.00E00
organic substance biosynthetic process	2253	64	45.86	+	1.40	1.00E00
single-organism localization	2274	61	46.29	+	1.32	1.00E00
cellular aromatic compound metabolic process	2299	61	46.80	+	1.30	1.00E00
single-organism transport	2106	60	42.87	+	1.40	1.00E00
organ development	2153	60	43.82	+	1.37	1.00E00
cellular biosynthetic process	2183	59	44.43	+	1.33	1.00E00
positive regulation of metabolic process	2248	59	45.76	+	1.29	1.00E00
response to chemical	2762	59	56.22	+	1.05	1.00E00
heterocycle metabolic process	2283	59	46.47	+	1.27	1.00E00
nucleobase-containing compound metabolic process	2172	58	44.21	+	1.31	1.00E00
regulation of response to stimulus	2379	58	48.42	+	1.20	1.00E00
regulation of biological quality	1999	54	40.69	+	1.33	1.00E00
positive regulation of cellular metabolic process	1928	54	39.24	+	1.38	1.00E00
regulation of cell communication	2099	54	42.72	+	1.26	1.00E00
regulation of signaling	2092	53	42.58	+	1.24	1.00E00
response to stress	1772	52	36.07	+	1.44	1.00E00
organelle organization	2006	50	40.83	+	1.22	1.00E00
positive regulation of macromolecule metabolic process	1849	50	37.64	+	1.33	1.00E00
regulation of signal transduction	1909	48	38.86	+	1.24	1.00E00
nucleic acid metabolic process	1847	47	37.59	+	1.25	1.00E00
regulation of multicellular organismal process	1714	47	34.89	+	1.35	1.00E00
negative regulation of metabolic process	1741	44	35.44	+	1.24	1.00E00
regulation of molecular function	1684	43	34.28	+	1.25	1.00E00
cell development	1174	43	23.90	+	1.80	1.00E00
macromolecule modification	1953	43	39.75	+	1.08	1.00E00
macromolecular complex subunit organization	1365	41	27.78	+	1.48	1.00E00
regulation of developmental process	1566	41	31.88	+	1.29	1.00E00
macromolecule biosynthetic process	1646	41	33.50	+	1.22	1.00E00
response to organic substance	1268	40	25.81	+	1.55	1.00E00
cellular protein modification process	1837	40	37.39	+	1.07	1.00E00
protein modification process	1837	40	37.39	+	1.07	1.00E00
tissue development	1277	39	25.99	+	1.50	1.00E00
regulation of protein metabolic process	1633	39	33.24	+	1.17	1.00E00
cellular macromolecule biosynthetic process	1624	39	33.06	+	1.18	1.00E00
organic cyclic compound biosynthetic process	1192	38	24.26	+	1.57	1.00E00
RNA metabolic process	1414	38	28.78	+	1.32	1.00E00
cellular nitrogen compound biosynthetic process	1182	37	24.06	+	1.54	1.00E00
gene expression	1553	37	31.61	+	1.17	1.00E00
aromatic compound biosynthetic process	1127	36	22.94	+	1.57	1.00E00
small molecule metabolic process	1113	36	22.65	+	1.59	1.00E00
cellular component biogenesis	1333	36	27.13	+	1.33	1.00E00
cellular response to chemical stimulus	1239	35	25.22	+	1.39	1.00E00
regulation of transport	1000	35	20.35	+	1.72	1.00E00
negative regulation of cellular metabolic process	1585	35	32.26	+	1.08	1.00E00
cellular component assembly	1210	35	24.63	+	1.42	1.00E00
negative regulation of macromolecule metabolic process	1506	35	30.65	+	1.14	1.00E00
cellular localization	1414	34	28.78	+	1.18	1.00E00
heterocycle biosynthetic process	1124	34	22.88	+	1.49	1.00E00
regulation of cellular protein metabolic process	1480	34	30.12	+	1.13	1.00E00
positive regulation of response to stimulus	1202	34	24.47	+	1.39	1.00E00
nucleobase-containing compound biosynthetic process	1068	34	21.74	+	1.56	1.00E00
positive regulation of biosynthetic process	1230	33	25.04	+	1.32	1.00E00
positive regulation of nitrogen compound metabolic process	1180	33	24.02	+	1.37	1.00E00
regulation of cellular component organization	1325	33	26.97	+	1.22	1.00E00
positive regulation of cellular biosynthetic process	1211	33	24.65	+	1.34	1.00E00
regulation of cell proliferation	1012	33	20.60	+	1.60	1.00E00
regulation of phosphate metabolic process	1121	32	22.82	+	1.40	1.00E00
regulation of multicellular organismal development	1103	32	22.45	+	1.43	1.00E00
positive regulation of multicellular organismal process	904	32	18.40	+	1.74	1.00E00
regulation of phosphorus metabolic process	1126	32	22.92	+	1.40	1.00E00
response to external stimulus	1054	32	21.45	+	1.49	1.00E00
positive regulation of cell communication	990	32	20.15	+	1.59	1.00E00
positive regulation of gene expression	1180	32	24.02	+	1.33	1.00E00
positive regulation of nucleobase-containing compound metabolic process	1161	32	23.63	+	1.35	1.00E00
single-organism organelle organization	1394	31	28.37	+	1.09	1.00E00
macromolecule localization	1290	31	26.26	+	1.18	1.00E00
embryo development	865	31	17.61	+	1.76	1.00E00
positive regulation of signaling	983	31	20.01	+	1.55	1.00E00
positive regulation of RNA metabolic process	1056	30	21.49	+	1.40	1.00E00
regulation of catalytic activity	1314	30	26.75	+	1.12	1.00E00
positive regulation of macromolecule biosynthetic process	1149	30	23.39	+	1.28	1.00E00
regulation of cell differentiation	1074	29	21.86	+	1.33	1.00E00
organic substance transport	1142	29	23.24	+	1.25	1.00E00
single-organism biosynthetic process	722	29	14.70	+	1.97	1.00E00
cellular response to organic substance	978	29	19.91	+	1.46	1.00E00
establishment of localization in cell	1102	29	22.43	+	1.29	1.00E00
positive regulation of RNA biosynthetic process	1022	28	20.80	+	1.35	1.00E00
regulation of transcription from RNA polymerase II promoter	1299	28	26.44	+	1.06	1.00E00
regulation of phosphorylation	964	28	19.62	+	1.43	1.00E00
positive regulation of nucleic acid-templated transcription	1019	28	20.74	+	1.35	1.00E00
positive regulation of transcription, DNA-templated	1019	28	20.74	+	1.35	1.00E00
cellular response to stress	877	27	17.85	+	1.51	1.00E00
regulation of intracellular signal transduction	1170	27	23.81	+	1.13	1.00E00
positive regulation of signal transduction	915	27	18.62	+	1.45	1.00E00
epithelium development	798	26	16.24	+	1.60	1.00E00
movement of cell or subcellular component	822	26	16.73	+	1.55	1.00E00
ion transport	947	26	19.28	+	1.35	1.00E00
locomotion	744	26	15.14	+	1.72	1.00E00
regulation of protein modification process	943	26	19.19	+	1.35	1.00E00
transmembrane transport	904	26	18.40	+	1.41	1.00E00
regulation of cell death	1023	26	20.82	+	1.25	1.00E00
central nervous system development	604	25	12.29	+	2.03	1.00E00
protein complex subunit organization	880	25	17.91	+	1.40	1.00E00
RNA biosynthetic process	852	25	17.34	+	1.44	1.00E00
multi-organism process	1012	25	20.60	+	1.21	1.00E00
organ morphogenesis	756	25	15.39	+	1.62	1.00E00
circulatory system development	601	24	12.23	+	1.96	1.00E00
cardiovascular system development	601	24	12.23	+	1.96	1.00E00
macromolecular complex assembly	768	24	15.63	+	1.54	1.00E00
cell adhesion	662	24	13.47	+	1.78	1.00E00
cellular component morphogenesis	692	24	14.09	+	1.70	1.00E00
transcription, DNA-templated	840	24	17.10	+	1.40	1.00E00
anatomical structure formation involved in morphogenesis	735	24	14.96	+	1.60	1.00E00
positive regulation of molecular function	892	24	18.16	+	1.32	1.00E00
regulation of apoptotic process	966	24	19.66	+	1.22	1.00E00
regulation of programmed cell death	978	24	19.91	+	1.21	1.00E00
nucleic acid-templated transcription	840	24	17.10	+	1.40	1.00E00
biological adhesion	664	24	13.52	+	1.78	1.00E00
cell projection organization	629	24	12.80	+	1.87	1.00E00
protein localization	1085	24	22.08	+	1.09	1.00E00
organonitrogen compound metabolic process	825	23	16.79	+	1.37	1.00E00
positive regulation of protein metabolic process	859	23	17.48	+	1.32	1.00E00
positive regulation of developmental process	763	23	15.53	+	1.48	1.00E00
vesicle-mediated transport	703	23	14.31	+	1.61	1.00E00
negative regulation of gene expression	945	23	19.24	+	1.20	1.00E00
lipid metabolic process	699	22	14.23	+	1.55	1.00E00
response to oxygen-containing compound	651	22	13.25	+	1.66	1.00E00
positive regulation of transcription from RNA polymerase II promoter	777	22	15.82	+	1.39	1.00E00
regulation of protein phosphorylation	762	21	15.51	+	1.35	1.00E00
cell morphogenesis	625	21	12.72	+	1.65	1.00E00
regulation of locomotion	491	21	9.99	+	2.10	1.00E00
regulation of cellular component movement	499	21	10.16	+	2.07	1.00E00
response to endogenous stimulus	664	21	13.52	+	1.55	1.00E00
negative regulation of cell death	628	21	12.78	+	1.64	1.00E00
protein complex assembly	620	20	12.62	+	1.58	1.00E00
localization of cell	574	20	11.68	+	1.71	1.00E00
cell motility	574	20	11.68	+	1.71	1.00E00
cellular macromolecule localization	805	20	16.39	+	1.22	1.00E00
regulation of cell motility	448	20	9.12	+	2.19	1.00E00
organic acid metabolic process	616	20	12.54	+	1.60	1.00E00
positive regulation of cellular protein metabolic process	774	20	15.75	+	1.27	1.00E00
protein complex biogenesis	624	20	12.70	+	1.57	1.00E00
oxoacid metabolic process	599	20	12.19	+	1.64	1.00E00
intracellular transport	826	20	16.81	+	1.19	1.00E00
regulation of cell migration	428	20	8.71	+	2.30	1.00E00
cellular protein localization	798	20	16.24	+	1.23	1.00E00
reproductive process	743	20	15.12	+	1.32	1.00E00
head development	506	19	10.30	+	1.84	1.00E00
single organism reproductive process	682	19	13.88	+	1.37	1.00E00
embryonic morphogenesis	505	19	10.28	+	1.85	1.00E00
embryo development ending in birth or egg hatching	578	19	11.76	+	1.61	1.00E00
cell migration	519	19	10.56	+	1.80	1.00E00
neuron projection development	380	19	7.73	+	2.46	1.00E00
negative regulation of programmed cell death	594	19	12.09	+	1.57	1.00E00
negative regulation of apoptotic process	584	19	11.89	+	1.60	1.00E00
chordate embryonic development	573	19	11.66	+	1.63	1.00E00
regulation of anatomical structure morphogenesis	625	19	12.72	+	1.49	1.00E00
ion transmembrane transport	642	18	13.07	+	1.38	1.00E00
brain development	473	18	9.63	+	1.87	1.00E00
cell-cell signaling	408	18	8.30	+	2.17	1.00E00
vasculature development	360	18	7.33	+	2.46	1.00E00
cell part morphogenesis	454	18	9.24	+	1.95	1.00E00
cell projection morphogenesis	437	18	8.89	+	2.02	1.00E00
response to abiotic stimulus	580	18	11.81	+	1.52	1.00E00
homeostatic process	883	18	17.97	+	1.00	1.00E00
negative regulation of cell communication	822	18	16.73	+	1.08	1.00E00
negative regulation of signaling	817	18	16.63	+	1.08	1.00E00
membrane organization	458	18	9.32	+	1.93	1.00E00
protein transport	683	17	13.90	+	1.22	1.00E00
single-organism intracellular transport	630	17	12.82	+	1.33	1.00E00
cellular response to endogenous stimulus	519	17	10.56	+	1.61	1.00E00
establishment of protein localization	744	17	15.14	+	1.12	1.00E00
blood vessel development	339	17	6.90	+	2.46	1.00E00
tissue morphogenesis	517	17	10.52	+	1.62	1.00E00
cellular lipid metabolic process	518	17	10.54	+	1.61	1.00E00
regulation of catabolic process	393	17	8.00	+	2.13	1.00E00
negative regulation of protein metabolic process	659	17	13.41	+	1.27	1.00E00
negative regulation of multicellular organismal process	670	17	13.64	+	1.25	1.00E00
carbohydrate derivative metabolic process	603	17	12.27	+	1.39	1.00E00
negative regulation of developmental process	642	17	13.07	+	1.30	1.00E00
positive regulation of transport	451	17	9.18	+	1.85	1.00E00
positive regulation of protein modification process	605	17	12.31	+	1.38	1.00E00
regulation of ion transport	344	17	7.00	+	2.43	1.00E00
positive regulation of phosphorus metabolic process	682	17	13.88	+	1.22	1.00E00
carboxylic acid metabolic process	555	17	11.30	+	1.50	1.00E00
positive regulation of phosphate metabolic process	682	17	13.88	+	1.22	1.00E00
regulation of cellular localization	657	16	13.37	+	1.20	1.00E00
carbohydrate metabolic process	495	16	10.08	+	1.59	1.00E00
regulation of cell cycle	600	16	12.21	+	1.31	1.00E00
cell morphogenesis involved in differentiation	403	16	8.20	+	1.95	1.00E00
negative regulation of molecular function	709	16	14.43	+	1.11	1.00E00
positive regulation of cell proliferation	547	16	11.13	+	1.44	1.00E00
organophosphate metabolic process	516	16	10.50	+	1.52	1.00E00
sensory organ development	444	15	9.04	+	1.66	1.00E00
pattern specification process	368	15	7.49	+	2.00	1.00E00
cation transport	635	15	12.93	+	1.16	1.00E00
negative regulation of cell differentiation	490	15	9.97	+	1.50	1.00E00
cytoskeleton organization	655	15	13.33	+	1.13	1.00E00
response to nitrogen compound	404	15	8.22	+	1.82	1.00E00
neuron projection morphogenesis	288	15	5.86	+	2.56	1.00E00
peptidyl-amino acid modification	538	15	10.95	+	1.37	1.00E00
negative regulation of cellular protein metabolic process	599	15	12.19	+	1.23	1.00E00
chromosome organization	636	15	12.95	+	1.16	1.00E00
inorganic ion transmembrane transport	444	15	9.04	+	1.66	1.00E00
positive regulation of phosphorylation	608	15	12.38	+	1.21	1.00E00
negative regulation of phosphorus metabolic process	365	15	7.43	+	2.02	1.00E00
negative regulation of phosphate metabolic process	365	15	7.43	+	2.02	1.00E00
regulation of immune system process	708	15	14.41	+	1.04	1.00E00
response to organonitrogen compound	329	14	6.70	+	2.09	1.00E00
cellular response to DNA damage stimulus	470	14	9.57	+	1.46	1.00E00
defense response	585	14	11.91	+	1.18	1.00E00
positive regulation of cell differentiation	544	14	11.07	+	1.26	1.00E00
regulation of cell development	518	14	10.54	+	1.33	1.00E00
single-organism cellular localization	474	14	9.65	+	1.45	1.00E00
positive regulation of intracellular signal transduction	589	14	11.99	+	1.17	1.00E00
enzyme linked receptor protein signaling pathway	413	14	8.41	+	1.67	1.00E00
cell cycle	680	14	13.84	+	1.01	1.00E00
morphogenesis of an epithelium	387	14	7.88	+	1.78	1.00E00
chromatin organization	457	14	9.30	+	1.51	1.00E00
DNA metabolic process	505	14	10.28	+	1.36	1.00E00
positive regulation of locomotion	251	14	5.11	+	2.74	1.00E00
growth	320	14	6.51	+	2.15	1.00E00
cell morphogenesis involved in neuron differentiation	275	14	5.60	+	2.50	1.00E00
regulation of transferase activity	549	14	11.17	+	1.25	1.00E00
regulation of cellular catabolic process	315	14	6.41	+	2.18	1.00E00
reproduction	557	14	11.34	+	1.23	1.00E00
regulation of response to stress	660	14	13.43	+	1.04	1.00E00
axonogenesis	234	13	4.76	+	2.73	1.00E00
intracellular protein transport	459	13	9.34	+	1.39	1.00E00
positive regulation of protein phosphorylation	488	13	9.93	+	1.31	1.00E00
single-organism membrane organization	410	13	8.35	+	1.56	1.00E00
skeletal system development	378	13	7.69	+	1.69	1.00E00
positive regulation of cell motility	238	13	4.84	+	2.68	1.00E00
protein modification by small protein conjugation or removal	477	13	9.71	+	1.34	1.00E00
gland development	298	13	6.07	+	2.14	1.00E00
blood vessel morphogenesis	270	13	5.50	+	2.37	1.00E00
positive regulation of cellular component movement	247	13	5.03	+	2.59	1.00E00
carbohydrate derivative biosynthetic process	376	13	7.65	+	1.70	1.00E00
cation transmembrane transport	442	13	9.00	+	1.44	1.00E00
negative regulation of catalytic activity	543	13	11.05	+	1.18	1.00E00
axon development	244	13	4.97	+	2.62	1.00E00
tube development	502	13	10.22	+	1.27	1.00E00
negative regulation of phosphorylation	284	13	5.78	+	2.25	1.00E00
positive regulation of cell migration	234	13	4.76	+	2.73	1.00E00
negative regulation of cell proliferation	425	13	8.65	+	1.50	1.00E00
muscle structure development	343	13	6.98	+	1.86	1.00E00
developmental process involved in reproduction	471	12	9.59	+	1.25	1.00E00
chemotaxis	314	12	6.39	+	1.88	1.00E00
immune system development	546	12	11.11	+	1.08	1.00E00
anion transport	345	12	7.02	+	1.71	1.00E00
regulation of protein localization	483	12	9.83	+	1.22	1.00E00
regulation of nervous system development	446	12	9.08	+	1.32	1.00E00
multi-organism reproductive process	507	12	10.32	+	1.16	1.00E00
response to organic cyclic compound	366	12	7.45	+	1.61	1.00E00
cellular response to oxygen-containing compound	414	12	8.43	+	1.42	1.00E00
multicellular organism reproduction	441	12	8.98	+	1.34	1.00E00
stem cell differentiation	236	12	4.80	+	2.50	1.00E00
hematopoietic or lymphoid organ development	523	12	10.65	+	1.13	1.00E00
regulation of response to external stimulus	416	12	8.47	+	1.42	1.00E00
regulation of neurogenesis	391	12	7.96	+	1.51	1.00E00
inorganic cation transmembrane transport	386	12	7.86	+	1.53	1.00E00
regulation of kinase activity	510	12	10.38	+	1.16	1.00E00
forebrain development	274	12	5.58	+	2.15	1.00E00
chromatin modification	380	12	7.73	+	1.55	1.00E00
taxis	314	12	6.39	+	1.88	1.00E00
sexual reproduction	441	12	8.98	+	1.34	1.00E00
cellular macromolecular complex assembly	426	12	8.67	+	1.38	1.00E00
hemopoiesis	482	12	9.81	+	1.22	1.00E00
regulation of protein kinase activity	470	12	9.57	+	1.25	1.00E00
heart development	357	12	7.27	+	1.65	1.00E00
negative regulation of cell cycle	260	11	5.29	+	2.08	1.00E00
regionalization	293	11	5.96	+	1.84	1.00E00
protein localization to organelle	309	11	6.29	+	1.75	1.00E00
in utero embryonic development	349	11	7.10	+	1.55	1.00E00
DNA repair	289	11	5.88	+	1.87	1.00E00
organonitrogen compound biosynthetic process	370	11	7.53	+	1.46	1.00E00
protein modification by small protein conjugation	386	11	7.86	+	1.40	1.00E00
small molecule biosynthetic process	233	11	4.74	+	2.32	1.00E00
multicellular organismal reproductive process	427	11	8.69	+	1.27	1.00E00
cognition	157	11	3.20	+	3.44	1.00E00
response to hormone	373	11	7.59	+	1.45	1.00E00
regulation of cellular component biogenesis	406	11	8.26	+	1.33	1.00E00
protein ubiquitination	363	11	7.39	+	1.49	1.00E00
macromolecule catabolic process	526	11	10.71	+	1.03	1.00E00
regulation of cell morphogenesis	320	11	6.51	+	1.69	1.00E00
regulation of proteolysis	497	11	10.12	+	1.09	1.00E00
response to lipid	359	11	7.31	+	1.51	1.00E00
regulation of neuron differentiation	309	10	6.29	+	1.59	1.00E00
endocytosis	290	10	5.90	+	1.69	1.00E00
synaptic transmission	226	10	4.60	+	2.17	1.00E00
transmembrane receptor protein tyrosine kinase signaling pathway	265	10	5.39	+	1.85	1.00E00
urogenital system development	251	10	5.11	+	1.96	1.00E00
eye development	282	10	5.74	+	1.74	1.00E00
organelle assembly	330	10	6.72	+	1.49	1.00E00
cellular response to nitrogen compound	245	10	4.99	+	2.01	1.00E00
stem cell development	183	10	3.72	+	2.68	1.00E00
positive regulation of catabolic process	171	10	3.48	+	2.87	1.00E00
regulation of protein transport	375	10	7.63	+	1.31	1.00E00
negative regulation of cellular component organization	367	10	7.47	+	1.34	1.00E00
single organism cell adhesion	388	10	7.90	+	1.27	1.00E00
regulation of establishment of protein localization	408	10	8.30	+	1.20	1.00E00
negative regulation of transport	263	10	5.35	+	1.87	1.00E00
negative regulation of protein modification process	300	10	6.11	+	1.64	1.00E00
cytoplasmic transport	395	10	8.04	+	1.24	1.00E00
single organismal cell-cell adhesion	365	10	7.43	+	1.35	1.00E00
lipid biosynthetic process	271	10	5.52	+	1.81	1.00E00
monovalent inorganic cation transport	329	10	6.70	+	1.49	1.00E00
regulation of ion transmembrane transport	208	10	4.23	+	2.36	1.00E00
regulation of transmembrane transport	219	10	4.46	+	2.24	1.00E00
regulation of protein catabolic process	253	10	5.15	+	1.94	1.00E00
protein catabolic process	363	10	7.39	+	1.35	1.00E00
learning or memory	136	10	2.77	+	3.61	1.00E00
regulation of protein serine/threonine kinase activity	307	9	6.25	+	1.44	1.00E00
negative regulation of protein phosphorylation	228	9	4.64	+	1.94	1.00E00
homophilic cell adhesion via plasma membrane adhesion molecules	102	9	2.08	+	4.33	1.00E00
kidney development	202	9	4.11	+	2.19	1.00E00
regulation of cytokine production	347	9	7.06	+	1.27	1.00E00
renal system development	220	9	4.48	+	2.01	1.00E00
cellular response to organonitrogen compound	220	9	4.48	+	2.01	1.00E00
response to other organism	429	9	8.73	+	1.03	1.00E00
organic hydroxy compound metabolic process	256	9	5.21	+	1.73	1.00E00
organophosphate biosynthetic process	275	9	5.60	+	1.61	1.00E00
multicellular organismal homeostasis	162	9	3.30	+	2.73	1.00E00
regulation of growth	391	9	7.96	+	1.13	1.00E00
anterior/posterior pattern specification	183	9	3.72	+	2.42	1.00E00
cellular protein catabolic process	339	9	6.90	+	1.30	1.00E00
regulation of anatomical structure size	244	9	4.97	+	1.81	1.00E00
embryonic organ development	377	9	7.67	+	1.17	1.00E00
protein oligomerization	238	9	4.84	+	1.86	1.00E00
cell-cell adhesion via plasma-membrane adhesion molecules	126	9	2.56	+	3.51	1.00E00
cell-cell adhesion	127	9	2.59	+	3.48	1.00E00
regulation of epithelial cell proliferation	206	9	4.19	+	2.15	1.00E00
regulation of secretion	367	9	7.47	+	1.20	1.00E00
mitotic cell cycle	363	9	7.39	+	1.22	1.00E00
regulation of cell projection organization	276	9	5.62	+	1.60	1.00E00
positive regulation of cellular catabolic process	132	9	2.69	+	3.35	1.00E00
epithelial cell differentiation	388	9	7.90	+	1.14	1.00E00
positive regulation of ion transport	116	9	2.36	+	3.81	1.00E00
response to external biotic stimulus	431	9	8.77	+	1.03	1.00E00
nucleobase-containing small molecule metabolic process	338	9	6.88	+	1.31	1.00E00
adult behavior	127	9	2.59	+	3.48	1.00E00
regulation of membrane potential	216	9	4.40	+	2.05	1.00E00
metal ion transport	441	9	8.98	+	1.00	1.00E00
axon guidance	141	8	2.87	+	2.79	1.00E00
circulatory system process	185	8	3.77	+	2.12	1.00E00
positive regulation of kinase activity	291	8	5.92	+	1.35	1.00E00
regulation of mitotic cell cycle	278	8	5.66	+	1.41	1.00E00
mitotic cell cycle process	332	8	6.76	+	1.18	1.00E00
small GTPase mediated signal transduction	287	8	5.84	+	1.37	1.00E00
telencephalon development	167	8	3.40	+	2.35	1.00E00
sulfur compound metabolic process	159	8	3.24	+	2.47	1.00E00
negative regulation of intracellular signal transduction	301	8	6.13	+	1.31	1.00E00
limb development	155	8	3.15	+	2.54	1.00E00
fatty acid metabolic process	189	8	3.85	+	2.08	1.00E00
protein targeting	199	8	4.05	+	1.98	1.00E00
morphogenesis of a branching structure	176	8	3.58	+	2.23	1.00E00
mitochondrion organization	236	8	4.80	+	1.67	1.00E00
cellular response to hormone stimulus	284	8	5.78	+	1.38	1.00E00
regulation of homeostatic process	237	8	4.82	+	1.66	1.00E00
cellular amino acid metabolic process	232	8	4.72	+	1.69	1.00E00
monocarboxylic acid metabolic process	307	8	6.25	+	1.28	1.00E00
cell fate commitment	205	8	4.17	+	1.92	1.00E00
cellular response to organic cyclic compound	204	8	4.15	+	1.93	1.00E00
sensory organ morphogenesis	234	8	4.76	+	1.68	1.00E00
angiogenesis	189	8	3.85	+	2.08	1.00E00
RNA processing	311	8	6.33	+	1.26	1.00E00
transcription from RNA polymerase II promoter	317	8	6.45	+	1.24	1.00E00
regulation of cellular response to growth factor stimulus	125	8	2.54	+	3.14	1.00E00
appendage development	155	8	3.15	+	2.54	1.00E00
regulation of intracellular transport	298	8	6.07	+	1.32	1.00E00
reproductive structure development	325	8	6.62	+	1.21	1.00E00
positive regulation of transferase activity	318	8	6.47	+	1.24	1.00E00
developmental growth	178	8	3.62	+	2.21	1.00E00
ion homeostasis	347	8	7.06	+	1.13	1.00E00
inorganic ion homeostasis	331	8	6.74	+	1.19	1.00E00
response to wounding	216	8	4.40	+	1.82	1.00E00
positive regulation of sequence-specific DNA binding transcription factor activity	161	8	3.28	+	2.44	1.00E00
regulation of sequence-specific DNA binding transcription factor activity	260	8	5.29	+	1.51	1.00E00
positive regulation of MAPK cascade	297	8	6.05	+	1.32	1.00E00
histone modification	271	8	5.52	+	1.45	1.00E00
covalent chromatin modification	274	8	5.58	+	1.43	1.00E00
cation homeostasis	321	8	6.53	+	1.22	1.00E00
camera-type eye development	250	8	5.09	+	1.57	1.00E00
secretion	332	8	6.76	+	1.18	1.00E00
organic anion transport	244	8	4.97	+	1.61	1.00E00
neuron projection guidance	141	8	2.87	+	2.79	1.00E00
regulation of cell morphogenesis involved in differentiation	199	8	4.05	+	1.98	1.00E00
organic acid biosynthetic process	163	8	3.32	+	2.41	1.00E00
reproductive system development	328	8	6.68	+	1.20	1.00E00
ncRNA metabolic process	267	8	5.43	+	1.47	1.00E00
regulation of epithelial cell migration	109	8	2.22	+	3.61	1.00E00
regulation of Wnt signaling pathway	189	8	3.85	+	2.08	1.00E00
cellular homeostasis	392	8	7.98	+	1.00	1.00E00
wound healing	182	8	3.70	+	2.16	1.00E00
central nervous system neuron differentiation	148	8	3.01	+	2.66	1.00E00
learning	89	8	1.81	+	4.42	1.00E00
carboxylic acid biosynthetic process	163	8	3.32	+	2.41	1.00E00
regulation of vesicle-mediated transport	226	8	4.60	+	1.74	1.00E00
striated muscle tissue development	226	8	4.60	+	1.74	1.00E00
positive regulation of protein kinase activity	267	8	5.43	+	1.47	1.00E00
blood circulation	182	8	3.70	+	2.16	1.00E00
muscle tissue development	241	8	4.91	+	1.63	1.00E00
negative regulation of immune system process	252	8	5.13	+	1.56	1.00E00
muscle system process	140	7	2.85	+	2.46	1.00E00
heart morphogenesis	180	7	3.66	+	1.91	1.00E00
gastrulation	130	7	2.65	+	2.65	1.00E00
cellular ion homeostasis	261	7	5.31	+	1.32	1.00E00
spermatogenesis	273	7	5.56	+	1.26	1.00E00
anatomical structure homeostasis	175	7	3.56	+	1.97	1.00E00
nucleoside phosphate metabolic process	295	7	6.00	+	1.17	1.00E00
nitrogen compound transport	312	7	6.35	+	1.10	1.00E00
secretion by cell	269	7	5.48	+	1.28	1.00E00
cellular modified amino acid metabolic process	120	7	2.44	+	2.87	1.00E00
cellular response to growth factor stimulus	208	7	4.23	+	1.65	1.00E00
response to growth factor	216	7	4.40	+	1.59	1.00E00
regulation of cellular component size	191	7	3.89	+	1.80	1.00E00
proteolysis involved in cellular protein catabolic process	327	7	6.66	+	1.05	1.00E00
inner ear development	162	7	3.30	+	2.12	1.00E00
regulation of multi-organism process	182	7	3.70	+	1.89	1.00E00
response to extracellular stimulus	192	7	3.91	+	1.79	1.00E00
methylation	221	7	4.50	+	1.56	1.00E00
protein homooligomerization	171	7	3.48	+	2.01	1.00E00
post-embryonic development	98	7	1.99	+	3.51	1.00E00
response to nutrient levels	172	7	3.50	+	2.00	1.00E00
cellular protein complex assembly	218	7	4.44	+	1.58	1.00E00
cellular amide metabolic process	160	7	3.26	+	2.15	1.00E00
regulation of immune response	333	7	6.78	+	1.03	1.00E00
regulation of peptidyl-tyrosine phosphorylation	149	7	3.03	+	2.31	1.00E00
ear development	185	7	3.77	+	1.86	1.00E00
response to bacterium	277	7	5.64	+	1.24	1.00E00
regulation of small GTPase mediated signal transduction	301	7	6.13	+	1.14	1.00E00
male gamete generation	274	7	5.58	+	1.26	1.00E00
muscle cell differentiation	208	7	4.23	+	1.65	1.00E00
cellular chemical homeostasis	305	7	6.21	+	1.13	1.00E00
nucleotide metabolic process	288	7	5.86	+	1.19	1.00E00
glycoprotein biosynthetic process	192	7	3.91	+	1.79	1.00E00
glycoprotein metabolic process	224	7	4.56	+	1.54	1.00E00
regulation of neuron projection development	198	7	4.03	+	1.74	1.00E00
regulation of cellular protein localization	254	7	5.17	+	1.35	1.00E00
tube morphogenesis	311	7	6.33	+	1.11	1.00E00
positive regulation of cell development	271	7	5.52	+	1.27	1.00E00
limb morphogenesis	137	7	2.79	+	2.51	1.00E00
appendage morphogenesis	137	7	2.79	+	2.51	1.00E00
regulation of cytoplasmic transport	229	7	4.66	+	1.50	1.00E00
regulation of cell cycle process	335	7	6.82	+	1.03	1.00E00
regulation of secretion by cell	332	7	6.76	+	1.04	1.00E00
morphogenesis of a branching epithelium	169	7	3.44	+	2.03	1.00E00
establishment of protein localization to organelle	170	7	3.46	+	2.02	1.00E00
muscle organ development	194	7	3.95	+	1.77	1.00E00
epithelial tube morphogenesis	276	7	5.62	+	1.25	1.00E00
regulation of cellular response to stress	343	7	6.98	+	1.00	1.00E00
positive regulation of protein catabolic process	105	6	2.14	+	2.81	1.00E00
inflammatory response	208	6	4.23	+	1.42	1.00E00
muscle contraction	115	6	2.34	+	2.56	1.00E00
multicellular organismal response to stress	50	6	1.02	+	> 5	1.00E00
regulation of proteolysis involved in cellular protein catabolic process	158	6	3.22	+	1.87	1.00E00
regulation of response to wounding	241	6	4.91	+	1.22	1.00E00
pallium development	108	6	2.20	+	2.73	1.00E00
tissue homeostasis	126	6	2.56	+	2.34	1.00E00
positive regulation of cytokine production	228	6	4.64	+	1.29	1.00E00
phospholipid metabolic process	183	6	3.72	+	1.61	1.00E00
neuron migration	101	6	2.06	+	2.92	1.00E00
ubiquitin-dependent protein catabolic process	283	6	5.76	+	1.04	1.00E00
positive regulation of nervous system development	224	6	4.56	+	1.32	1.00E00
negative regulation of nervous system development	167	6	3.40	+	1.77	1.00E00
cellular response to external stimulus	171	6	3.48	+	1.72	1.00E00
regulation of intracellular protein transport	182	6	3.70	+	1.62	1.00E00
regulation of cell growth	209	6	4.25	+	1.41	1.00E00
ossification	192	6	3.91	+	1.54	1.00E00
mRNA processing	220	6	4.48	+	1.34	1.00E00
establishment of organelle localization	174	6	3.54	+	1.69	1.00E00
organelle localization	233	6	4.74	+	1.27	1.00E00
alcohol metabolic process	174	6	3.54	+	1.69	1.00E00
regulation of developmental growth	198	6	4.03	+	1.49	1.00E00
nucleoside phosphate biosynthetic process	172	6	3.50	+	1.71	1.00E00
response to oxygen levels	121	6	2.46	+	2.44	1.00E00
negative regulation of neuron death	112	6	2.28	+	2.63	1.00E00
regulation of neuron death	156	6	3.18	+	1.89	1.00E00
embryonic organ morphogenesis	257	6	5.23	+	1.15	1.00E00
positive regulation of response to external stimulus	158	6	3.22	+	1.87	1.00E00
cellular response to nutrient levels	114	6	2.32	+	2.59	1.00E00
cellular response to extracellular stimulus	132	6	2.69	+	2.23	1.00E00
regulation of axonogenesis	94	6	1.91	+	3.14	1.00E00
negative regulation of neurogenesis	149	6	3.03	+	1.98	1.00E00
positive regulation of peptidyl-tyrosine phosphorylation	106	6	2.16	+	2.78	1.00E00
regulation of system process	252	6	5.13	+	1.17	1.00E00
negative regulation of neuron apoptotic process	101	6	2.06	+	2.92	1.00E00
regulation of neuron apoptotic process	133	6	2.71	+	2.22	1.00E00
regulation of mRNA processing	75	6	1.53	+	3.93	1.00E00
positive regulation of epithelial cell proliferation	105	6	2.14	+	2.81	1.00E00
hindbrain development	113	6	2.30	+	2.61	1.00E00
microtubule cytoskeleton organization	270	6	5.50	+	1.09	1.00E00
regulation of protein ubiquitination	115	6	2.34	+	2.56	1.00E00
cellular response to starvation	103	6	2.10	+	2.86	1.00E00
nucleotide biosynthetic process	171	6	3.48	+	1.72	1.00E00
response to starvation	110	6	2.24	+	2.68	1.00E00
regulation of metal ion transport	177	6	3.60	+	1.67	1.00E00
lipid localization	172	6	3.50	+	1.71	1.00E00
mRNA metabolic process	271	6	5.52	+	1.09	1.00E00
Wnt signaling pathway	156	6	3.18	+	1.89	1.00E00
negative regulation of cell development	189	6	3.85	+	1.56	1.00E00
connective tissue development	163	6	3.32	+	1.81	1.00E00
modification-dependent protein catabolic process	292	6	5.94	+	1.01	1.00E00
regulation of hemopoiesis	228	6	4.64	+	1.29	1.00E00
adult locomotory behavior	81	6	1.65	+	3.64	1.00E00
positive regulation of epithelial cell migration	63	6	1.28	+	4.68	1.00E00
stem cell maintenance	103	6	2.10	+	2.86	1.00E00
regulation of Rho protein signal transduction	248	6	5.05	+	1.19	1.00E00
regulation of Ras protein signal transduction	288	6	5.86	+	1.02	1.00E00
regulation of endothelial cell migration	79	6	1.61	+	3.73	1.00E00
regulation of endocytosis	113	6	2.30	+	2.61	1.00E00
ncRNA processing	181	6	3.68	+	1.63	1.00E00
cellular process involved in reproduction in multicellular organism	186	6	3.79	+	1.58	1.00E00
cellular cation homeostasis	252	6	5.13	+	1.17	1.00E00
central nervous system neuron development	64	6	1.30	+	4.61	1.00E00
locomotory behavior	169	6	3.44	+	1.74	1.00E00
positive regulation of proteolysis	172	6	3.50	+	1.71	1.00E00
regulation of cellular protein catabolic process	166	6	3.38	+	1.78	1.00E00
forebrain generation of neurons	55	6	1.12	+	> 5	1.00E00
regulation of protein modification by small protein conjugation or removal	130	6	2.65	+	2.27	1.00E00
regulation of mRNA metabolic process	82	6	1.67	+	3.59	1.00E00
endoderm development	67	5	1.36	+	3.67	1.00E00
negative regulation of neuron differentiation	115	5	2.34	+	2.14	1.00E00
positive regulation of protein serine/threonine kinase activity	179	5	3.64	+	1.37	1.00E00
negative regulation of myeloid cell differentiation	55	5	1.12	+	4.47	1.00E00
regulation of myeloid cell differentiation	132	5	2.69	+	1.86	1.00E00
single fertilization	73	5	1.49	+	3.37	1.00E00
monocarboxylic acid biosynthetic process	96	5	1.95	+	2.56	1.00E00
bone development	149	5	3.03	+	1.65	1.00E00
lipid transport	149	5	3.03	+	1.65	1.00E00
neurotransmitter transport	88	5	1.79	+	2.79	1.00E00
metencephalon development	83	5	1.69	+	2.96	1.00E00
regulation of lipid metabolic process	179	5	3.64	+	1.37	1.00E00
retina homeostasis	45	5	.92	+	> 5	1.00E00
placenta development	123	5	2.50	+	2.00	1.00E00
adenylate cyclase-modulating G-protein coupled receptor signaling pathway	87	5	1.77	+	2.82	1.00E00
G-protein coupled receptor signaling pathway, coupled to cyclic nucleotide second messenger	96	5	1.95	+	2.56	1.00E00
transmembrane receptor protein serine/threonine kinase signaling pathway	145	5	2.95	+	1.69	1.00E00
fatty acid biosynthetic process	73	5	1.49	+	3.37	1.00E00
response to molecule of bacterial origin	158	5	3.22	+	1.55	1.00E00
nephron development	104	5	2.12	+	2.36	1.00E00
positive regulation of homeostatic process	92	5	1.87	+	2.67	1.00E00
palate development	79	5	1.61	+	3.11	1.00E00
ameboidal-type cell migration	109	5	2.22	+	2.25	1.00E00
response to hypoxia	115	5	2.34	+	2.14	1.00E00
protein glycosylation	158	5	3.22	+	1.55	1.00E00
positive regulation of phosphatidylinositol 3-kinase signaling	41	5	.83	+	> 5	1.00E00
regulation of phosphatidylinositol 3-kinase signaling	55	5	1.12	+	4.47	1.00E00
epithelial cell development	168	5	3.42	+	1.46	1.00E00
action potential	70	5	1.42	+	3.51	1.00E00
regulation of neurotransmitter levels	78	5	1.59	+	3.15	1.00E00
tRNA metabolic process	119	5	2.42	+	2.06	1.00E00
cellular response to lipid	217	5	4.42	+	1.13	1.00E00
innate immune response	241	5	4.91	+	1.02	1.00E00
response to peptide	165	5	3.36	+	1.49	1.00E00
organic hydroxy compound biosynthetic process	95	5	1.93	+	2.59	1.00E00
alpha-amino acid metabolic process	165	5	3.36	+	1.49	1.00E00
peptidyl-tyrosine modification	124	5	2.52	+	1.98	1.00E00
response to lipopolysaccharide	144	5	2.93	+	1.71	1.00E00
negative regulation of cell motility	146	5	2.97	+	1.68	1.00E00
negative regulation of locomotion	170	5	3.46	+	1.44	1.00E00
peptidyl-tyrosine phosphorylation	122	5	2.48	+	2.01	1.00E00
skeletal system morphogenesis	197	5	4.01	+	1.25	1.00E00
regulation of organ morphogenesis	135	5	2.75	+	1.82	1.00E00
negative regulation of transferase activity	187	5	3.81	+	1.31	1.00E00
embryonic pattern specification	50	5	1.02	+	4.91	1.00E00
regulation of transmembrane receptor protein serine/threonine kinase signaling pathway	160	5	3.26	+	1.54	1.00E00
eye morphogenesis	128	5	2.61	+	1.92	1.00E00
regulation of body fluid levels	176	5	3.58	+	1.40	1.00E00
response to steroid hormone	149	5	3.03	+	1.65	1.00E00
negative regulation of response to external stimulus	167	5	3.40	+	1.47	1.00E00
negative regulation of cellular component movement	156	5	3.18	+	1.57	1.00E00
negative regulation of protein transport	131	5	2.67	+	1.88	1.00E00
positive regulation of protein transport	201	5	4.09	+	1.22	1.00E00
regulation of ERK1 and ERK2 cascade	136	5	2.77	+	1.81	1.00E00
positive regulation of neurogenesis	200	5	4.07	+	1.23	1.00E00
regulation of anion transport	69	5	1.40	+	3.56	1.00E00
regulation of protein secretion	195	5	3.97	+	1.26	1.00E00
striated muscle cell differentiation	150	5	3.05	+	1.64	1.00E00
positive regulation of secretion	169	5	3.44	+	1.45	1.00E00
fertilization	111	5	2.26	+	2.21	1.00E00
macromolecule glycosylation	158	5	3.22	+	1.55	1.00E00
response to decreased oxygen levels	115	5	2.34	+	2.14	1.00E00
nuclear division	243	5	4.95	+	1.01	1.00E00
positive regulation of protein ubiquitination	61	5	1.24	+	4.03	1.00E00
protein import	99	5	2.02	+	2.48	1.00E00
glycosylation	170	5	3.46	+	1.44	1.00E00
regulation of protein complex assembly	210	5	4.27	+	1.17	1.00E00
multicellular organismal signaling	65	5	1.32	+	3.78	1.00E00
regulation of I-kappaB kinase/NF-kappaB signaling	177	5	3.60	+	1.39	1.00E00
cellular component assembly involved in morphogenesis	186	5	3.79	+	1.32	1.00E00
regulation of nucleocytoplasmic transport	151	5	3.07	+	1.63	1.00E00
inorganic anion transport	115	5	2.34	+	2.14	1.00E00
protein autophosphorylation	150	5	3.05	+	1.64	1.00E00
negative regulation of cell migration	142	5	2.89	+	1.73	1.00E00
embryonic limb morphogenesis	121	5	2.46	+	2.03	1.00E00
negative regulation of hemopoiesis	88	5	1.79	+	2.79	1.00E00
embryonic appendage morphogenesis	121	5	2.46	+	2.03	1.00E00
response to organophosphorus	54	5	1.10	+	4.55	1.00E00
ribonucleoprotein complex biogenesis	228	5	4.64	+	1.08	1.00E00
gland morphogenesis	98	5	1.99	+	2.51	1.00E00
negative regulation of organelle organization	199	5	4.05	+	1.23	1.00E00
signal release	110	5	2.24	+	2.23	1.00E00
regulation of canonical Wnt signaling pathway	139	5	2.83	+	1.77	1.00E00
positive regulation of endothelial cell migration	46	5	.94	+	> 5	1.00E00
steroid metabolic process	124	5	2.52	+	1.98	1.00E00
regulation of autophagy	78	5	1.59	+	3.15	1.00E00
glycerolipid metabolic process	170	5	3.46	+	1.44	1.00E00
gliogenesis	126	5	2.56	+	1.95	1.00E00
myeloid cell differentiation	171	5	3.48	+	1.44	1.00E00
regulation of embryonic development	87	5	1.77	+	2.82	1.00E00
cellular component disassembly	122	5	2.48	+	2.01	1.00E00
regulation of cell-cell adhesion	240	5	4.89	+	1.02	1.00E00
negative regulation of mitotic cell cycle	127	5	2.59	+	1.93	1.00E00
negative regulation of growth	165	5	3.36	+	1.49	1.00E00
cerebral cortex development	81	5	1.65	+	3.03	1.00E00
regulation of proteasomal protein catabolic process	151	5	3.07	+	1.63	1.00E00
adult walking behavior	38	5	.77	+	> 5	1.00E00
forebrain neuron differentiation	45	5	.92	+	> 5	1.00E00
positive regulation of protein modification by small protein conjugation or removal	71	5	1.45	+	3.46	1.00E00
developmental growth involved in morphogenesis	97	5	1.97	+	2.53	1.00E00
purine-containing compound metabolic process	212	5	4.32	+	1.16	1.00E00
respiratory system development	181	5	3.68	+	1.36	1.00E00
developmental maturation	157	4	3.20	+	1.25	1.00E00
mesenchyme development	134	4	2.73	+	1.47	1.00E00
vascular process in circulatory system	65	4	1.32	+	3.02	1.00E00
nucleocytoplasmic transport	154	4	3.13	+	1.28	1.00E00
phagocytosis	69	4	1.40	+	2.85	1.00E00
exocytosis	157	4	3.20	+	1.25	1.00E00
potassium ion transport	130	4	2.65	+	1.51	1.00E00
regulation of fat cell differentiation	83	4	1.69	+	2.37	1.00E00
telencephalon cell migration	48	4	.98	+	4.09	1.00E00
ribonucleoprotein complex subunit organization	117	4	2.38	+	1.68	1.00E00
potassium ion transmembrane transport	119	4	2.42	+	1.65	1.00E00
cellular potassium ion transport	119	4	2.42	+	1.65	1.00E00
glial cell differentiation	104	4	2.12	+	1.89	1.00E00
unsaturated fatty acid metabolic process	65	4	1.32	+	3.02	1.00E00
positive regulation of proteolysis involved in cellular protein catabolic process	53	4	1.08	+	3.71	1.00E00
spermatid development	95	4	1.93	+	2.07	1.00E00
germ cell development	157	4	3.20	+	1.25	1.00E00
ensheathment of neurons	64	4	1.30	+	3.07	1.00E00
neuron-neuron synaptic transmission	47	4	.96	+	4.18	1.00E00
cerebellum development	71	4	1.45	+	2.77	1.00E00
neurotransmitter secretion	54	4	1.10	+	3.64	1.00E00
Ras protein signal transduction	150	4	3.05	+	1.31	1.00E00
diencephalon development	58	4	1.18	+	3.39	1.00E00
glutathione metabolic process	29	4	.59	+	> 5	1.00E00
photoreceptor cell maintenance	26	4	.53	+	> 5	1.00E00
fat cell differentiation	79	4	1.61	+	2.49	1.00E00
embryonic placenta development	83	4	1.69	+	2.37	1.00E00
negative regulation of cell adhesion	157	4	3.20	+	1.25	1.00E00
regulation of mononuclear cell proliferation	127	4	2.59	+	1.55	1.00E00
icosanoid metabolic process	64	4	1.30	+	3.07	1.00E00
inner ear receptor cell differentiation	55	4	1.12	+	3.57	1.00E00
glycerophospholipid metabolic process	133	4	2.71	+	1.48	1.00E00
unsaturated fatty acid biosynthetic process	31	4	.63	+	> 5	1.00E00
kidney epithelium development	112	4	2.28	+	1.75	1.00E00
vacuole organization	90	4	1.83	+	2.18	1.00E00
canonical Wnt signaling pathway	85	4	1.73	+	2.31	1.00E00
glomerulus development	37	4	.75	+	> 5	1.00E00
cellular response to transforming growth factor beta stimulus	74	4	1.51	+	2.66	1.00E00
response to transforming growth factor beta	74	4	1.51	+	2.66	1.00E00
peptide metabolic process	70	4	1.42	+	2.81	1.00E00
regulation of calcium ion transport	114	4	2.32	+	1.72	1.00E00
long-chain fatty acid metabolic process	52	4	1.06	+	3.78	1.00E00
metanephros development	71	4	1.45	+	2.77	1.00E00
osteoblast differentiation	108	4	2.20	+	1.82	1.00E00
response to purine-containing compound	56	4	1.14	+	3.51	1.00E00
mesenchymal cell development	86	4	1.75	+	2.29	1.00E00
regulation of peptidyl-serine phosphorylation	109	4	2.22	+	1.80	1.00E00
vasculogenesis	59	4	1.20	+	3.33	1.00E00
regulation of organelle assembly	54	4	1.10	+	3.64	1.00E00
chromatin remodeling	110	4	2.24	+	1.79	1.00E00
DNA replication	127	4	2.59	+	1.55	1.00E00
peptidyl-serine modification	105	4	2.14	+	1.87	1.00E00
establishment of vesicle localization	103	4	2.10	+	1.91	1.00E00
vesicle localization	109	4	2.22	+	1.80	1.00E00
fatty acid derivative biosynthetic process	28	4	.57	+	> 5	1.00E00
fatty acid derivative metabolic process	64	4	1.30	+	3.07	1.00E00
homeostasis of number of cells	164	4	3.34	+	1.20	1.00E00
regulation of Cdc42 protein signal transduction	179	4	3.64	+	1.10	1.00E00
regulation of Rap protein signal transduction	176	4	3.58	+	1.12	1.00E00
regulation of Ral protein signal transduction	176	4	3.58	+	1.12	1.00E00
regulation of Rab protein signal transduction	179	4	3.64	+	1.10	1.00E00
regulation of cysteine-type endopeptidase activity	149	4	3.03	+	1.32	1.00E00
regulation of proteasomal ubiquitin-dependent protein catabolic process	97	4	1.97	+	2.03	1.00E00
regulation of gene expression, epigenetic	119	4	2.42	+	1.65	1.00E00
purine nucleotide biosynthetic process	112	4	2.28	+	1.75	1.00E00
purine nucleotide metabolic process	175	4	3.56	+	1.12	1.00E00
regulation of nucleotide metabolic process	103	4	2.10	+	1.91	1.00E00
regulation of symbiosis, encompassing mutualism through parasitism	105	4	2.14	+	1.87	1.00E00
regulation of leukocyte proliferation	131	4	2.67	+	1.50	1.00E00
mesenchymal cell differentiation	99	4	2.02	+	1.99	1.00E00
branching morphogenesis of an epithelial tube	143	4	2.91	+	1.37	1.00E00
positive regulation of intracellular transport	154	4	3.13	+	1.28	1.00E00
negative regulation of intracellular transport	82	4	1.67	+	2.40	1.00E00
regulation of ion homeostasis	112	4	2.28	+	1.75	1.00E00
negative regulation of cytoskeleton organization	86	4	1.75	+	2.29	1.00E00
regulation of vasculature development	156	4	3.18	+	1.26	1.00E00
sensory perception of mechanical stimulus	116	4	2.36	+	1.69	1.00E00
sulfur compound biosynthetic process	66	4	1.34	+	2.98	1.00E00
regulation of chemotaxis	104	4	2.12	+	1.89	1.00E00
camera-type eye morphogenesis	98	4	1.99	+	2.01	1.00E00
positive regulation of B cell activation	53	4	1.08	+	3.71	1.00E00
positive regulation of cell activation	176	4	3.58	+	1.12	1.00E00
regulation of B cell activation	83	4	1.69	+	2.37	1.00E00
spermatid differentiation	98	4	1.99	+	2.01	1.00E00
coagulation	98	4	1.99	+	2.01	1.00E00
positive regulation of synaptic transmission	46	4	.94	+	4.27	1.00E00
regulation of synaptic transmission	151	4	3.07	+	1.30	1.00E00
positive regulation of lymphocyte activation	155	4	3.15	+	1.27	1.00E00
regulation of protein stability	122	4	2.48	+	1.61	1.00E00
positive regulation of ERK1 and ERK2 cascade	95	4	1.93	+	2.07	1.00E00
regulation of behavior	128	4	2.61	+	1.54	1.00E00
synaptic vesicle transport	65	4	1.32	+	3.02	1.00E00
regulation of viral process	85	4	1.73	+	2.31	1.00E00
cell maturation	108	4	2.20	+	1.82	1.00E00
regulation of Ran protein signal transduction	175	4	3.56	+	1.12	1.00E00
regulation of ARF protein signal transduction	175	4	3.56	+	1.12	1.00E00
nuclear transport	157	4	3.20	+	1.25	1.00E00
inorganic anion transmembrane transport	74	4	1.51	+	2.66	1.00E00
anion transmembrane transport	164	4	3.34	+	1.20	1.00E00
positive regulation of mRNA processing	31	4	.63	+	> 5	1.00E00
regulation of lymphocyte proliferation	126	4	2.56	+	1.56	1.00E00
regulation of purine nucleotide metabolic process	99	4	2.02	+	1.99	1.00E00
regulation of binding	184	4	3.75	+	1.07	1.00E00
response to peptide hormone	143	4	2.91	+	1.37	1.00E00
positive regulation of mRNA 3'-end processing	15	4	.31	+	> 5	1.00E00
regulation of mRNA 3'-end processing	16	4	.33	+	> 5	1.00E00
positive regulation of MAP kinase activity	126	4	2.56	+	1.56	1.00E00
regulation of MAP kinase activity	187	4	3.81	+	1.05	1.00E00
negative regulation of cell projection organization	73	4	1.49	+	2.69	1.00E00
regulation of transforming growth factor beta receptor signaling pathway	67	4	1.36	+	2.93	1.00E00
regulation of B cell proliferation	45	4	.92	+	4.37	1.00E00
mammary gland development	100	4	2.04	+	1.97	1.00E00
regulation of fibroblast proliferation	55	4	1.12	+	3.57	1.00E00
embryonic digit morphogenesis	56	4	1.14	+	3.51	1.00E00
gene silencing	62	4	1.26	+	3.17	1.00E00
proteasome-mediated ubiquitin-dependent protein catabolic process	175	4	3.56	+	1.12	1.00E00
ribonucleotide biosynthetic process	119	4	2.42	+	1.65	1.00E00
ribonucleotide metabolic process	177	4	3.60	+	1.11	1.00E00
dendrite development	65	4	1.32	+	3.02	1.00E00
monovalent inorganic cation homeostasis	75	4	1.53	+	2.62	1.00E00
regulation of GTPase activity	175	4	3.56	+	1.12	1.00E00
organic acid transport	170	4	3.46	+	1.16	1.00E00
purine ribonucleotide biosynthetic process	110	4	2.24	+	1.79	1.00E00
purine ribonucleotide metabolic process	167	4	3.40	+	1.18	1.00E00
carboxylic acid transport	167	4	3.40	+	1.18	1.00E00
myelination	62	4	1.26	+	3.17	1.00E00
negative regulation of neuron projection development	62	4	1.26	+	3.17	1.00E00
negative regulation of cell cycle process	119	4	2.42	+	1.65	1.00E00
regulation of viral life cycle	81	4	1.65	+	2.43	1.00E00
response to drug	136	4	2.77	+	1.44	1.00E00
mechanoreceptor differentiation	60	4	1.22	+	3.28	1.00E00
inner ear morphogenesis	96	4	1.95	+	2.05	1.00E00
ear morphogenesis	114	4	2.32	+	1.72	1.00E00
epidermis development	170	4	3.46	+	1.16	1.00E00
sterol metabolic process	63	4	1.28	+	3.12	1.00E00
regulation of cellular response to transforming growth factor beta stimulus	67	4	1.36	+	2.93	1.00E00
multicellular organism growth	76	4	1.55	+	2.59	1.00E00
positive regulation of ion transmembrane transport	44	4	.90	+	4.47	1.00E00
positive regulation of transmembrane transport	48	4	.98	+	4.09	1.00E00
establishment of synaptic vesicle localization	65	4	1.32	+	3.02	1.00E00
synaptic vesicle localization	66	4	1.34	+	2.98	1.00E00
vesicle organization	147	4	2.99	+	1.34	1.00E00
lung development	159	4	3.24	+	1.24	1.00E00
respiratory tube development	162	4	3.30	+	1.21	1.00E00
cell growth	75	4	1.53	+	2.62	1.00E00
negative regulation of cell growth	111	4	2.26	+	1.77	1.00E00
positive regulation of anion transport	22	4	.45	+	> 5	1.00E00
lipid modification	101	4	2.06	+	1.95	1.00E00
axon ensheathment	64	4	1.30	+	3.07	1.00E00
regulation of cell size	77	4	1.57	+	2.55	1.00E00
ribonucleoprotein complex assembly	111	4	2.26	+	1.77	1.00E00
neural precursor cell proliferation	56	4	1.14	+	3.51	1.00E00
positive regulation of cytoplasmic transport	113	4	2.30	+	1.74	1.00E00
cardiocyte differentiation	81	4	1.65	+	2.43	1.00E00
regulation of Rac protein signal transduction	185	4	3.77	+	1.06	1.00E00
positive regulation of Wnt signaling pathway	81	4	1.65	+	2.43	1.00E00
protein localization to nucleus	108	4	2.20	+	1.82	1.00E00
positive regulation of vasculature development	87	4	1.77	+	2.26	1.00E00
regulation of blood circulation	134	4	2.73	+	1.47	1.00E00
icosanoid biosynthetic process	28	4	.57	+	> 5	1.00E00
proteasomal protein catabolic process	183	4	3.72	+	1.07	1.00E00
ribose phosphate metabolic process	189	4	3.85	+	1.04	1.00E00
memory	58	4	1.18	+	3.39	1.00E00
ribose phosphate biosynthetic process	121	4	2.46	+	1.62	1.00E00
sensory perception of sound	106	4	2.16	+	1.85	1.00E00
cardiac chamber development	112	4	2.28	+	1.75	1.00E00
cell recognition	63	4	1.28	+	3.12	1.00E00
tRNA processing	71	4	1.45	+	2.77	1.00E00
regulation of wound healing	80	4	1.63	+	2.46	1.00E00
forebrain cell migration	51	4	1.04	+	3.85	1.00E00
forebrain neuron development	24	4	.49	+	> 5	1.00E00
positive regulation of cellular protein catabolic process	57	4	1.16	+	3.45	1.00E00
membrane fusion	103	4	2.10	+	1.91	1.00E00
hemostasis	100	4	2.04	+	1.97	1.00E00
blood coagulation	98	4	1.99	+	2.01	1.00E00
aging	76	4	1.55	+	2.59	1.00E00
positive regulation of mRNA metabolic process	35	4	.71	+	> 5	1.00E00
skeletal muscle tissue development	104	4	2.12	+	1.89	1.00E00
purine-containing compound biosynthetic process	119	4	2.42	+	1.65	1.00E00
skeletal muscle organ development	108	4	2.20	+	1.82	1.00E00
regulation of immune effector process	184	4	3.75	+	1.07	1.00E00
positive regulation of leukocyte activation	169	4	3.44	+	1.16	1.00E00
positive regulation of angiogenesis	82	3	1.67	+	1.80	1.00E00
regulation of angiogenesis	146	3	2.97	+	1.01	1.00E00
response to ionizing radiation	92	3	1.87	+	1.60	1.00E00
cerebral cortex cell migration	37	3	.75	+	3.98	1.00E00
olfactory bulb development	29	3	.59	+	> 5	1.00E00
mesoderm development	83	3	1.69	+	1.78	1.00E00
limbic system development	61	3	1.24	+	2.42	1.00E00
salivary gland morphogenesis	28	3	.57	+	> 5	1.00E00
salivary gland development	31	3	.63	+	4.75	1.00E00
regulation of cell projection assembly	82	3	1.67	+	1.80	1.00E00
branching involved in salivary gland morphogenesis	17	3	.35	+	> 5	1.00E00
alcohol biosynthetic process	54	3	1.10	+	2.73	1.00E00
nucleus organization	68	3	1.38	+	2.17	1.00E00
phenol-containing compound metabolic process	54	3	1.10	+	2.73	1.00E00
smooth muscle contraction	35	3	.71	+	4.21	1.00E00
substrate-dependent cell migration	19	3	.39	+	> 5	1.00E00
autophagy	85	3	1.73	+	1.73	1.00E00
regulation of osteoblast differentiation	85	3	1.73	+	1.73	1.00E00
negative regulation of protein serine/threonine kinase activity	102	3	2.08	+	1.44	1.00E00
cerebellar cortex development	44	3	.90	+	3.35	1.00E00
determination of left/right symmetry	69	3	1.40	+	2.14	1.00E00
SMAD protein signal transduction	50	3	1.02	+	2.95	1.00E00
bone morphogenesis	87	3	1.77	+	1.69	1.00E00
receptor-mediated endocytosis	126	3	2.56	+	1.17	1.00E00
regulation of pH	55	3	1.12	+	2.68	1.00E00
hydrogen ion transmembrane transport	94	3	1.91	+	1.57	1.00E00
chloride transport	67	3	1.36	+	2.20	1.00E00
hydrogen transport	111	3	2.26	+	1.33	1.00E00
negative regulation of intrinsic apoptotic signaling pathway	67	3	1.36	+	2.20	1.00E00
regulation of intrinsic apoptotic signaling pathway	115	3	2.34	+	1.28	1.00E00
neuronal action potential	20	3	.41	+	> 5	1.00E00
transmission of nerve impulse	40	3	.81	+	3.68	1.00E00
regulation of epithelial cell proliferation involved in lung morphogenesis	7	3	.14	+	> 5	1.00E00
spinal cord development	72	3	1.47	+	2.05	1.00E00
Notch signaling pathway	51	3	1.04	+	2.89	1.00E00
glutamate receptor signaling pathway	35	3	.71	+	4.21	1.00E00
single-organism nuclear import	70	3	1.42	+	2.11	1.00E00
phospholipase C-activating G-protein coupled receptor signaling pathway	31	3	.63	+	4.75	1.00E00
establishment or maintenance of cell polarity	103	3	2.10	+	1.43	1.00E00
positive regulation of stem cell proliferation	54	3	1.10	+	2.73	1.00E00
chloride transmembrane transport	51	3	1.04	+	2.89	1.00E00
positive regulation of mononuclear cell proliferation	85	3	1.73	+	1.73	1.00E00
prostaglandin metabolic process	20	3	.41	+	> 5	1.00E00
prostanoid metabolic process	20	3	.41	+	> 5	1.00E00
inner ear receptor cell development	37	3	.75	+	3.98	1.00E00
protein import into nucleus	70	3	1.42	+	2.11	1.00E00
regulation of mitotic cell cycle phase transition	122	3	2.48	+	1.21	1.00E00
regulation of cell cycle phase transition	133	3	2.71	+	1.11	1.00E00
behavioral defense response	21	3	.43	+	> 5	1.00E00
mitotic cell cycle checkpoint	81	3	1.65	+	1.82	1.00E00
regulation of stem cell proliferation	76	3	1.55	+	1.94	1.00E00
membrane hyperpolarization	15	3	.31	+	> 5	1.00E00
regulation of microtubule-based process	113	3	2.30	+	1.30	1.00E00
formation of primary germ layer	98	3	1.99	+	1.50	1.00E00
gastrulation with mouth forming second	27	3	.55	+	> 5	1.00E00
retina development in camera-type eye	122	3	2.48	+	1.21	1.00E00
nephron epithelium development	87	3	1.77	+	1.69	1.00E00
single-organism membrane fusion	80	3	1.63	+	1.84	1.00E00
regulation of synaptic transmission, glutamatergic	21	3	.43	+	> 5	1.00E00
regulation of protein depolymerization	54	3	1.10	+	2.73	1.00E00
positive regulation of calcium ion transport	57	3	1.16	+	2.59	1.00E00
positive regulation of proteasomal protein catabolic process	50	3	1.02	+	2.95	1.00E00
behavioral fear response	21	3	.43	+	> 5	1.00E00
peptidyl-tyrosine autophosphorylation	38	3	.77	+	3.88	1.00E00
protein targeting to nucleus	70	3	1.42	+	2.11	1.00E00
internal protein amino acid acetylation	92	3	1.87	+	1.60	1.00E00
protein acetylation	102	3	2.08	+	1.44	1.00E00
protein folding	147	3	2.99	+	1.00	1.00E00
membrane depolarization	77	3	1.57	+	1.91	1.00E00
positive regulation of protein kinase B signaling	61	3	1.24	+	2.42	1.00E00
regulation of protein kinase B signaling	96	3	1.95	+	1.54	1.00E00
lens development in camera-type eye	54	3	1.10	+	2.73	1.00E00
cellular response to oxygen levels	55	3	1.12	+	2.68	1.00E00
neural crest cell differentiation	54	3	1.10	+	2.73	1.00E00
sprouting angiogenesis	35	3	.71	+	4.21	1.00E00
morphogenesis of an epithelial sheet	37	3	.75	+	3.98	1.00E00
polysaccharide metabolic process	48	3	.98	+	3.07	1.00E00
regulation of reactive oxygen species metabolic process	89	3	1.81	+	1.66	1.00E00
prostaglandin biosynthetic process	14	3	.28	+	> 5	1.00E00
cellular response to steroid hormone stimulus	96	3	1.95	+	1.54	1.00E00
DNA recombination	127	3	2.59	+	1.16	1.00E00
glycosyl compound biosynthetic process	92	3	1.87	+	1.60	1.00E00
multi-organism behavior	59	3	1.20	+	2.50	1.00E00
alpha-amino acid biosynthetic process	58	3	1.18	+	2.54	1.00E00
regulation of reproductive process	74	3	1.51	+	1.99	1.00E00
DNA-dependent DNA replication	60	3	1.22	+	2.46	1.00E00
cellular response to acid chemical	88	3	1.79	+	1.67	1.00E00
neural nucleus development	55	3	1.12	+	2.68	1.00E00
negative regulation of intracellular protein transport	60	3	1.22	+	2.46	1.00E00
positive regulation of intracellular protein transport	108	3	2.20	+	1.36	1.00E00
positive regulation of proteasomal ubiquitin-dependent protein catabolic process	45	3	.92	+	3.28	1.00E00
regulation of ion transmembrane transporter activity	94	3	1.91	+	1.57	1.00E00
positive regulation of embryonic development	24	3	.49	+	> 5	1.00E00
regulation of transporter activity	105	3	2.14	+	1.40	1.00E00
peptidyl-serine phosphorylation	92	3	1.87	+	1.60	1.00E00
positive regulation of multi-organism process	67	3	1.36	+	2.20	1.00E00
positive regulation of canonical Wnt signaling pathway	57	3	1.16	+	2.59	1.00E00
positive regulation of leukocyte proliferation	89	3	1.81	+	1.66	1.00E00
cardiac muscle tissue development	127	3	2.59	+	1.16	1.00E00
astrocyte differentiation	26	3	.53	+	> 5	1.00E00
proteoglycan metabolic process	51	3	1.04	+	2.89	1.00E00
dorsal/ventral pattern formation	88	3	1.79	+	1.67	1.00E00
calcium ion transmembrane transport	102	3	2.08	+	1.44	1.00E00
axon extension	27	3	.55	+	> 5	1.00E00
tissue migration	51	3	1.04	+	2.89	1.00E00
neuron fate commitment	63	3	1.28	+	2.34	1.00E00
sensory perception of light stimulus	95	3	1.93	+	1.55	1.00E00
negative regulation of developmental growth	60	3	1.22	+	2.46	1.00E00
positive regulation of transmembrane receptor protein serine/threonine kinase signaling pathway	82	3	1.67	+	1.80	1.00E00
positive regulation of developmental growth	94	3	1.91	+	1.57	1.00E00
cellular polysaccharide metabolic process	46	3	.94	+	3.20	1.00E00
regulation of microtubule cytoskeleton organization	91	3	1.85	+	1.62	1.00E00
cellular carbohydrate metabolic process	122	3	2.48	+	1.21	1.00E00
positive regulation of chemotaxis	77	3	1.57	+	1.91	1.00E00
positive chemotaxis	26	3	.53	+	> 5	1.00E00
response to acid chemical	129	3	2.63	+	1.14	1.00E00
neuromuscular process	99	3	2.02	+	1.49	1.00E00
leukocyte migration	115	3	2.34	+	1.28	1.00E00
determination of bilateral symmetry	73	3	1.49	+	2.02	1.00E00
developmental cell growth	42	3	.85	+	3.51	1.00E00
positive regulation of behavior	82	3	1.67	+	1.80	1.00E00
negative regulation of coagulation	29	3	.59	+	> 5	1.00E00
regulation of coagulation	65	3	1.32	+	2.27	1.00E00
synapse organization	88	3	1.79	+	1.67	1.00E00
negative regulation of synaptic transmission	23	3	.47	+	> 5	1.00E00
embryonic axis specification	27	3	.55	+	> 5	1.00E00
regulation of response to nutrient levels	48	3	.98	+	3.07	1.00E00
regulation of response to extracellular stimulus	48	3	.98	+	3.07	1.00E00
specification of symmetry	74	3	1.51	+	1.99	1.00E00
axis specification	72	3	1.47	+	2.05	1.00E00
neuron projection extension	33	3	.67	+	4.47	1.00E00
hormone-mediated signaling pathway	81	3	1.65	+	1.82	1.00E00
cartilage development	131	3	2.67	+	1.13	1.00E00
amide biosynthetic process	62	3	1.26	+	2.38	1.00E00
negative regulation of axonogenesis	33	3	.67	+	4.47	1.00E00
negative regulation of protein secretion	61	3	1.24	+	2.42	1.00E00
regulation of cytokine secretion	84	3	1.71	+	1.75	1.00E00
regulation of TOR signaling	44	3	.90	+	3.35	1.00E00
response to topologically incorrect protein	56	3	1.14	+	2.63	1.00E00
nuclear import	71	3	1.45	+	2.08	1.00E00
protein acylation	131	3	2.67	+	1.13	1.00E00
positive regulation of blood vessel endothelial cell migration	19	3	.39	+	> 5	1.00E00
regulation of blood vessel endothelial cell migration	38	3	.77	+	3.88	1.00E00
response to mechanical stimulus	94	3	1.91	+	1.57	1.00E00
negative regulation of epithelial cell proliferation	102	3	2.08	+	1.44	1.00E00
positive regulation of lymphocyte proliferation	84	3	1.71	+	1.75	1.00E00
positive regulation of purine nucleotide metabolic process	61	3	1.24	+	2.42	1.00E00
mRNA splicing, via spliceosome	96	3	1.95	+	1.54	1.00E00
RNA splicing, via transesterification reactions with bulged adenosine as nucleophile	96	3	1.95	+	1.54	1.00E00
RNA splicing, via transesterification reactions	97	3	1.97	+	1.52	1.00E00
regulation of generation of precursor metabolites and energy	53	3	1.08	+	2.78	1.00E00
negative regulation of secretion	97	3	1.97	+	1.52	1.00E00
behavioral response to pain	12	3	.24	+	> 5	1.00E00
response to pain	22	3	.45	+	> 5	1.00E00
protein polyubiquitination	121	3	2.46	+	1.22	1.00E00
negative regulation of protein complex assembly	71	3	1.45	+	2.08	1.00E00
Golgi vesicle transport	137	3	2.79	+	1.08	1.00E00
positive regulation of B cell proliferation	30	3	.61	+	4.91	1.00E00
positive regulation of fibroblast proliferation	34	3	.69	+	4.33	1.00E00
positive regulation of purine nucleotide biosynthetic process	53	3	1.08	+	2.78	1.00E00
regulation of purine nucleotide biosynthetic process	72	3	1.47	+	2.05	1.00E00
regulation of epithelial cell differentiation	87	3	1.77	+	1.69	1.00E00
histone ubiquitination	31	3	.63	+	4.75	1.00E00
regulation of actin filament length	106	3	2.16	+	1.39	1.00E00
positive regulation of nucleotide biosynthetic process	53	3	1.08	+	2.78	1.00E00
regulation of nucleotide biosynthetic process	72	3	1.47	+	2.05	1.00E00
positive regulation of cyclic nucleotide biosynthetic process	51	3	1.04	+	2.89	1.00E00
regulation of cyclic nucleotide biosynthetic process	69	3	1.40	+	2.14	1.00E00
positive regulation of cyclic nucleotide metabolic process	59	3	1.20	+	2.50	1.00E00
regulation of cysteine-type endopeptidase activity involved in apoptotic process	143	3	2.91	+	1.03	1.00E00
regulation of protein complex disassembly	60	3	1.22	+	2.46	1.00E00
regulation of cyclic nucleotide metabolic process	88	3	1.79	+	1.67	1.00E00
regulation of circadian rhythm	56	3	1.14	+	2.63	1.00E00
cell cycle checkpoint	125	3	2.54	+	1.18	1.00E00
proton transport	110	3	2.24	+	1.34	1.00E00
nucleobase-containing compound transport	95	3	1.93	+	1.55	1.00E00
RNA 3'-end processing	46	3	.94	+	3.20	1.00E00
regulation of protein localization to nucleus	132	3	2.69	+	1.12	1.00E00
organic hydroxy compound transport	92	3	1.87	+	1.60	1.00E00
striated muscle cell development	98	3	1.99	+	1.50	1.00E00
muscle cell development	108	3	2.20	+	1.36	1.00E00
nucleoside biosynthetic process	91	3	1.85	+	1.62	1.00E00
gene silencing by RNA	37	3	.75	+	3.98	1.00E00
nucleoside triphosphate biosynthetic process	59	3	1.20	+	2.50	1.00E00
nucleoside triphosphate metabolic process	111	3	2.26	+	1.33	1.00E00
fear response	24	3	.49	+	> 5	1.00E00
cellular amino acid biosynthetic process	60	3	1.22	+	2.46	1.00E00
regulation of macroautophagy	31	3	.63	+	4.75	1.00E00
regulation of axon extension	43	3	.88	+	3.43	1.00E00
regulation of BMP signaling pathway	65	3	1.32	+	2.27	1.00E00
macroautophagy	51	3	1.04	+	2.89	1.00E00
phospholipid dephosphorylation	20	3	.41	+	> 5	1.00E00
regulation of transmembrane transporter activity	96	3	1.95	+	1.54	1.00E00
negative regulation of nucleocytoplasmic transport	53	3	1.08	+	2.78	1.00E00
ribonucleoside biosynthetic process	91	3	1.85	+	1.62	1.00E00
exocrine system development	39	3	.79	+	3.78	1.00E00
myeloid cell development	39	3	.79	+	3.78	1.00E00
endocrine system development	99	3	2.02	+	1.49	1.00E00
positive regulation of cellular protein localization	140	3	2.85	+	1.05	1.00E00
negative regulation of cellular protein localization	84	3	1.71	+	1.75	1.00E00
synaptic transmission, glutamatergic	31	3	.63	+	4.75	1.00E00
ionotropic glutamate receptor signaling pathway	21	3	.43	+	> 5	1.00E00
negative regulation of cell morphogenesis involved in differentiation	64	3	1.30	+	2.30	1.00E00
positive regulation of cell morphogenesis involved in differentiation	93	3	1.89	+	1.58	1.00E00
regulation of protein import into nucleus	119	3	2.42	+	1.24	1.00E00
regulation of ossification	141	3	2.87	+	1.05	1.00E00
regulation of cell shape	96	3	1.95	+	1.54	1.00E00
response to alcohol	88	3	1.79	+	1.67	1.00E00
T cell differentiation	113	3	2.30	+	1.30	1.00E00
regulation of extent of cell growth	53	3	1.08	+	2.78	1.00E00
associative learning	55	3	1.12	+	2.68	1.00E00
negative regulation of cytoplasmic transport	67	3	1.36	+	2.20	1.00E00
proteoglycan biosynthetic process	30	3	.61	+	4.91	1.00E00
regulation of blood pressure	101	3	2.06	+	1.46	1.00E00
cholesterol metabolic process	60	3	1.22	+	2.46	1.00E00
positive regulation of autophagy	28	3	.57	+	> 5	1.00E00
regulation of protein targeting	137	3	2.79	+	1.08	1.00E00
negative regulation of secretion by cell	85	3	1.73	+	1.73	1.00E00
phosphatidylinositol metabolic process	86	3	1.75	+	1.71	1.00E00
prostanoid biosynthetic process	14	3	.28	+	> 5	1.00E00
regulation of cytokine biosynthetic process	70	3	1.42	+	2.11	1.00E00
positive regulation of nucleotide metabolic process	62	3	1.26	+	2.38	1.00E00
negative regulation of cell-cell adhesion	97	3	1.97	+	1.52	1.00E00
mammary gland epithelium development	57	3	1.16	+	2.59	1.00E00
cellular monovalent inorganic cation homeostasis	48	3	.98	+	3.07	1.00E00
positive regulation of growth	138	3	2.81	+	1.07	1.00E00
olfactory lobe development	31	3	.63	+	4.75	1.00E00
central nervous system neuron axonogenesis	30	3	.61	+	4.91	1.00E00
neural tube development	142	3	2.89	+	1.04	1.00E00
cardiac chamber morphogenesis	97	3	1.97	+	1.52	1.00E00
regulation of actin polymerization or depolymerization	106	3	2.16	+	1.39	1.00E00
regulation of cytokine production involved in immune response	38	3	.77	+	3.88	1.00E00
membrane invagination	18	3	.37	+	> 5	1.00E00
regulation of heart contraction	105	3	2.14	+	1.40	1.00E00
regulation of production of molecular mediator of immune response	65	3	1.32	+	2.27	1.00E00
positive regulation of endocytosis	60	3	1.22	+	2.46	1.00E00
cell proliferation in forebrain	24	3	.49	+	> 5	1.00E00
endothelium development	55	3	1.12	+	2.68	1.00E00
positive regulation of epithelial cell proliferation involved in lung morphogenesis	5	3	.10	+	> 5	1.00E00
positive regulation of immune effector process	116	3	2.36	+	1.27	1.00E00
positive regulation of adenylate cyclase activity	13	2	.26	+	> 5	1.00E00
regulation of adenylate cyclase activity	24	2	.49	+	4.09	1.00E00
glial cell development	55	2	1.12	+	1.79	1.00E00
striatum development	13	2	.26	+	> 5	1.00E00
regulation of systemic arterial blood pressure	62	2	1.26	+	1.58	1.00E00
neuroblast proliferation	24	2	.49	+	4.09	1.00E00
heparan sulfate proteoglycan biosynthetic process	12	2	.24	+	> 5	1.00E00
phenol-containing compound biosynthetic process	26	2	.53	+	3.78	1.00E00
mammary gland morphogenesis	45	2	.92	+	2.18	1.00E00
renal system process	51	2	1.04	+	1.93	1.00E00
nuclear envelope organization	23	2	.47	+	4.27	1.00E00
cellular response to nitrogen starvation	18	2	.37	+	> 5	1.00E00
pigment biosynthetic process	36	2	.73	+	2.73	1.00E00
regulation of lamellipodium organization	25	2	.51	+	3.93	1.00E00
response to unfolded protein	48	2	.98	+	2.05	1.00E00
response to osmotic stress	36	2	.73	+	2.73	1.00E00
purine ribonucleoside biosynthetic process	80	2	1.63	+	1.23	1.00E00
regulation of toll-like receptor signaling pathway	33	2	.67	+	2.98	1.00E00
cellular component disassembly involved in execution phase of apoptosis	21	2	.43	+	4.68	1.00E00
regulation of tissue remodeling	38	2	.77	+	2.59	1.00E00
erythrocyte homeostasis	72	2	1.47	+	1.36	1.00E00
nitrogen cycle metabolic process	7	2	.14	+	> 5	1.00E00
phagocytosis, engulfment	11	2	.22	+	> 5	1.00E00
vesicle fusion	54	2	1.10	+	1.82	1.00E00
monocyte chemotaxis	9	2	.18	+	> 5	1.00E00
regulation of epidermis development	46	2	.94	+	2.14	1.00E00
cellular polysaccharide biosynthetic process	24	2	.49	+	4.09	1.00E00
positive regulation of erythrocyte differentiation	19	2	.39	+	> 5	1.00E00
regulation of erythrocyte differentiation	31	2	.63	+	3.17	1.00E00
positive regulation of myeloid cell differentiation	67	2	1.36	+	1.47	1.00E00
cerebellar Purkinje cell layer development	25	2	.51	+	3.93	1.00E00
nerve development	59	2	1.20	+	1.67	1.00E00
positive regulation of fat cell differentiation	36	2	.73	+	2.73	1.00E00
innervation	20	2	.41	+	4.91	1.00E00
response to ammonium ion	24	2	.49	+	4.09	1.00E00
endochondral bone morphogenesis	55	2	1.12	+	1.79	1.00E00
negative regulation of axon guidance	9	2	.18	+	> 5	1.00E00
regulation of axon guidance	14	2	.28	+	> 5	1.00E00
cAMP metabolic process	17	2	.35	+	> 5	1.00E00
retrograde vesicle-mediated transport, Golgi to ER	20	2	.41	+	4.91	1.00E00
cardiac epithelial to mesenchymal transition	20	2	.41	+	4.91	1.00E00
ATP metabolic process	75	2	1.53	+	1.31	1.00E00
regulation of ventricular cardiac muscle cell membrane repolarization	11	2	.22	+	> 5	1.00E00
regulation of membrane repolarization	20	2	.41	+	4.91	1.00E00
DNA biosynthetic process	43	2	.88	+	2.29	1.00E00
amino acid transport	96	2	1.95	+	1.02	1.00E00
mitochondrial transport	81	2	1.65	+	1.21	1.00E00
sodium ion transport	93	2	1.89	+	1.06	1.00E00
regulation of B cell differentiation	20	2	.41	+	4.91	1.00E00
protein transmembrane transport	36	2	.73	+	2.73	1.00E00
ventricular system development	26	2	.53	+	3.78	1.00E00
histone H2B ubiquitination	8	2	.16	+	> 5	1.00E00
positive regulation of response to wounding	85	2	1.73	+	1.16	1.00E00
subpallium development	19	2	.39	+	> 5	1.00E00
Rho protein signal transduction	31	2	.63	+	3.17	1.00E00
cell differentiation in hindbrain	24	2	.49	+	4.09	1.00E00
regulation of cytokine-mediated signaling pathway	57	2	1.16	+	1.72	1.00E00
regulation of fatty acid metabolic process	43	2	.88	+	2.29	1.00E00
organelle disassembly	38	2	.77	+	2.59	1.00E00
ventral spinal cord development	41	2	.83	+	2.40	1.00E00
cell differentiation in spinal cord	47	2	.96	+	2.09	1.00E00
regulation of autophagic vacuole assembly	11	2	.22	+	> 5	1.00E00
neuropeptide signaling pathway	71	2	1.45	+	1.38	1.00E00
gamma-aminobutyric acid signaling pathway	16	2	.33	+	> 5	1.00E00
dopamine receptor signaling pathway	23	2	.47	+	4.27	1.00E00
regulation of peptidyl-lysine acetylation	35	2	.71	+	2.81	1.00E00
positive regulation of cytosolic calcium ion concentration	69	2	1.40	+	1.42	1.00E00
cyclic purine nucleotide metabolic process	29	2	.59	+	3.39	1.00E00
alditol phosphate metabolic process	17	2	.35	+	> 5	1.00E00
positive regulation of stem cell differentiation	41	2	.83	+	2.40	1.00E00
regulation of stem cell differentiation	86	2	1.75	+	1.14	1.00E00
definitive hemopoiesis	16	2	.33	+	> 5	1.00E00
positive regulation of nuclear-transcribed mRNA poly(A) tail shortening	11	2	.22	+	> 5	1.00E00
regulation of nuclear-transcribed mRNA poly(A) tail shortening	11	2	.22	+	> 5	1.00E00
ATP biosynthetic process	35	2	.71	+	2.81	1.00E00
nuclear membrane organization	4	2	.08	+	> 5	1.00E00
endothelial cell differentiation	48	2	.98	+	2.05	1.00E00
intracellular protein transmembrane transport	31	2	.63	+	3.17	1.00E00
liver development	57	2	1.16	+	1.72	1.00E00
adenylate cyclase-activating G-protein coupled receptor signaling pathway	37	2	.75	+	2.66	1.00E00
transforming growth factor beta receptor signaling pathway	52	2	1.06	+	1.89	1.00E00
heterophilic cell-cell adhesion via plasma membrane cell adhesion molecules	23	2	.47	+	4.27	1.00E00
neural tube formation	92	2	1.87	+	1.07	1.00E00
mesonephric tubule development	80	2	1.63	+	1.23	1.00E00
epithelial to mesenchymal transition	41	2	.83	+	2.40	1.00E00
mesonephric epithelium development	80	2	1.63	+	1.23	1.00E00
mesonephros development	83	2	1.69	+	1.18	1.00E00
meiotic nuclear division	91	2	1.85	+	1.08	1.00E00
positive regulation of transcription elongation from RNA polymerase II promoter	13	2	.26	+	> 5	1.00E00
inner ear receptor stereocilium organization	21	2	.43	+	4.68	1.00E00
steroid biosynthetic process	51	2	1.04	+	1.93	1.00E00
ectodermal placode morphogenesis	14	2	.28	+	> 5	1.00E00
ectodermal placode development	14	2	.28	+	> 5	1.00E00
sphingolipid metabolic process	84	2	1.71	+	1.17	1.00E00
regulation of transforming growth factor beta2 production	7	2	.14	+	> 5	1.00E00
myeloid cell homeostasis	86	2	1.75	+	1.14	1.00E00
protein targeting to membrane	48	2	.98	+	2.05	1.00E00
regulation of transforming growth factor beta production	14	2	.28	+	> 5	1.00E00
regulation of protein acetylation	36	2	.73	+	2.73	1.00E00
positive regulation of cysteine-type endopeptidase activity	84	2	1.71	+	1.17	1.00E00
viral genome replication	8	2	.16	+	> 5	1.00E00
viral life cycle	39	2	.79	+	2.52	1.00E00
stem cell proliferation	53	2	1.08	+	1.85	1.00E00
neural crest cell migration	33	2	.67	+	2.98	1.00E00
mitotic spindle organization	35	2	.71	+	2.81	1.00E00
spindle organization	76	2	1.55	+	1.29	1.00E00
cell cycle arrest	72	2	1.47	+	1.36	1.00E00
lysosome organization	42	2	.85	+	2.34	1.00E00
vacuolar transport	57	2	1.16	+	1.72	1.00E00
regulation of inhibitory postsynaptic membrane potential	8	2	.16	+	> 5	1.00E00
positive regulation of organic acid transport	9	2	.18	+	> 5	1.00E00
regulation of organic acid transport	18	2	.37	+	> 5	1.00E00
regulation of excitatory postsynaptic membrane potential	35	2	.71	+	2.81	1.00E00
regulation of postsynaptic membrane potential	39	2	.79	+	2.52	1.00E00
endodermal cell fate commitment	12	2	.24	+	> 5	1.00E00
regulation of polysaccharide metabolic process	27	2	.55	+	3.64	1.00E00
cell fate determination	28	2	.57	+	3.51	1.00E00
endoderm formation	49	2	1.00	+	2.01	1.00E00
mitochondrial membrane organization	43	2	.88	+	2.29	1.00E00
uterus development	17	2	.35	+	> 5	1.00E00
glomerulus vasculature development	11	2	.22	+	> 5	1.00E00
glomerular epithelium development	14	2	.28	+	> 5	1.00E00
retina morphogenesis in camera-type eye	47	2	.96	+	2.09	1.00E00
negative regulation of homeostatic process	63	2	1.28	+	1.56	1.00E00
nucleophagy	23	2	.47	+	4.27	1.00E00
melanin metabolic process	12	2	.24	+	> 5	1.00E00
reflex	20	2	.41	+	4.91	1.00E00
arginine biosynthetic process	5	2	.10	+	> 5	1.00E00
arginine metabolic process	10	2	.20	+	> 5	1.00E00
negative regulation of synaptic transmission, glutamatergic	3	2	.06	+	> 5	1.00E00
misfolded or incompletely synthesized protein catabolic process	11	2	.22	+	> 5	1.00E00
protein monoubiquitination	40	2	.81	+	2.46	1.00E00
regulation of synapse assembly	24	2	.49	+	4.09	1.00E00
regulation of amine transport	21	2	.43	+	4.68	1.00E00
negative regulation of protein depolymerization	44	2	.90	+	2.23	1.00E00
genetic imprinting	21	2	.43	+	4.68	1.00E00
positive regulation of muscle tissue development	36	2	.73	+	2.73	1.00E00
regulation of muscle tissue development	74	2	1.51	+	1.33	1.00E00
cell-cell junction organization	90	2	1.83	+	1.09	1.00E00
temperature homeostasis	20	2	.41	+	4.91	1.00E00
ureteric bud development	79	2	1.61	+	1.24	1.00E00
mitotic DNA integrity checkpoint	43	2	.88	+	2.29	1.00E00
mitotic DNA damage checkpoint	38	2	.77	+	2.59	1.00E00
mitotic cell cycle phase transition	87	2	1.77	+	1.13	1.00E00
cell cycle phase transition	91	2	1.85	+	1.08	1.00E00
multi-organism cellular process	62	2	1.26	+	1.58	1.00E00
positive regulation of DNA-templated transcription, elongation	21	2	.43	+	4.68	1.00E00
regulation of DNA-templated transcription, elongation	37	2	.75	+	2.66	1.00E00
vascular endothelial growth factor signaling pathway	12	2	.24	+	> 5	1.00E00
intracellular protein transmembrane import	27	2	.55	+	3.64	1.00E00
neuron projection extension involved in neuron projection guidance	7	2	.14	+	> 5	1.00E00
DNA methylation or demethylation	47	2	.96	+	2.09	1.00E00
multi-multicellular organism process	96	2	1.95	+	1.02	1.00E00
negative regulation of intrinsic apoptotic signaling pathway by p53 class mediator	12	2	.24	+	> 5	1.00E00
regulation of intrinsic apoptotic signaling pathway by p53 class mediator	16	2	.33	+	> 5	1.00E00
'de novo' protein folding	18	2	.37	+	> 5	1.00E00
lens morphogenesis in camera-type eye	23	2	.47	+	4.27	1.00E00
cellular response to hypoxia	49	2	1.00	+	2.01	1.00E00
neural crest cell development	47	2	.96	+	2.09	1.00E00
chondrocyte differentiation	59	2	1.20	+	1.67	1.00E00
tRNA aminoacylation for protein translation	42	2	.85	+	2.34	1.00E00
positive regulation of mesenchymal cell proliferation	32	2	.65	+	3.07	1.00E00
potassium ion export	8	2	.16	+	> 5	1.00E00
negative regulation of signal transduction by p53 class mediator	20	2	.41	+	4.91	1.00E00
mRNA export from nucleus	36	2	.73	+	2.73	1.00E00
regulation of signal transduction by p53 class mediator	36	2	.73	+	2.73	1.00E00
RNA export from nucleus	44	2	.90	+	2.23	1.00E00
RNA localization	78	2	1.59	+	1.26	1.00E00
astrocyte development	13	2	.26	+	> 5	1.00E00
regulation of heart rate	60	2	1.22	+	1.64	1.00E00
cell-cell signaling involved in cell fate commitment	32	2	.65	+	3.07	1.00E00
response to ATP	16	2	.33	+	> 5	1.00E00
glycogen metabolic process	35	2	.71	+	2.81	1.00E00
intermediate filament cytoskeleton organization	31	2	.63	+	3.17	1.00E00
intermediate filament-based process	32	2	.65	+	3.07	1.00E00
positive regulation of peptidyl-serine phosphorylation	91	2	1.85	+	1.08	1.00E00
negative regulation of peptidyl-serine phosphorylation	16	2	.33	+	> 5	1.00E00
microtubule bundle formation	38	2	.77	+	2.59	1.00E00
epiboly involved in wound healing	16	2	.33	+	> 5	1.00E00
epiboly	17	2	.35	+	> 5	1.00E00
positive regulation of reactive oxygen species metabolic process	47	2	.96	+	2.09	1.00E00
regulation of tumor necrosis factor production	67	2	1.36	+	1.47	1.00E00
cartilage condensation	20	2	.41	+	4.91	1.00E00
peptidyl-lysine acetylation	89	2	1.81	+	1.10	1.00E00
internal peptidyl-lysine acetylation	87	2	1.77	+	1.13	1.00E00
mRNA polyadenylation	19	2	.39	+	> 5	1.00E00
mRNA splice site selection	16	2	.33	+	> 5	1.00E00
DNA-templated transcription, termination	7	2	.14	+	> 5	1.00E00
negative regulation of leukocyte differentiation	57	2	1.16	+	1.72	1.00E00
positive regulation of cell division	84	2	1.71	+	1.17	1.00E00
DNA modification	52	2	1.06	+	1.89	1.00E00
cellular response to cAMP	29	2	.59	+	3.39	1.00E00
T cell differentiation in thymus	51	2	1.04	+	1.93	1.00E00
regulation of fibroblast apoptotic process	16	2	.33	+	> 5	1.00E00
secondary metabolite biosynthetic process	14	2	.28	+	> 5	1.00E00
nucleotide-excision repair	44	2	.90	+	2.23	1.00E00
somite rostral/caudal axis specification	9	2	.18	+	> 5	1.00E00
peptidyl-glutamic acid modification	16	2	.33	+	> 5	1.00E00
cellular response to amino acid stimulus	40	2	.81	+	2.46	1.00E00
protein maturation	21	2	.43	+	4.68	1.00E00
brain morphogenesis	33	2	.67	+	2.98	1.00E00
forebrain morphogenesis	17	2	.35	+	> 5	1.00E00
axon extension involved in axon guidance	7	2	.14	+	> 5	1.00E00
mitotic spindle assembly	21	2	.43	+	4.68	1.00E00
regulation of neural precursor cell proliferation	63	2	1.28	+	1.56	1.00E00
erythrocyte development	22	2	.45	+	4.47	1.00E00
interspecies interaction between organisms	94	2	1.91	+	1.05	1.00E00
negative regulation of cysteine-type endopeptidase activity	63	2	1.28	+	1.56	1.00E00
symbiosis, encompassing mutualism through parasitism	93	2	1.89	+	1.06	1.00E00
cAMP biosynthetic process	13	2	.26	+	> 5	1.00E00
positive regulation of ion transmembrane transporter activity	29	2	.59	+	3.39	1.00E00
positive regulation of transporter activity	34	2	.69	+	2.89	1.00E00
response to calcium ion	57	2	1.16	+	1.72	1.00E00
response to cAMP	34	2	.69	+	2.89	1.00E00
energy reserve metabolic process	41	2	.83	+	2.40	1.00E00
negative regulation of cellular response to growth factor stimulus	67	2	1.36	+	1.47	1.00E00
tissue remodeling	73	2	1.49	+	1.35	1.00E00
protein modification by small protein removal	93	2	1.89	+	1.06	1.00E00
positive regulation of lipid kinase activity	20	2	.41	+	4.91	1.00E00
positive regulation of lipid transport	34	2	.69	+	2.89	1.00E00
regulation of G1/S transition of mitotic cell cycle	64	2	1.30	+	1.54	1.00E00
regulation of lipid transport	63	2	1.28	+	1.56	1.00E00
wound healing, spreading of cells	16	2	.33	+	> 5	1.00E00
cellular glucan metabolic process	35	2	.71	+	2.81	1.00E00
amino sugar metabolic process	29	2	.59	+	3.39	1.00E00
cytosolic calcium ion homeostasis	81	2	1.65	+	1.21	1.00E00
recombinational repair	58	2	1.18	+	1.69	1.00E00
double-strand break repair via homologous recombination	57	2	1.16	+	1.72	1.00E00
glycosaminoglycan biosynthetic process	29	2	.59	+	3.39	1.00E00
aminoglycan biosynthetic process	31	2	.63	+	3.17	1.00E00
aminoglycan metabolic process	69	2	1.40	+	1.42	1.00E00
regulation of intracellular pH	36	2	.73	+	2.73	1.00E00
anterior/posterior axis specification	40	2	.81	+	2.46	1.00E00
positive regulation of kidney development	27	2	.55	+	3.64	1.00E00
regulation of kidney development	39	2	.79	+	2.52	1.00E00
organelle membrane fusion	56	2	1.14	+	1.75	1.00E00
epidermal cell differentiation	97	2	1.97	+	1.01	1.00E00
epithelium migration	49	2	1.00	+	2.01	1.00E00
cochlea development	33	2	.67	+	2.98	1.00E00
positive regulation of muscle organ development	36	2	.73	+	2.73	1.00E00
regulation of muscle organ development	74	2	1.51	+	1.33	1.00E00
negative regulation of chemotaxis	23	2	.47	+	4.27	1.00E00
negative chemotaxis	19	2	.39	+	> 5	1.00E00
sensory perception of taste	43	2	.88	+	2.29	1.00E00
negative regulation of protein polymerization	40	2	.81	+	2.46	1.00E00
positive regulation of lyase activity	24	2	.49	+	4.09	1.00E00
regulation of lyase activity	37	2	.75	+	2.66	1.00E00
neuromuscular process controlling balance	55	2	1.12	+	1.79	1.00E00
regulation of blood vessel size	51	2	1.04	+	1.93	1.00E00
brown fat cell differentiation	27	2	.55	+	3.64	1.00E00
defense response to Gram-positive bacterium	37	2	.75	+	2.66	1.00E00
positive regulation of viral process	34	2	.69	+	2.89	1.00E00
negative regulation of behavior	25	2	.51	+	3.93	1.00E00
protein stabilization	78	2	1.59	+	1.26	1.00E00
regulation of synapse organization	44	2	.90	+	2.23	1.00E00
regulation of synapse structure or activity	46	2	.94	+	2.14	1.00E00
cell aggregation	20	2	.41	+	4.91	1.00E00
RNA polyadenylation	20	2	.41	+	4.91	1.00E00
response to estrogen	59	2	1.20	+	1.67	1.00E00
establishment of RNA localization	71	2	1.45	+	1.38	1.00E00
spindle assembly	48	2	.98	+	2.05	1.00E00
response to carbohydrate	49	2	1.00	+	2.01	1.00E00
negative regulation of immune response	74	2	1.51	+	1.33	1.00E00
regulation of phagocytosis	36	2	.73	+	2.73	1.00E00
regulation of vacuole organization	14	2	.28	+	> 5	1.00E00
positive regulation of cytokine secretion	51	2	1.04	+	1.93	1.00E00
glucan metabolic process	35	2	.71	+	2.81	1.00E00
multi-organism metabolic process	6	2	.12	+	> 5	1.00E00
negative regulation of TOR signaling	21	2	.43	+	4.68	1.00E00
endodermal cell differentiation	39	2	.79	+	2.52	1.00E00
cellular response to topologically incorrect protein	42	2	.85	+	2.34	1.00E00
mitochondrion degradation	29	2	.59	+	3.39	1.00E00
cellular response to nitrogen levels	18	2	.37	+	> 5	1.00E00
nuclear export	74	2	1.51	+	1.33	1.00E00
positive regulation of phosphatidylinositol 3-kinase activity	19	2	.39	+	> 5	1.00E00
regulation of phosphatidylinositol 3-kinase activity	26	2	.53	+	3.78	1.00E00
regulation of lipid kinase activity	32	2	.65	+	3.07	1.00E00
endothelial cell migration	38	2	.77	+	2.59	1.00E00
intra-S DNA damage checkpoint	8	2	.16	+	> 5	1.00E00
DNA integrity checkpoint	84	2	1.71	+	1.17	1.00E00
cellular response to vascular endothelial growth factor stimulus	22	2	.45	+	4.47	1.00E00
response to toxic substance	67	2	1.36	+	1.47	1.00E00
RNA transport	71	2	1.45	+	1.38	1.00E00
nucleic acid transport	71	2	1.45	+	1.38	1.00E00
regulation of alternative mRNA splicing, via spliceosome	28	2	.57	+	3.51	1.00E00
alternative mRNA splicing, via spliceosome	11	2	.22	+	> 5	1.00E00
regulation of RNA splicing	80	2	1.63	+	1.23	1.00E00
positive regulation of NF-kappaB transcription factor activity	88	2	1.79	+	1.12	1.00E00
'de novo' posttranslational protein folding	18	2	.37	+	> 5	1.00E00
pigmentation	78	2	1.59	+	1.26	1.00E00
epithelial cell differentiation involved in kidney development	17	2	.35	+	> 5	1.00E00
regulation of cellular respiration	10	2	.20	+	> 5	1.00E00
mRNA transport	56	2	1.14	+	1.75	1.00E00
skeletal muscle tissue regeneration	12	2	.24	+	> 5	1.00E00
steroid hormone mediated signaling pathway	56	2	1.14	+	1.75	1.00E00
regulation of exocytosis	93	2	1.89	+	1.06	1.00E00
stem cell division	26	2	.53	+	3.78	1.00E00
organelle fusion	71	2	1.45	+	1.38	1.00E00
cellular response to decreased oxygen levels	49	2	1.00	+	2.01	1.00E00
regulation of receptor-mediated endocytosis	38	2	.77	+	2.59	1.00E00
positive regulation of vascular endothelial growth factor receptor signaling pathway	10	2	.20	+	> 5	1.00E00
regulation of vascular endothelial growth factor receptor signaling pathway	20	2	.41	+	4.91	1.00E00
midbrain development	67	2	1.36	+	1.47	1.00E00
polysaccharide biosynthetic process	26	2	.53	+	3.78	1.00E00
spliceosomal complex assembly	29	2	.59	+	3.39	1.00E00
sodium ion transmembrane transport	70	2	1.42	+	1.40	1.00E00
regulation of synaptic plasticity	84	2	1.71	+	1.17	1.00E00
positive regulation of epithelial cell differentiation	44	2	.90	+	2.23	1.00E00
histone acetylation	84	2	1.71	+	1.17	1.00E00
negative regulation of actin filament polymerization	32	2	.65	+	3.07	1.00E00
somatic stem cell division	18	2	.37	+	> 5	1.00E00
negative regulation of actin filament depolymerization	23	2	.47	+	4.27	1.00E00
regulation of actin filament depolymerization	31	2	.63	+	3.17	1.00E00
regulation of actin filament polymerization	91	2	1.85	+	1.08	1.00E00
positive regulation of cAMP biosynthetic process	39	2	.79	+	2.52	1.00E00
regulation of cAMP biosynthetic process	55	2	1.12	+	1.79	1.00E00
positive regulation of cAMP metabolic process	44	2	.90	+	2.23	1.00E00
regulation of cAMP metabolic process	66	2	1.34	+	1.49	1.00E00
positive regulation of cyclase activity	21	2	.43	+	4.68	1.00E00
negative regulation of protein complex disassembly	46	2	.94	+	2.14	1.00E00
regulation of cyclase activity	33	2	.67	+	2.98	1.00E00
response to amino acid	47	2	.96	+	2.09	1.00E00
regulation of mRNA splicing, via spliceosome	55	2	1.12	+	1.79	1.00E00
vascular endothelial growth factor receptor signaling pathway	19	2	.39	+	> 5	1.00E00
platelet-derived growth factor receptor signaling pathway	28	2	.57	+	3.51	1.00E00
cytoskeleton-dependent intracellular transport	74	2	1.51	+	1.33	1.00E00
sulfur amino acid metabolic process	26	2	.53	+	3.78	1.00E00
regulation of cyclin-dependent protein serine/threonine kinase activity	69	2	1.40	+	1.42	1.00E00
DNA damage checkpoint	77	2	1.57	+	1.28	1.00E00
purinergic nucleotide receptor signaling pathway	22	2	.45	+	4.47	1.00E00
urea cycle	7	2	.14	+	> 5	1.00E00
purinergic receptor signaling pathway	28	2	.57	+	3.51	1.00E00
autophagic vacuole assembly	40	2	.81	+	2.46	1.00E00
negative regulation of cysteine-type endopeptidase activity involved in apoptotic process	62	2	1.26	+	1.58	1.00E00
negative regulation of vascular permeability	9	2	.18	+	> 5	1.00E00
regulation of vascular permeability	14	2	.28	+	> 5	1.00E00
developmental induction	32	2	.65	+	3.07	1.00E00
long-chain fatty acid transport	19	2	.39	+	> 5	1.00E00
fatty acid transport	27	2	.55	+	3.64	1.00E00
mRNA 3'-end processing	28	2	.57	+	3.51	1.00E00
regulation of microtubule polymerization or depolymerization	46	2	.94	+	2.14	1.00E00
ovulation cycle	58	2	1.18	+	1.69	1.00E00
purine ribonucleoside triphosphate biosynthetic process	45	2	.92	+	2.18	1.00E00
purine ribonucleoside triphosphate metabolic process	87	2	1.77	+	1.13	1.00E00
ribonucleoside triphosphate biosynthetic process	50	2	1.02	+	1.97	1.00E00
negative regulation of protein localization to nucleus	51	2	1.04	+	1.93	1.00E00
regulation of cellular pH	37	2	.75	+	2.66	1.00E00
positive regulation of nuclear-transcribed mRNA catabolic process, deadenylation-dependent decay	12	2	.24	+	> 5	1.00E00
regulation of nuclear-transcribed mRNA catabolic process, deadenylation-dependent decay	12	2	.24	+	> 5	1.00E00
regeneration	32	2	.65	+	3.07	1.00E00
ribonucleoside triphosphate metabolic process	92	2	1.87	+	1.07	1.00E00
cyclic nucleotide biosynthetic process	32	2	.65	+	3.07	1.00E00
cardiac muscle cell differentiation	64	2	1.30	+	1.54	1.00E00
cyclic nucleotide metabolic process	40	2	.81	+	2.46	1.00E00
tRNA aminoacylation	45	2	.92	+	2.18	1.00E00
amino acid activation	45	2	.92	+	2.18	1.00E00
regulation of histone modification	87	2	1.77	+	1.13	1.00E00
purine ribonucleoside monophosphate biosynthetic process	62	2	1.26	+	1.58	1.00E00
ribonucleoside monophosphate biosynthetic process	71	2	1.45	+	1.38	1.00E00
purine nucleoside triphosphate biosynthetic process	45	2	.92	+	2.18	1.00E00
purine nucleoside triphosphate metabolic process	93	2	1.89	+	1.06	1.00E00
L-amino acid transport	40	2	.81	+	2.46	1.00E00
purine nucleoside monophosphate biosynthetic process	62	2	1.26	+	1.58	1.00E00
nucleoside monophosphate biosynthetic process	78	2	1.59	+	1.26	1.00E00
leukocyte chemotaxis	71	2	1.45	+	1.38	1.00E00
positive regulation of endopeptidase activity	91	2	1.85	+	1.08	1.00E00
negative regulation of hemostasis	26	2	.53	+	3.78	1.00E00
hexose transport	24	2	.49	+	4.09	1.00E00
regulation of hemostasis	60	2	1.22	+	1.64	1.00E00
carbohydrate transport	48	2	.98	+	2.05	1.00E00
negative regulation of axon extension	19	2	.39	+	> 5	1.00E00
positive regulation of BMP signaling pathway	24	2	.49	+	4.09	1.00E00
positive regulation of transforming growth factor beta receptor signaling pathway	20	2	.41	+	4.91	1.00E00
BMP signaling pathway	60	2	1.22	+	1.64	1.00E00
regulation of phosphatase activity	84	2	1.71	+	1.17	1.00E00
regulation of striated muscle tissue development	73	2	1.49	+	1.35	1.00E00
RNA replication	5	2	.10	+	> 5	1.00E00
glucose transport	22	2	.45	+	4.47	1.00E00
positive regulation of viral life cycle	33	2	.67	+	2.98	1.00E00
glutamine family amino acid biosynthetic process	15	2	.31	+	> 5	1.00E00
monosaccharide transport	26	2	.53	+	3.78	1.00E00
organophosphate ester transport	62	2	1.26	+	1.58	1.00E00
hair cell differentiation	36	2	.73	+	2.73	1.00E00
glutamine family amino acid metabolic process	46	2	.94	+	2.14	1.00E00
regulation of lipid biosynthetic process	85	2	1.73	+	1.16	1.00E00
monocarboxylic acid transport	69	2	1.40	+	1.42	1.00E00
bicarbonate transport	17	2	.35	+	> 5	1.00E00
phosphatidylinositol dephosphorylation	16	2	.33	+	> 5	1.00E00
membrane repolarization	13	2	.26	+	> 5	1.00E00
regulation of bone remodeling	28	2	.57	+	3.51	1.00E00
regulation of protein export from nucleus	22	2	.45	+	4.47	1.00E00
positive regulation of nucleocytoplasmic transport	77	2	1.57	+	1.28	1.00E00
purine nucleoside biosynthetic process	80	2	1.63	+	1.23	1.00E00
regulation of Notch signaling pathway	43	2	.88	+	2.29	1.00E00
hormone metabolic process	91	2	1.85	+	1.08	1.00E00
pigment metabolic process	43	2	.88	+	2.29	1.00E00
regulation of smoothened signaling pathway	54	2	1.10	+	1.82	1.00E00
melanin biosynthetic process	11	2	.22	+	> 5	1.00E00
female gonad development	66	2	1.34	+	1.49	1.00E00
myeloid leukocyte migration	55	2	1.12	+	1.79	1.00E00
peristalsis	8	2	.16	+	> 5	1.00E00
viral RNA genome replication	5	2	.10	+	> 5	1.00E00
negative regulation of glucose transport	12	2	.24	+	> 5	1.00E00
regulation of glucose transport	42	2	.85	+	2.34	1.00E00
sterol biosynthetic process	21	2	.43	+	4.68	1.00E00
positive regulation of cellular response to transforming growth factor beta stimulus	20	2	.41	+	4.91	1.00E00
ammonium transport	27	2	.55	+	3.64	1.00E00
organ growth	60	2	1.22	+	1.64	1.00E00
synaptic vesicle exocytosis	33	2	.67	+	2.98	1.00E00
vasodilation	21	2	.43	+	4.68	1.00E00
regulation of fibroblast migration	15	2	.31	+	> 5	1.00E00
negative regulation of protein import into nucleus	45	2	.92	+	2.18	1.00E00
carbohydrate biosynthetic process	76	2	1.55	+	1.29	1.00E00
viral process	57	2	1.16	+	1.72	1.00E00
positive regulation of epithelial to mesenchymal transition	25	2	.51	+	3.93	1.00E00
regulation of epithelial to mesenchymal transition	47	2	.96	+	2.09	1.00E00
protein localization to lysosome	12	2	.24	+	> 5	1.00E00
kidney vasculature development	13	2	.26	+	> 5	1.00E00
renal system vasculature development	13	2	.26	+	> 5	1.00E00
positive regulation of phospholipid metabolic process	26	2	.53	+	3.78	1.00E00
regulation of tube size	52	2	1.06	+	1.89	1.00E00
regulation of phospholipid metabolic process	38	2	.77	+	2.59	1.00E00
hindlimb morphogenesis	36	2	.73	+	2.73	1.00E00
forelimb morphogenesis	36	2	.73	+	2.73	1.00E00
embryonic hindlimb morphogenesis	30	2	.61	+	3.28	1.00E00
embryonic forelimb morphogenesis	31	2	.63	+	3.17	1.00E00
female sex differentiation	80	2	1.63	+	1.23	1.00E00
regulation of organ growth	60	2	1.22	+	1.64	1.00E00
tissue regeneration	19	2	.39	+	> 5	1.00E00
cellular carbohydrate biosynthetic process	31	2	.63	+	3.17	1.00E00
apoptotic nuclear changes	21	2	.43	+	4.68	1.00E00
erythrocyte differentiation	66	2	1.34	+	1.49	1.00E00
ovulation cycle process	55	2	1.12	+	1.79	1.00E00
negative regulation of epithelial cell migration	39	2	.79	+	2.52	1.00E00
epithelial cell migration	48	2	.98	+	2.05	1.00E00
glycosaminoglycan metabolic process	60	2	1.22	+	1.64	1.00E00
heparan sulfate proteoglycan metabolic process	16	2	.33	+	> 5	1.00E00
determination of heart left/right asymmetry	43	2	.88	+	2.29	1.00E00
cardiac conduction	29	2	.59	+	3.39	1.00E00
regulation of histone acetylation	31	2	.63	+	3.17	1.00E00
somatic stem cell maintenance	37	2	.75	+	2.66	1.00E00
development of primary female sexual characteristics	68	2	1.38	+	1.44	1.00E00
negative regulation of blood coagulation	26	2	.53	+	3.78	1.00E00
regulation of blood coagulation	60	2	1.22	+	1.64	1.00E00
regulation of lamellipodium assembly	19	2	.39	+	> 5	1.00E00
platelet activation	52	2	1.06	+	1.89	1.00E00
regulation of G-protein coupled receptor protein signaling pathway	96	2	1.95	+	1.02	1.00E00
positive regulation of adenylate cyclase activity involved in G-protein coupled receptor signaling pathway	6	2	.12	+	> 5	1.00E00
regulation of adenylate cyclase activity involved in G-protein coupled receptor signaling pathway	6	2	.12	+	> 5	1.00E00
regulation of cellular ketone metabolic process	90	2	1.83	+	1.09	1.00E00
positive regulation of cytokine biosynthetic process	48	2	.98	+	2.05	1.00E00
regulation of smooth muscle cell migration	17	2	.35	+	> 5	1.00E00
positive regulation of calcium ion transport into cytosol	26	2	.53	+	3.78	1.00E00
regulation of calcium ion transport into cytosol	55	2	1.12	+	1.79	1.00E00
regulation of tumor necrosis factor superfamily cytokine production	68	2	1.38	+	1.44	1.00E00
secondary metabolic process	24	2	.49	+	4.09	1.00E00
cell fate commitment involved in formation of primary germ layer	21	2	.43	+	4.68	1.00E00
ectodermal placode formation	14	2	.28	+	> 5	1.00E00
regulation of response to cytokine stimulus	62	2	1.26	+	1.58	1.00E00
execution phase of apoptosis	35	2	.71	+	2.81	1.00E00
GABAergic neuron differentiation	11	2	.22	+	> 5	1.00E00
response to fluid shear stress	18	2	.37	+	> 5	1.00E00
phasic smooth muscle contraction	14	2	.28	+	> 5	1.00E00
regulation of mesenchymal cell proliferation	38	2	.77	+	2.59	1.00E00
establishment of cell polarity	60	2	1.22	+	1.64	1.00E00
asymmetric protein localization	18	2	.37	+	> 5	1.00E00
pituitary gland development	35	2	.71	+	2.81	1.00E00
hypothalamus cell differentiation	6	2	.12	+	> 5	1.00E00
urea metabolic process	7	2	.14	+	> 5	1.00E00
protein localization to vacuole	23	2	.47	+	4.27	1.00E00
mechanosensory behavior	8	2	.16	+	> 5	1.00E00
cardiac septum development	59	2	1.20	+	1.67	1.00E00
long-term memory	16	2	.33	+	> 5	1.00E00
regulation of membrane depolarization	24	2	.49	+	4.09	1.00E00
dichotomous subdivision of terminal units involved in salivary gland branching	5	2	.10	+	> 5	1.00E00
protein localization to cell surface	17	2	.35	+	> 5	1.00E00
adipose tissue development	23	2	.47	+	4.27	1.00E00
dichotomous subdivision of an epithelial terminal unit	10	2	.20	+	> 5	1.00E00
negative regulation of glucose import	9	2	.18	+	> 5	1.00E00
regulation of glucose import	35	2	.71	+	2.81	1.00E00
histone monoubiquitination	19	2	.39	+	> 5	1.00E00
negative regulation of myeloid leukocyte differentiation	28	2	.57	+	3.51	1.00E00
regulation of myeloid leukocyte differentiation	77	2	1.57	+	1.28	1.00E00
motor neuron axon guidance	25	2	.51	+	3.93	1.00E00
positive regulation of cytokine production involved in immune response	22	2	.45	+	4.47	1.00E00
positive regulation of lymphocyte mediated immunity	72	2	1.47	+	1.36	1.00E00
regulation of lymphocyte mediated immunity	89	2	1.81	+	1.10	1.00E00
positive regulation of leukocyte mediated immunity	77	2	1.57	+	1.28	1.00E00
positive regulation of production of molecular mediator of immune response	46	2	.94	+	2.14	1.00E00
positive regulation of striated muscle tissue development	36	2	.73	+	2.73	1.00E00
positive regulation of lipid metabolic process	74	2	1.51	+	1.33	1.00E00
negative regulation of wound healing	30	2	.61	+	3.28	1.00E00
forebrain ventricular zone progenitor cell division	4	2	.08	+	> 5	1.00E00
positive regulation of mRNA catabolic process	15	2	.31	+	> 5	1.00E00
regulation of mRNA catabolic process	18	2	.37	+	> 5	1.00E00
hypothalamus development	14	2	.28	+	> 5	1.00E00
hepaticobiliary system development	59	2	1.20	+	1.67	1.00E00
cell differentiation involved in kidney development	25	2	.51	+	3.93	1.00E00
reactive oxygen species metabolic process	74	2	1.51	+	1.33	1.00E00
substrate-dependent cerebral cortex tangential migration	5	2	.10	+	> 5	1.00E00
regulation of chromatin modification	95	2	1.93	+	1.03	1.00E00
lytic vacuole organization	42	2	.85	+	2.34	1.00E00
cerebral cortex tangential migration	7	2	.14	+	> 5	1.00E00
adult heart development	15	2	.31	+	> 5	1.00E00
outflow tract morphogenesis	50	2	1.02	+	1.97	1.00E00
microtubule cytoskeleton organization involved in mitosis	24	2	.49	+	4.09	1.00E00
regulation of transcription elongation from RNA polymerase II promoter	22	2	.45	+	4.47	1.00E00
regulation of cell cycle G1/S phase transition	65	2	1.32	+	1.51	1.00E00
positive regulation of acute inflammatory response	16	1	.33	+	3.07	1.00E00
regulation of acute inflammatory response	31	1	.63	+	1.58	1.00E00
lipid translocation	22	1	.45	+	2.23	1.00E00
response to selenium ion	1	1	.02	+	> 5	1.00E00
multicellular organismal aging	23	1	.47	+	2.14	1.00E00
negative regulation of bone resorption	6	1	.12	+	> 5	1.00E00
positive regulation of axon extension	19	1	.39	+	2.59	1.00E00
response to UV-B	12	1	.24	+	4.09	1.00E00
positive regulation of Notch signaling pathway	19	1	.39	+	2.59	1.00E00
negative regulation of Notch signaling pathway	20	1	.41	+	2.46	1.00E00
positive regulation of fibroblast growth factor receptor signaling pathway	6	1	.12	+	> 5	1.00E00
positive regulation of DNA replication	36	1	.73	+	1.36	1.00E00
positive regulation of cyclin-dependent protein serine/threonine kinase activity	18	1	.37	+	2.73	1.00E00
cerebral cortex radially oriented cell migration	24	1	.49	+	2.05	1.00E00
branchiomotor neuron axon guidance	6	1	.12	+	> 5	1.00E00
preganglionic parasympathetic fiber development	14	1	.28	+	3.51	1.00E00
hippocampus development	46	1	.94	+	1.07	1.00E00
substantia nigra development	35	1	.71	+	1.40	1.00E00
putamen development	1	1	.02	+	> 5	1.00E00
caudate nucleus development	1	1	.02	+	> 5	1.00E00
embryonic skeletal joint development	13	1	.26	+	3.78	1.00E00
principal sensory nucleus of trigeminal nerve development	2	1	.04	+	> 5	1.00E00
triglyceride catabolic process	7	1	.14	+	> 5	1.00E00
ammonium transmembrane transport	10	1	.20	+	4.91	1.00E00
trigeminal sensory nucleus development	2	1	.04	+	> 5	1.00E00
regulation of glomerular filtration	5	1	.10	+	> 5	1.00E00
negative regulation of oxidative stress-induced cell death	22	1	.45	+	2.23	1.00E00
regulation of oxidative stress-induced cell death	30	1	.61	+	1.64	1.00E00
negative regulation of ATP citrate synthase activity	3	1	.06	+	> 5	1.00E00
regulation of ATP citrate synthase activity	3	1	.06	+	> 5	1.00E00
lung induction	3	1	.06	+	> 5	1.00E00
cerebellar granule cell differentiation	8	1	.16	+	> 5	1.00E00
renal system process involved in regulation of systemic arterial blood pressure	11	1	.22	+	4.47	1.00E00
regulation of forebrain neuron differentiation	3	1	.06	+	> 5	1.00E00
synapse assembly	29	1	.59	+	1.69	1.00E00
axonal fasciculation	13	1	.26	+	3.78	1.00E00
heparan sulfate proteoglycan biosynthetic process, enzymatic modification	4	1	.08	+	> 5	1.00E00
heparan sulfate proteoglycan biosynthetic process, polysaccharide chain biosynthetic process	3	1	.06	+	> 5	1.00E00
polyol biosynthetic process	17	1	.35	+	2.89	1.00E00
epithelial tube branching involved in lung morphogenesis	28	1	.57	+	1.75	1.00E00
detection of hypoxic conditions in blood by carotid body chemoreceptor signaling	1	1	.02	+	> 5	1.00E00
regulation of systemic arterial blood pressure by carotid body chemoreceptor signaling	1	1	.02	+	> 5	1.00E00
trachea morphogenesis	8	1	.16	+	> 5	1.00E00
trachea development	15	1	.31	+	3.28	1.00E00
lung growth	3	1	.06	+	> 5	1.00E00
heart process	44	1	.90	+	1.12	1.00E00
lung vasculature development	8	1	.16	+	> 5	1.00E00
lung morphogenesis	43	1	.88	+	1.14	1.00E00
positive regulation of heart growth	18	1	.37	+	2.73	1.00E00
regulation of heart growth	31	1	.63	+	1.58	1.00E00
response to sterol depletion	6	1	.12	+	> 5	1.00E00
response to growth hormone	13	1	.26	+	3.78	1.00E00
positive regulation of lamellipodium organization	12	1	.24	+	4.09	1.00E00
negative regulation of lamellipodium organization	4	1	.08	+	> 5	1.00E00
cardiac septum morphogenesis	45	1	.92	+	1.09	1.00E00
apoptotic process involved in development	23	1	.47	+	2.14	1.00E00
ER-nucleus signaling pathway	14	1	.28	+	3.51	1.00E00
positive regulation of toll-like receptor 9 signaling pathway	1	1	.02	+	> 5	1.00E00
regulation of toll-like receptor 9 signaling pathway	2	1	.04	+	> 5	1.00E00
positive regulation of toll-like receptor 7 signaling pathway	1	1	.02	+	> 5	1.00E00
regulation of toll-like receptor 7 signaling pathway	1	1	.02	+	> 5	1.00E00
queuosine metabolic process	2	1	.04	+	> 5	1.00E00
nucleobase catabolic process	10	1	.20	+	4.91	1.00E00
complement activation	20	1	.41	+	2.46	1.00E00
acute-phase response	19	1	.39	+	2.59	1.00E00
positive regulation of toll-like receptor signaling pathway	11	1	.22	+	4.47	1.00E00
ether metabolic process	11	1	.22	+	4.47	1.00E00
somatic diversification of immune receptors via germline recombination within a single locus	31	1	.63	+	1.58	1.00E00
body morphogenesis	45	1	.92	+	1.09	1.00E00
negative regulation of tissue remodeling	9	1	.18	+	> 5	1.00E00
phagocytosis, recognition	8	1	.16	+	> 5	1.00E00
response to X-ray	15	1	.31	+	3.28	1.00E00
vesicle coating	17	1	.35	+	2.89	1.00E00
membrane budding	30	1	.61	+	1.64	1.00E00
negative regulation of epidermis development	10	1	.20	+	4.91	1.00E00
negative regulation of osteoclast differentiation	12	1	.24	+	4.09	1.00E00
regulation of osteoclast differentiation	39	1	.79	+	1.26	1.00E00
acute inflammatory response	32	1	.65	+	1.54	1.00E00
positive regulation of osteoblast differentiation	46	1	.94	+	1.07	1.00E00
negative regulation of osteoblast differentiation	32	1	.65	+	1.54	1.00E00
negative regulation of neutrophil differentiation	1	1	.02	+	> 5	1.00E00
regulation of neutrophil differentiation	2	1	.04	+	> 5	1.00E00
negative regulation of monocyte differentiation	6	1	.12	+	> 5	1.00E00
regulation of monocyte differentiation	10	1	.20	+	4.91	1.00E00
positive regulation of megakaryocyte differentiation	9	1	.18	+	> 5	1.00E00
regulation of megakaryocyte differentiation	16	1	.33	+	3.07	1.00E00
negative regulation of macrophage differentiation	6	1	.12	+	> 5	1.00E00
regulation of macrophage differentiation	14	1	.28	+	3.51	1.00E00
potassium ion import	22	1	.45	+	2.23	1.00E00
positive regulation of melanocyte differentiation	5	1	.10	+	> 5	1.00E00
regulation of melanocyte differentiation	7	1	.14	+	> 5	1.00E00
cerebellar cortex formation	21	1	.43	+	2.34	1.00E00
cerebellar cortex morphogenesis	29	1	.59	+	1.69	1.00E00
cerebellar granular layer formation	8	1	.16	+	> 5	1.00E00
cerebellar granular layer morphogenesis	9	1	.18	+	> 5	1.00E00
cerebellar granular layer development	12	1	.24	+	4.09	1.00E00
regulation of calcium ion transmembrane transport	31	1	.63	+	1.58	1.00E00
negative regulation of keratinocyte differentiation	5	1	.10	+	> 5	1.00E00
regulation of keratinocyte differentiation	19	1	.39	+	2.59	1.00E00
cyclooxygenase pathway	2	1	.04	+	> 5	1.00E00
leukotriene biosynthetic process	12	1	.24	+	4.09	1.00E00
arachidonic acid metabolic process	32	1	.65	+	1.54	1.00E00
pyridine nucleotide biosynthetic process	14	1	.28	+	3.51	1.00E00
pyridine nucleotide metabolic process	37	1	.75	+	1.33	1.00E00
negative regulation of epidermal cell differentiation	7	1	.14	+	> 5	1.00E00
regulation of epidermal cell differentiation	30	1	.61	+	1.64	1.00E00
nicotinamide nucleotide biosynthetic process	14	1	.28	+	3.51	1.00E00
compartment pattern specification	4	1	.08	+	> 5	1.00E00
regulation of cell adhesion mediated by integrin	33	1	.67	+	1.49	1.00E00
cysteine biosynthetic process	2	1	.04	+	> 5	1.00E00
segment specification	15	1	.31	+	3.28	1.00E00
positive regulation of mammary gland epithelial cell proliferation	5	1	.10	+	> 5	1.00E00
trigeminal nerve structural organization	5	1	.10	+	> 5	1.00E00
trigeminal nerve morphogenesis	5	1	.10	+	> 5	1.00E00
organelle transport along microtubule	17	1	.35	+	2.89	1.00E00
regulation of actin filament-based movement	28	1	.57	+	1.75	1.00E00
blastoderm segmentation	13	1	.26	+	3.78	1.00E00
protein activation cascade	24	1	.49	+	2.05	1.00E00
fusion of sperm to egg plasma membrane	8	1	.16	+	> 5	1.00E00
penetration of zona pellucida	4	1	.08	+	> 5	1.00E00
facial nerve structural organization	10	1	.20	+	4.91	1.00E00
facial nerve morphogenesis	10	1	.20	+	4.91	1.00E00
binding of sperm to zona pellucida	27	1	.55	+	1.82	1.00E00
growth hormone receptor signaling pathway	8	1	.16	+	> 5	1.00E00
positive regulation of SMAD protein import into nucleus	9	1	.18	+	> 5	1.00E00
regulation of SMAD protein import into nucleus	12	1	.24	+	4.09	1.00E00
cranial nerve structural organization	13	1	.26	+	3.78	1.00E00
cranial nerve morphogenesis	23	1	.47	+	2.14	1.00E00
tricarboxylic acid metabolic process	27	1	.55	+	1.82	1.00E00
axonogenesis involved in innervation	5	1	.10	+	> 5	1.00E00
cardiac muscle cell myoblast differentiation	10	1	.20	+	4.91	1.00E00
regulation of ventricular cardiac muscle cell membrane depolarization	5	1	.10	+	> 5	1.00E00
regulation of atrial cardiac muscle cell membrane repolarization	4	1	.08	+	> 5	1.00E00
regulation of atrial cardiac muscle cell membrane depolarization	7	1	.14	+	> 5	1.00E00
guanine metabolic process	5	1	.10	+	> 5	1.00E00
regulation of neuroblast proliferation	25	1	.51	+	1.97	1.00E00
chaperone-mediated protein transport	4	1	.08	+	> 5	1.00E00
mitochondrial outer membrane permeabilization involved in programmed cell death	9	1	.18	+	> 5	1.00E00
glomerular epithelial cell differentiation	12	1	.24	+	4.09	1.00E00
regulation of heart morphogenesis	16	1	.33	+	3.07	1.00E00
negative regulation of anoikis	14	1	.28	+	3.51	1.00E00
face morphogenesis	33	1	.67	+	1.49	1.00E00
face development	43	1	.88	+	1.14	1.00E00
head morphogenesis	37	1	.75	+	1.33	1.00E00
Golgi to plasma membrane transport	25	1	.51	+	1.97	1.00E00
post-Golgi vesicle-mediated transport	47	1	.96	+	1.05	1.00E00
intra-Golgi vesicle-mediated transport	26	1	.53	+	1.89	1.00E00
ER to Golgi vesicle-mediated transport	46	1	.94	+	1.07	1.00E00
cellular sodium ion homeostasis	9	1	.18	+	> 5	1.00E00
negative regulation of neutrophil migration	2	1	.04	+	> 5	1.00E00
regulation of neutrophil migration	20	1	.41	+	2.46	1.00E00
nucleotide transport	17	1	.35	+	2.89	1.00E00
drug transmembrane transport	10	1	.20	+	4.91	1.00E00
cellular response to catecholamine stimulus	10	1	.20	+	4.91	1.00E00
response to catecholamine	10	1	.20	+	4.91	1.00E00
cellular response to monoamine stimulus	10	1	.20	+	4.91	1.00E00
response to monoamine	10	1	.20	+	4.91	1.00E00
dicarboxylic acid transport	35	1	.71	+	1.40	1.00E00
negative regulation of fat cell differentiation	36	1	.73	+	1.36	1.00E00
tangential migration from the subventricular zone to the olfactory bulb	7	1	.14	+	> 5	1.00E00
xenobiotic metabolic process	44	1	.90	+	1.12	1.00E00
production of molecular mediator of immune response	43	1	.88	+	1.14	1.00E00
myelination in peripheral nervous system	18	1	.37	+	2.73	1.00E00
positive regulation of B cell differentiation	11	1	.22	+	4.47	1.00E00
central nervous system vasculogenesis	3	1	.06	+	> 5	1.00E00
regulation of mammary gland epithelial cell proliferation	13	1	.26	+	3.78	1.00E00
regulation of podosome assembly	7	1	.14	+	> 5	1.00E00
positive regulation of cation channel activity	16	1	.33	+	3.07	1.00E00
regulation of cation channel activity	43	1	.88	+	1.14	1.00E00
regulation of cholesterol biosynthetic process	8	1	.16	+	> 5	1.00E00
cardioblast differentiation	12	1	.24	+	4.09	1.00E00
dorsal/ventral axon guidance	2	1	.04	+	> 5	1.00E00
regulation of chloride transport	3	1	.06	+	> 5	1.00E00
positive regulation of neuron migration	5	1	.10	+	> 5	1.00E00
cerebellum morphogenesis	38	1	.77	+	1.29	1.00E00
regulation of neuron migration	18	1	.37	+	2.73	1.00E00
hindbrain morphogenesis	41	1	.83	+	1.20	1.00E00
N-acetylneuraminate catabolic process	4	1	.08	+	> 5	1.00E00
spermatid nucleus elongation	4	1	.08	+	> 5	1.00E00
facial nerve development	10	1	.20	+	4.91	1.00E00
neural crest cell migration involved in sympathetic nervous system development	1	1	.02	+	> 5	1.00E00
spermatid nucleus differentiation	18	1	.37	+	2.73	1.00E00
sperm axoneme assembly	7	1	.14	+	> 5	1.00E00
trigeminal nerve development	8	1	.16	+	> 5	1.00E00
regulation of systemic arterial blood pressure by chemoreceptor signaling	1	1	.02	+	> 5	1.00E00
renal system process involved in regulation of blood volume	5	1	.10	+	> 5	1.00E00
neurological system process involved in regulation of systemic arterial blood pressure	17	1	.35	+	2.89	1.00E00
response to amphetamine	13	1	.26	+	3.78	1.00E00
blood vessel remodeling	25	1	.51	+	1.97	1.00E00
neuromuscular synaptic transmission	18	1	.37	+	2.73	1.00E00
cranial nerve development	36	1	.73	+	1.36	1.00E00
dentate gyrus development	12	1	.24	+	4.09	1.00E00
startle response	22	1	.45	+	2.23	1.00E00
synaptic transmission, dopaminergic	10	1	.20	+	4.91	1.00E00
negative regulation of cytokine-mediated signaling pathway	27	1	.55	+	1.82	1.00E00
endochondral ossification	27	1	.55	+	1.82	1.00E00
cytoplasmic sequestering of NF-kappaB	3	1	.06	+	> 5	1.00E00
somatic motor neuron differentiation	6	1	.12	+	> 5	1.00E00
spinal cord motor neuron differentiation	29	1	.59	+	1.69	1.00E00
heart looping	41	1	.83	+	1.20	1.00E00
ventral spinal cord interneuron differentiation	17	1	.35	+	2.89	1.00E00
spinal cord dorsal/ventral patterning	25	1	.51	+	1.97	1.00E00
spinal cord patterning	25	1	.51	+	1.97	1.00E00
positive regulation of endothelial cell proliferation	44	1	.90	+	1.12	1.00E00
metanephric glomerular endothelium development	1	1	.02	+	> 5	1.00E00
metanephric glomerular mesangial cell proliferation involved in metanephros development	1	1	.02	+	> 5	1.00E00
long term synaptic depression	10	1	.20	+	4.91	1.00E00
long-term synaptic potentiation	20	1	.41	+	2.46	1.00E00
metanephric glomerular mesangial cell development	1	1	.02	+	> 5	1.00E00
metanephric glomerular mesangial cell differentiation	2	1	.04	+	> 5	1.00E00
positive regulation of nephron tubule epithelial cell differentiation	2	1	.04	+	> 5	1.00E00
metanephric glomerular epithelium development	3	1	.06	+	> 5	1.00E00
metanephric nephron epithelium development	16	1	.33	+	3.07	1.00E00
positive regulation of leukocyte mediated cytotoxicity	38	1	.77	+	1.29	1.00E00
tachykinin receptor signaling pathway	7	1	.14	+	> 5	1.00E00
regulation of leukocyte mediated cytotoxicity	43	1	.88	+	1.14	1.00E00
serotonin receptor signaling pathway	14	1	.28	+	3.51	1.00E00
negative regulation of peptidyl-lysine acetylation	14	1	.28	+	3.51	1.00E00
metanephric glomerulus vasculature development	6	1	.12	+	> 5	1.00E00
metanephric glomerulus development	9	1	.18	+	> 5	1.00E00
metanephric glomerular mesangium development	2	1	.04	+	> 5	1.00E00
positive regulation of metanephros development	9	1	.18	+	> 5	1.00E00
regulation of metanephros development	15	1	.31	+	3.28	1.00E00
metanephric nephron development	31	1	.63	+	1.58	1.00E00
metanephric mesangial cell differentiation	2	1	.04	+	> 5	1.00E00
metanephric epithelium development	19	1	.39	+	2.59	1.00E00
cell proliferation involved in metanephros development	5	1	.10	+	> 5	1.00E00
cell differentiation involved in metanephros development	8	1	.16	+	> 5	1.00E00
lens induction in camera-type eye	7	1	.14	+	> 5	1.00E00
hematopoietic stem cell differentiation	10	1	.20	+	4.91	1.00E00
single-organism membrane invagination	3	1	.06	+	> 5	1.00E00
fat-soluble vitamin metabolic process	14	1	.28	+	3.51	1.00E00
vitamin metabolic process	34	1	.69	+	1.44	1.00E00
glutathione biosynthetic process	11	1	.22	+	4.47	1.00E00
oxidoreduction coenzyme metabolic process	46	1	.94	+	1.07	1.00E00
immunoglobulin production	35	1	.71	+	1.40	1.00E00
response to ethanol	26	1	.53	+	1.89	1.00E00
icosanoid transport	9	1	.18	+	> 5	1.00E00
ER-associated misfolded protein catabolic process	2	1	.04	+	> 5	1.00E00
membrane assembly	13	1	.26	+	3.78	1.00E00
myoblast differentiation	28	1	.57	+	1.75	1.00E00
positive regulation of phospholipid transport	7	1	.14	+	> 5	1.00E00
regulation of phospholipid transport	7	1	.14	+	> 5	1.00E00
positive regulation of nitric oxide biosynthetic process	22	1	.45	+	2.23	1.00E00
nonribosomal peptide biosynthetic process	11	1	.22	+	4.47	1.00E00
regulation of nitric oxide biosynthetic process	30	1	.61	+	1.64	1.00E00
negative regulation of interleukin-6 biosynthetic process	6	1	.12	+	> 5	1.00E00
regulation of interleukin-6 biosynthetic process	14	1	.28	+	3.51	1.00E00
adenylate cyclase-inhibiting G-protein coupled receptor signaling pathway	34	1	.69	+	1.44	1.00E00
adenylate cyclase-activating dopamine receptor signaling pathway	10	1	.20	+	4.91	1.00E00
activation of adenylate cyclase activity	6	1	.12	+	> 5	1.00E00
endothelial cell development	31	1	.63	+	1.58	1.00E00
SMAD protein complex assembly	5	1	.10	+	> 5	1.00E00
epidermal growth factor catabolic process	1	1	.02	+	> 5	1.00E00
epidermal growth factor receptor signaling pathway	31	1	.63	+	1.58	1.00E00
signal complex assembly	2	1	.04	+	> 5	1.00E00
activation of transmembrane receptor protein tyrosine kinase activity	7	1	.14	+	> 5	1.00E00
regulation of nephron tubule epithelial cell differentiation	10	1	.20	+	4.91	1.00E00
positive regulation of epithelial cell differentiation involved in kidney development	3	1	.06	+	> 5	1.00E00
regulation of epithelial cell differentiation involved in kidney development	12	1	.24	+	4.09	1.00E00
phagolysosome assembly	11	1	.22	+	4.47	1.00E00
neural plate development	9	1	.18	+	> 5	1.00E00
female meiotic division	16	1	.33	+	3.07	1.00E00
male meiosis	32	1	.65	+	1.54	1.00E00
neural plate morphogenesis	7	1	.14	+	> 5	1.00E00
blastocyst hatching	4	1	.08	+	> 5	1.00E00
positive regulation of lipase activity	31	1	.63	+	1.58	1.00E00
regulation of lipase activity	42	1	.85	+	1.17	1.00E00
glomerular mesangial cell development	3	1	.06	+	> 5	1.00E00
mesangial cell development	4	1	.08	+	> 5	1.00E00
renal interstitial fibroblast development	4	1	.08	+	> 5	1.00E00
limb bud formation	8	1	.16	+	> 5	1.00E00
protein-DNA complex disassembly	13	1	.26	+	3.78	1.00E00
glomerular parietal epithelial cell differentiation	2	1	.04	+	> 5	1.00E00
nephrogenic mesenchyme morphogenesis	2	1	.04	+	> 5	1.00E00
metanephric mesenchyme morphogenesis	3	1	.06	+	> 5	1.00E00
negative regulation of sodium ion transmembrane transporter activity	3	1	.06	+	> 5	1.00E00
mesenchyme morphogenesis	25	1	.51	+	1.97	1.00E00
kidney mesenchyme morphogenesis	3	1	.06	+	> 5	1.00E00
regulation of sodium ion transmembrane transporter activity	20	1	.41	+	2.46	1.00E00
positive regulation of glomerular mesangial cell proliferation	1	1	.02	+	> 5	1.00E00
regulation of glomerular mesangial cell proliferation	3	1	.06	+	> 5	1.00E00
phospholipase C-activating dopamine receptor signaling pathway	7	1	.14	+	> 5	1.00E00
milk ejection	1	1	.02	+	> 5	1.00E00
collagen biosynthetic process	6	1	.12	+	> 5	1.00E00
collagen metabolic process	22	1	.45	+	2.23	1.00E00
glomerular visceral epithelial cell differentiation	11	1	.22	+	4.47	1.00E00
cell proliferation involved in kidney development	7	1	.14	+	> 5	1.00E00
glomerular mesangial cell proliferation	1	1	.02	+	> 5	1.00E00
inositol phosphate biosynthetic process	4	1	.08	+	> 5	1.00E00
glomerular mesangium development	4	1	.08	+	> 5	1.00E00
glomerulus morphogenesis	7	1	.14	+	> 5	1.00E00
prepulse inhibition	9	1	.18	+	> 5	1.00E00
negative regulation of mononuclear cell proliferation	41	1	.83	+	1.20	1.00E00
negative regulation of histone H4-K16 acetylation	2	1	.04	+	> 5	1.00E00
regulation of histone H4-K16 acetylation	3	1	.06	+	> 5	1.00E00
cholesterol biosynthetic process	19	1	.39	+	2.59	1.00E00
leukotriene metabolic process	14	1	.28	+	3.51	1.00E00
SREBP signaling pathway	6	1	.12	+	> 5	1.00E00
auditory receptor cell development	19	1	.39	+	2.59	1.00E00
activin receptor signaling pathway	16	1	.33	+	3.07	1.00E00
positive regulation of transforming growth factor beta2 production	2	1	.04	+	> 5	1.00E00
olfactory placode morphogenesis	2	1	.04	+	> 5	1.00E00
olfactory placode development	2	1	.04	+	> 5	1.00E00
glycerol ether metabolic process	11	1	.22	+	4.47	1.00E00
phosphatidylinositol biosynthetic process	44	1	.90	+	1.12	1.00E00
TORC2 signaling	1	1	.02	+	> 5	1.00E00
organism emergence from protective structure	4	1	.08	+	> 5	1.00E00
phosphatidylserine metabolic process	9	1	.18	+	> 5	1.00E00
negative regulation of mononuclear cell migration	1	1	.02	+	> 5	1.00E00
regulation of mononuclear cell migration	8	1	.16	+	> 5	1.00E00
negative regulation of smooth muscle cell chemotaxis	2	1	.04	+	> 5	1.00E00
regulation of smooth muscle cell chemotaxis	2	1	.04	+	> 5	1.00E00
triglyceride metabolic process	35	1	.71	+	1.40	1.00E00
acylglycerol metabolic process	43	1	.88	+	1.14	1.00E00
neutral lipid metabolic process	45	1	.92	+	1.09	1.00E00
protein targeting to mitochondrion	29	1	.59	+	1.69	1.00E00
protein targeting to peroxisome	16	1	.33	+	3.07	1.00E00
protein targeting to vacuole	19	1	.39	+	2.59	1.00E00
protein targeting to lysosome	9	1	.18	+	> 5	1.00E00
posttranslational protein targeting to membrane	6	1	.12	+	> 5	1.00E00
protein export from nucleus	22	1	.45	+	2.23	1.00E00
positive regulation of transforming growth factor beta production	6	1	.12	+	> 5	1.00E00
negative regulation of granulocyte chemotaxis	2	1	.04	+	> 5	1.00E00
regulation of granulocyte chemotaxis	25	1	.51	+	1.97	1.00E00
negative regulation of protein acetylation	15	1	.31	+	3.28	1.00E00
reactive nitrogen species metabolic process	13	1	.26	+	3.78	1.00E00
somatic diversification of immune receptors	35	1	.71	+	1.40	1.00E00
reproductive behavior	25	1	.51	+	1.97	1.00E00
phospholipid translocation	21	1	.43	+	2.34	1.00E00
secretory granule organization	21	1	.43	+	2.34	1.00E00
positive regulation of endothelial cell chemotaxis	5	1	.10	+	> 5	1.00E00
regulation of endothelial cell chemotaxis	8	1	.16	+	> 5	1.00E00
negative regulation of response to DNA damage stimulus	36	1	.73	+	1.36	1.00E00
natural killer cell differentiation	12	1	.24	+	4.09	1.00E00
membrane raft assembly	6	1	.12	+	> 5	1.00E00
organ induction	18	1	.37	+	2.73	1.00E00
somite specification	4	1	.08	+	> 5	1.00E00
eye photoreceptor cell differentiation	38	1	.77	+	1.29	1.00E00
nephrogenic mesenchyme development	2	1	.04	+	> 5	1.00E00
metanephric mesenchyme development	8	1	.16	+	> 5	1.00E00
kidney mesenchyme development	11	1	.22	+	4.47	1.00E00
positive regulation of metanephric mesenchymal cell migration	2	1	.04	+	> 5	1.00E00
kidney interstitial fibroblast differentiation	5	1	.10	+	> 5	1.00E00
lysosomal transport	34	1	.69	+	1.44	1.00E00
regulation of metanephric mesenchymal cell migration	3	1	.06	+	> 5	1.00E00
peroxisome organization	30	1	.61	+	1.64	1.00E00
positive regulation of DNA biosynthetic process	10	1	.20	+	4.91	1.00E00
auditory receptor cell stereocilium organization	11	1	.22	+	4.47	1.00E00
negative regulation of microtubule depolymerization	22	1	.45	+	2.23	1.00E00
modulation by host of symbiont transcription	18	1	.37	+	2.73	1.00E00
plasma membrane raft organization	4	1	.08	+	> 5	1.00E00
plasma membrane raft assembly	4	1	.08	+	> 5	1.00E00
regulation of polysaccharide biosynthetic process	21	1	.43	+	2.34	1.00E00
positive regulation of T-helper 2 cell cytokine production	2	1	.04	+	> 5	1.00E00
regulation of T-helper 2 cell cytokine production	2	1	.04	+	> 5	1.00E00
oviduct development	3	1	.06	+	> 5	1.00E00
positive regulation of gastrulation	9	1	.18	+	> 5	1.00E00
positive regulation of epithelial cell proliferation involved in wound healing	4	1	.08	+	> 5	1.00E00
neurofilament cytoskeleton organization	10	1	.20	+	4.91	1.00E00
glomerular endothelium development	3	1	.06	+	> 5	1.00E00
cardiac muscle contraction	32	1	.65	+	1.54	1.00E00
heart contraction	42	1	.85	+	1.17	1.00E00
regulation of acrosome reaction	10	1	.20	+	4.91	1.00E00
positive regulation of cardiac muscle cell proliferation	16	1	.33	+	3.07	1.00E00
regulation of cardiac muscle cell proliferation	24	1	.49	+	2.05	1.00E00
glomerular mesangial cell differentiation	4	1	.08	+	> 5	1.00E00
mesangial cell differentiation	5	1	.10	+	> 5	1.00E00
late nucleophagy	3	1	.06	+	> 5	1.00E00
Bergmann glial cell differentiation	6	1	.12	+	> 5	1.00E00
righting reflex	8	1	.16	+	> 5	1.00E00
catecholamine metabolic process	27	1	.55	+	1.82	1.00E00
melanin biosynthetic process from tyrosine	1	1	.02	+	> 5	1.00E00
ERBB signaling pathway	36	1	.73	+	1.36	1.00E00
tyrosine metabolic process	5	1	.10	+	> 5	1.00E00
negative regulation of sodium ion transmembrane transport	3	1	.06	+	> 5	1.00E00
regulation of sodium ion transmembrane transport	24	1	.49	+	2.05	1.00E00
glutamine catabolic process	3	1	.06	+	> 5	1.00E00
glutamine metabolic process	19	1	.39	+	2.59	1.00E00
cysteine metabolic process	8	1	.16	+	> 5	1.00E00
aspartate metabolic process	4	1	.08	+	> 5	1.00E00
protein deglycosylation	3	1	.06	+	> 5	1.00E00
positive regulation of synaptic transmission, glutamatergic	5	1	.10	+	> 5	1.00E00
positive regulation of synapse assembly	14	1	.28	+	3.51	1.00E00
negative regulation of synapse assembly	3	1	.06	+	> 5	1.00E00
regulation of relaxation of cardiac muscle	4	1	.08	+	> 5	1.00E00
positive regulation of amino acid transport	2	1	.04	+	> 5	1.00E00
regulation of amino acid transport	4	1	.08	+	> 5	1.00E00
positive regulation of amine transport	8	1	.16	+	> 5	1.00E00
C-terminal protein lipidation	7	1	.14	+	> 5	1.00E00
semaphorin-plexin signaling pathway	20	1	.41	+	2.46	1.00E00
regulation of catecholamine uptake involved in synaptic transmission	6	1	.12	+	> 5	1.00E00
L-glutamate import	7	1	.14	+	> 5	1.00E00
catecholamine transport	9	1	.18	+	> 5	1.00E00
L-glutamate uptake involved in synaptic transmission	2	1	.04	+	> 5	1.00E00
amino acid uptake involved in synaptic transmission	2	1	.04	+	> 5	1.00E00
inter-male aggressive behavior	2	1	.04	+	> 5	1.00E00
[truncated: 10,343 more rows]

## Sheet: GO Cellular
Analysis Type: PANTHER Overrepresentation Test (release 20141219)
Annotation Version and Release Date: GO Ontology database Released 2015-03-10
Analyzed List: Nguni (Bos taurus)
Reference List: Bos taurus (all genes in database)
Bonferroni correction: TRUE
GO cellular component complete	Bos taurus - REFLIST (19799)	Nguni (403)	Nguni (expected)	Nguni (over/under)	Nguni (fold Enrichment)	Nguni (P-value)
dendrite	166	13	3.38	+	3.85	4.68E-02
neuron part	536	25	10.91	+	2.29	1.33E-01
membrane region	772	32	15.71	+	2.04	1.40E-01
cell	12228	284	248.90	+	1.14	1.52E-01
cell part	12228	284	248.90	+	1.14	1.52E-01
plasma membrane	3153	91	64.18	+	1.42	2.94E-01
cell periphery	3239	93	65.93	+	1.41	2.96E-01
synapse part	230	14	4.68	+	2.99	3.26E-01
somatodendritic compartment	261	15	5.31	+	2.82	3.67E-01
neuron projection	414	20	8.43	+	2.37	3.97E-01
cellular_component	14894	331	303.16	+	1.09	5.48E-01
membrane-bounded organelle	8750	211	178.10	+	1.18	5.86E-01
cell projection	973	35	19.80	+	1.77	9.10E-01
contractile fiber	153	6	3.11	+	1.93	1.00E00
sperm flagellum	34	1	.69	+	1.44	1.00E00
trans-Golgi network transport vesicle membrane	6	1	.12	+	> 5	1.00E00
endomembrane system	2117	57	43.09	+	1.32	1.00E00
microbody lumen	9	1	.18	+	> 5	1.00E00
cytoplasmic ribonucleoprotein granule	100	3	2.04	+	1.47	1.00E00
mitochondrial chromosome	1	1	.02	+	> 5	1.00E00
nuclear outer membrane-endoplasmic reticulum membrane network	407	16	8.28	+	1.93	1.00E00
voltage-gated potassium channel complex	53	3	1.08	+	2.78	1.00E00
transferase complex	514	12	10.46	+	1.15	1.00E00
proton-transporting two-sector ATPase complex, proton-transporting domain	26	1	.53	+	1.89	1.00E00
receptor complex	220	8	4.48	+	1.79	1.00E00
protein complex	3283	78	66.82	+	1.17	1.00E00
nuclear replication fork	26	2	.53	+	3.78	1.00E00
organelle lumen	1557	32	31.69	+	1.01	1.00E00
intracellular membrane-bounded organelle	7584	174	154.37	+	1.13	1.00E00
extracellular organelle	2188	61	44.54	+	1.37	1.00E00
cytoplasmic chromosome	2	1	.04	+	> 5	1.00E00
nuclear chromosome	320	7	6.51	+	1.07	1.00E00
intracellular organelle	8613	191	175.31	+	1.09	1.00E00
organelle	9680	225	197.03	+	1.14	1.00E00
neuron spine	38	2	.77	+	2.59	1.00E00
main axon	32	1	.65	+	1.54	1.00E00
eukaryotic 43S preinitiation complex	13	1	.26	+	3.78	1.00E00
elastic fiber	4	1	.08	+	> 5	1.00E00
transcription elongation factor complex	39	3	.79	+	3.78	1.00E00
extrinsic component of membrane	181	9	3.68	+	2.44	1.00E00
synaptic vesicle	90	5	1.83	+	2.73	1.00E00
extrinsic component of plasma membrane	112	6	2.28	+	2.63	1.00E00
myelin sheath	32	1	.65	+	1.54	1.00E00
fibril	10	1	.20	+	4.91	1.00E00
XPC complex	3	1	.06	+	> 5	1.00E00
T cell receptor complex	11	1	.22	+	4.47	1.00E00
photoreceptor connecting cilium	29	2	.59	+	3.39	1.00E00
outer membrane	96	4	1.95	+	2.05	1.00E00
postsynaptic density	54	5	1.10	+	4.55	1.00E00
aggresome	16	1	.33	+	3.07	1.00E00
inclusion body	39	1	.79	+	1.26	1.00E00
Cdc73/Paf1 complex	7	2	.14	+	> 5	1.00E00
mediator complex	34	1	.69	+	1.44	1.00E00
DNA-directed RNA polymerase II, holoenzyme	87	3	1.77	+	1.69	1.00E00
NURF complex	6	1	.12	+	> 5	1.00E00
ionotropic glutamate receptor complex	41	3	.83	+	3.59	1.00E00
integral component of endoplasmic reticulum membrane	75	3	1.53	+	1.97	1.00E00
integral component of Golgi membrane	29	1	.59	+	1.69	1.00E00
RNA cap binding complex	9	1	.18	+	> 5	1.00E00
extrinsic component of endoplasmic reticulum membrane	3	1	.06	+	> 5	1.00E00
cell projection membrane	142	4	2.89	+	1.38	1.00E00
cell leading edge	213	6	4.34	+	1.38	1.00E00
photoreceptor inner segment	20	1	.41	+	2.46	1.00E00
extrinsic component of cytoplasmic side of plasma membrane	87	4	1.77	+	2.26	1.00E00
trans-Golgi network transport vesicle	17	1	.35	+	2.89	1.00E00
intrinsic component of nuclear inner membrane	12	2	.24	+	> 5	1.00E00
intrinsic component of Golgi membrane	31	1	.63	+	1.58	1.00E00
intrinsic component of endoplasmic reticulum membrane	79	4	1.61	+	2.49	1.00E00
intrinsic component of plasma membrane	611	20	12.44	+	1.61	1.00E00
anchored component of membrane	44	2	.90	+	2.23	1.00E00
intrinsic component of membrane	4053	87	82.50	+	1.05	1.00E00
presynaptic membrane	27	3	.55	+	> 5	1.00E00
sarcoplasmic reticulum	34	2	.69	+	2.89	1.00E00
sarcoplasm	37	2	.75	+	2.66	1.00E00
COPI-coated vesicle	13	1	.26	+	3.78	1.00E00
clathrin-coated vesicle	67	2	1.36	+	1.47	1.00E00
coated vesicle	102	3	2.08	+	1.44	1.00E00
clathrin coat of coated pit	10	1	.20	+	4.91	1.00E00
clathrin coat of trans-Golgi network vesicle	5	1	.10	+	> 5	1.00E00
serine/threonine protein kinase complex	46	3	.94	+	3.20	1.00E00
COPI vesicle coat	10	1	.20	+	4.91	1.00E00
sex chromosome	23	1	.47	+	2.14	1.00E00
epsilon DNA polymerase complex	4	1	.08	+	> 5	1.00E00
clathrin vesicle coat	12	1	.24	+	4.09	1.00E00
SWI/SNF complex	12	1	.24	+	4.09	1.00E00
smooth muscle contractile fiber	4	1	.08	+	> 5	1.00E00
vesicle coat	31	2	.63	+	3.17	1.00E00
endoplasmic reticulum Sec complex	3	1	.06	+	> 5	1.00E00
SNARE complex	40	2	.81	+	2.46	1.00E00
clathrin coat	34	1	.69	+	1.44	1.00E00
membrane coat	69	3	1.40	+	2.14	1.00E00
acrosomal membrane	17	1	.35	+	2.89	1.00E00
macromolecular complex	3942	83	80.24	+	1.03	1.00E00
synaptic membrane	105	7	2.14	+	3.28	1.00E00
primary cilium	123	3	2.50	+	1.20	1.00E00
chromosome	684	15	13.92	+	1.08	1.00E00
kainate selective glutamate receptor complex	7	2	.14	+	> 5	1.00E00
U12-type spliceosomal complex	22	1	.45	+	2.23	1.00E00
U4 snRNP	11	1	.22	+	4.47	1.00E00
U1 snRNP	15	1	.31	+	3.28	1.00E00
U7 snRNP	7	1	.14	+	> 5	1.00E00
microvillus membrane	9	1	.18	+	> 5	1.00E00
brush border membrane	25	1	.51	+	1.97	1.00E00
holo TFIIH complex	8	1	.16	+	> 5	1.00E00
perinuclear endoplasmic reticulum	9	1	.18	+	> 5	1.00E00
nonmotile primary cilium	97	3	1.97	+	1.52	1.00E00
motile primary cilium	7	1	.14	+	> 5	1.00E00
transcription factor complex	238	9	4.84	+	1.86	1.00E00
site of polarized growth	58	3	1.18	+	2.54	1.00E00
DNA-directed RNA polymerase III complex	19	1	.39	+	2.59	1.00E00
growth cone	56	3	1.14	+	2.63	1.00E00
axon	182	6	3.70	+	1.62	1.00E00
DNA replication factor C complex	5	1	.10	+	> 5	1.00E00
anchoring junction	372	13	7.57	+	1.72	1.00E00
MPP7-DLG1-LIN7 complex	5	1	.10	+	> 5	1.00E00
replication fork	49	4	1.00	+	4.01	1.00E00
kinocilium	6	1	.12	+	> 5	1.00E00
ciliary cytoplasm	52	3	1.06	+	2.83	1.00E00
nuclear envelope lumen	9	2	.18	+	> 5	1.00E00
nuclear outer membrane	12	1	.24	+	4.09	1.00E00
cell body	181	7	3.68	+	1.90	1.00E00
integral component of nuclear inner membrane	12	2	.24	+	> 5	1.00E00
nuclear inner membrane	30	2	.61	+	3.28	1.00E00
nuclear envelope	230	9	4.68	+	1.92	1.00E00
cell-cell contact zone	41	3	.83	+	3.59	1.00E00
nucleus	4763	103	96.95	+	1.06	1.00E00
intracellular	10311	230	209.88	+	1.10	1.00E00
TOR complex	11	1	.22	+	4.47	1.00E00
dendritic shaft	19	3	.39	+	> 5	1.00E00
dendritic spine	34	2	.69	+	2.89	1.00E00
extracellular space	883	23	17.97	+	1.28	1.00E00
P granule	11	1	.22	+	4.47	1.00E00
nBAF complex	14	1	.28	+	3.51	1.00E00
npBAF complex	12	1	.24	+	4.09	1.00E00
myofilament	19	1	.39	+	2.59	1.00E00
basement membrane	73	2	1.49	+	1.35	1.00E00
cAMP-dependent protein kinase complex	6	1	.12	+	> 5	1.00E00
pi-body	6	1	.12	+	> 5	1.00E00
phagocytic vesicle	42	1	.85	+	1.17	1.00E00
phosphatidylinositol 3-kinase complex, class IB	3	1	.06	+	> 5	1.00E00
phosphatidylinositol 3-kinase complex	17	1	.35	+	2.89	1.00E00
axoneme	52	3	1.06	+	2.83	1.00E00
Grb2-EGFR complex	2	1	.04	+	> 5	1.00E00
Golgi membrane	221	8	4.50	+	1.78	1.00E00
cilium	309	8	6.29	+	1.27	1.00E00
phosphatidylinositol 3-kinase complex, class I	5	1	.10	+	> 5	1.00E00
focal adhesion	308	11	6.27	+	1.75	1.00E00
cell-substrate adherens junction	313	11	6.37	+	1.73	1.00E00
connexon complex	18	2	.37	+	> 5	1.00E00
gap junction	24	2	.49	+	4.09	1.00E00
transcription factor TFIIIC complex	6	1	.12	+	> 5	1.00E00
Rad51B-Rad51C-Rad51D-XRCC2 complex	4	1	.08	+	> 5	1.00E00
DNA recombinase mediator complex	7	1	.14	+	> 5	1.00E00
fascia adherens	11	3	.22	+	> 5	1.00E00
cell-cell adherens junction	38	3	.77	+	3.88	1.00E00
adherens junction	360	13	7.33	+	1.77	1.00E00
cell-cell junction	298	8	6.07	+	1.32	1.00E00
histone deacetylase complex	48	1	.98	+	1.02	1.00E00
coated pit	37	2	.75	+	2.66	1.00E00
brush border	38	3	.77	+	3.88	1.00E00
microvillus	57	4	1.16	+	3.45	1.00E00
caveola	43	1	.88	+	1.14	1.00E00
nucleotide-excision repair complex	12	2	.24	+	> 5	1.00E00
sarcolemma	68	2	1.38	+	1.44	1.00E00
paraspeckles	6	1	.12	+	> 5	1.00E00
microfibril	7	1	.14	+	> 5	1.00E00
BBSome	11	1	.22	+	4.47	1.00E00
sarcoplasmic reticulum membrane	16	1	.33	+	3.07	1.00E00
nuclear chromatin	194	5	3.95	+	1.27	1.00E00
voltage-gated sodium channel complex	14	1	.28	+	3.51	1.00E00
UTP-C complex	2	1	.04	+	> 5	1.00E00
DNA-directed RNA polymerase complex	107	4	2.18	+	1.84	1.00E00
nuclear nucleosome	4	1	.08	+	> 5	1.00E00
condensed chromosome, centromeric region	49	1	1.00	+	1.00	1.00E00
condensed chromosome kinetochore	42	1	.85	+	1.17	1.00E00
kinetochore	90	3	1.83	+	1.64	1.00E00
chromosome, centromeric region	126	3	2.56	+	1.17	1.00E00
pre-autophagosomal structure	31	3	.63	+	4.75	1.00E00
plasma membrane raft	43	1	.88	+	1.14	1.00E00
transmembrane transporter complex	197	9	4.01	+	2.24	1.00E00
site of double-strand break	17	1	.35	+	2.89	1.00E00
cell-substrate junction	317	11	6.45	+	1.70	1.00E00
cell junction	724	22	14.74	+	1.49	1.00E00
extracellular vesicle	2188	61	44.54	+	1.37	1.00E00
RISC complex	9	1	.18	+	> 5	1.00E00
mitochondrial nucleoid	34	2	.69	+	2.89	1.00E00
photoreceptor outer segment membrane	8	1	.16	+	> 5	1.00E00
lamellipodium	104	4	2.12	+	1.89	1.00E00
sarcomere	123	3	2.50	+	1.20	1.00E00
myofibril	143	4	2.91	+	1.37	1.00E00
CURI complex	2	1	.04	+	> 5	1.00E00
cortical endoplasmic reticulum	1	1	.02	+	> 5	1.00E00
SMN-Sm protein complex	16	1	.33	+	3.07	1.00E00
pICln-Sm protein complex	6	1	.12	+	> 5	1.00E00
methylosome	10	1	.20	+	4.91	1.00E00
chloride channel complex	14	1	.28	+	3.51	1.00E00
sodium channel complex	17	1	.35	+	2.89	1.00E00
potassium channel complex	55	3	1.12	+	2.68	1.00E00
calcium channel complex	43	1	.88	+	1.14	1.00E00
cation channel complex	115	5	2.34	+	2.14	1.00E00
ion channel complex	181	9	3.68	+	2.44	1.00E00
recycling endosome membrane	27	1	.55	+	1.82	1.00E00
recycling endosome	73	2	1.49	+	1.35	1.00E00
M band	10	1	.20	+	4.91	1.00E00
RNA polymerase III transcription factor complex	7	1	.14	+	> 5	1.00E00
RNA polymerase II transcription factor complex	51	2	1.04	+	1.93	1.00E00
nuclear DNA-directed RNA polymerase complex	107	4	2.18	+	1.84	1.00E00
membrane attack complex	5	1	.10	+	> 5	1.00E00
proteinaceous extracellular matrix	221	11	4.50	+	2.45	1.00E00
extracellular region	3241	83	65.97	+	1.26	1.00E00
NatA complex	6	1	.12	+	> 5	1.00E00
N-terminal protein acetyltransferase complex	10	1	.20	+	4.91	1.00E00
90S preribosome	20	1	.41	+	2.46	1.00E00
preribosome	37	1	.75	+	1.33	1.00E00
cytochrome complex	18	1	.37	+	2.73	1.00E00
extracellular vesicular exosome	2188	61	44.54	+	1.37	1.00E00
T-tubule	21	1	.43	+	2.34	1.00E00
SMAD protein complex	4	1	.08	+	> 5	1.00E00
BAF-type complex	18	1	.37	+	2.73	1.00E00
Flemming body	2	1	.04	+	> 5	1.00E00
clathrin-coated vesicle membrane	20	1	.41	+	2.46	1.00E00
COPI-coated vesicle membrane	11	1	.22	+	4.47	1.00E00
coated vesicle membrane	46	2	.94	+	2.14	1.00E00
Golgi-associated vesicle membrane	24	2	.49	+	4.09	1.00E00
cell projection cytoplasm	56	3	1.14	+	2.63	1.00E00
transport vesicle membrane	28	1	.57	+	1.75	1.00E00
voltage-gated calcium channel complex	29	1	.59	+	1.69	1.00E00
respiratory chain complex IV	15	1	.31	+	3.28	1.00E00
GABA-A receptor complex	2	1	.04	+	> 5	1.00E00
GABA receptor complex	2	1	.04	+	> 5	1.00E00
integral component of plasma membrane	581	19	11.83	+	1.61	1.00E00
blood microparticle	80	4	1.63	+	2.46	1.00E00
actin filament	62	2	1.26	+	1.58	1.00E00
cytoplasmic microtubule	46	1	.94	+	1.07	1.00E00
proton-transporting ATP synthase complex, coupling factor F(o)	16	1	.33	+	3.07	1.00E00
axonemal microtubule	2	1	.04	+	> 5	1.00E00
spindle microtubule	48	2	.98	+	2.05	1.00E00
kinesin complex	49	1	1.00	+	1.00	1.00E00
intraciliary transport particle B	18	1	.37	+	2.73	1.00E00
intraciliary transport particle	28	2	.57	+	3.51	1.00E00
carboxy-terminal domain protein kinase complex	18	1	.37	+	2.73	1.00E00
proton-transporting ATP synthase complex	25	1	.51	+	1.97	1.00E00
periciliary membrane compartment	6	1	.12	+	> 5	1.00E00
intracellular organelle lumen	1556	32	31.67	+	1.01	1.00E00
striated muscle thin filament	18	1	.37	+	2.73	1.00E00
cytoplasmic stress granule	27	1	.55	+	1.82	1.00E00
Cdc48p-Npl4p-Ufd1p AAA ATPase complex	4	2	.08	+	> 5	1.00E00
sperm part	91	2	1.85	+	1.08	1.00E00
germ plasm	11	1	.22	+	4.47	1.00E00
mRNA cap binding complex	9	1	.18	+	> 5	1.00E00
polysome	29	1	.59	+	1.69	1.00E00
heterotrimeric G-protein complex	36	1	.73	+	1.36	1.00E00
endoplasmic reticulum tubular network	6	1	.12	+	> 5	1.00E00
postsynaptic membrane	85	7	1.73	+	4.05	1.00E00
DNA repair complex	30	2	.61	+	3.28	1.00E00
cytosol	934	22	19.01	+	1.16	1.00E00
anchored component of plasma membrane	20	1	.41	+	2.46	1.00E00
nucleoid	36	2	.73	+	2.73	1.00E00
synapse	353	17	7.19	+	2.37	1.00E00
ciliary base	13	2	.26	+	> 5	1.00E00
ciliary tip	4	1	.08	+	> 5	1.00E00
axonemal basal plate	2	1	.04	+	> 5	1.00E00
lipid particle	39	3	.79	+	3.78	1.00E00
neuronal cell body	153	6	3.11	+	1.93	1.00E00
pre-autophagosomal structure membrane	11	1	.22	+	4.47	1.00E00
cell projection part	456	15	9.28	+	1.62	1.00E00
cis-Golgi network	25	1	.51	+	1.97	1.00E00
nuclear periphery	71	2	1.45	+	1.38	1.00E00
plasma membrane part	1325	44	26.97	+	1.63	1.00E00
nuclear chromosome part	289	7	5.88	+	1.19	1.00E00
nuclear membrane part	13	2	.26	+	> 5	1.00E00
nucleolar part	44	1	.90	+	1.12	1.00E00
transporter complex	198	9	4.03	+	2.23	1.00E00
contractile fiber part	132	4	2.69	+	1.49	1.00E00
axoneme part	14	2	.28	+	> 5	1.00E00
intracellular organelle part	4450	92	90.58	+	1.02	1.00E00
cytoplasmic part	4859	112	98.90	+	1.13	1.00E00
ciliary part	192	5	3.91	+	1.28	1.00E00
FACT complex	2	1	.04	+	> 5	1.00E00
N-methyl-D-aspartate selective glutamate receptor complex	8	1	.16	+	> 5	1.00E00
peroxisomal part	46	1	.94	+	1.07	1.00E00
microbody part	46	1	.94	+	1.07	1.00E00
nuclear transcription factor complex	72	3	1.47	+	2.05	1.00E00
endoplasmic reticulum part	454	17	9.24	+	1.84	1.00E00
Golgi apparatus part	357	10	7.27	+	1.38	1.00E00
translation preinitiation complex	13	1	.26	+	3.78	1.00E00
mitochondrial part	577	12	11.74	+	1.02	1.00E00
nuclear part	1744	40	35.50	+	1.13	1.00E00
chromosomal part	630	13	12.82	+	1.01	1.00E00
membrane part	4906	112	99.86	+	1.12	1.00E00
intracellular part	9948	227	202.49	+	1.12	1.00E00
organelle part	4615	98	93.94	+	1.04	1.00E00
extracellular region part	2883	77	58.68	+	1.31	1.00E00
extracellular matrix component	96	3	1.95	+	1.54	1.00E00
immunological synapse	27	1	.55	+	1.82	1.00E00
organelle membrane	1599	36	32.55	+	1.11	1.00E00
internode region of axon	3	1	.06	+	> 5	1.00E00
lytic vacuole	285	6	5.80	+	1.03	1.00E00
BLOC-2 complex	3	1	.06	+	> 5	1.00E00
BLOC complex	18	1	.37	+	2.73	1.00E00
organellar small ribosomal subunit	15	1	.31	+	3.28	1.00E00
endoplasmic reticulum exit site	5	1	.10	+	> 5	1.00E00
organellar ribosome	42	1	.85	+	1.17	1.00E00
cytoplasmic membrane-bounded vesicle	571	13	11.62	+	1.12	1.00E00
integral component of membrane	3997	83	81.36	+	1.02	1.00E00
membrane	7071	166	143.93	+	1.15	1.00E00
pore complex	45	1	.92	+	1.09	1.00E00
photoreceptor outer segment	43	1	.88	+	1.14	1.00E00
SWI/SNF superfamily-type complex	62	2	1.26	+	1.58	1.00E00
ribonucleoprotein granule	100	3	2.04	+	1.47	1.00E00
microbody	94	3	1.91	+	1.57	1.00E00
XY body	13	1	.26	+	3.78	1.00E00
DNA polymerase complex	10	1	.20	+	4.91	1.00E00
nuclear matrix	55	2	1.12	+	1.79	1.00E00
Elongator holoenzyme complex	6	1	.12	+	> 5	1.00E00
dense core granule	4	1	.08	+	> 5	1.00E00
MCM complex	11	1	.22	+	4.47	1.00E00
catenin complex	7	1	.14	+	> 5	1.00E00
lateral plasma membrane	36	2	.73	+	2.73	1.00E00
apical plasma membrane	146	9	2.97	+	3.03	1.00E00
basolateral plasma membrane	114	3	2.32	+	1.29	1.00E00
activin receptor complex	2	1	.04	+	> 5	1.00E00
extracellular matrix	312	13	6.35	+	2.05	1.00E00
ISWI-type complex	9	1	.18	+	> 5	1.00E00
ubiquitin conjugating enzyme complex	8	1	.16	+	> 5	1.00E00
nuclear replisome	18	1	.37	+	2.73	1.00E00
activin responsive factor complex	3	1	.06	+	> 5	1.00E00
condensed chromosome outer kinetochore	11	1	.22	+	4.47	1.00E00
extracellular membrane-bounded organelle	2188	61	44.54	+	1.37	1.00E00
cytoplasmic mRNA processing body	44	1	.90	+	1.12	1.00E00
stereocilium bundle	34	3	.69	+	4.33	1.00E00
stereocilium	21	2	.43	+	4.68	1.00E00
RNAi effector complex	9	1	.18	+	> 5	1.00E00
HULC complex	5	1	.10	+	> 5	1.00E00
coated membrane	69	3	1.40	+	2.14	1.00E00
extrinsic component of organelle membrane	18	1	.37	+	2.73	1.00E00
A band	18	1	.37	+	2.73	1.00E00
integral component of organelle membrane	171	6	3.48	+	1.72	1.00E00
intrinsic component of organelle membrane	179	7	3.64	+	1.92	1.00E00
nuclear speck	98	2	1.99	+	1.00	1.00E00
Golgi-associated vesicle	44	3	.90	+	3.35	1.00E00
Golgi apparatus	796	17	16.20	+	1.05	1.00E00
endoplasmic reticulum-Golgi intermediate compartment	45	2	.92	+	2.18	1.00E00
rough endoplasmic reticulum	19	1	.39	+	2.59	1.00E00
apical part of cell	206	11	4.19	+	2.62	1.00E00
endoplasmic reticulum membrane	397	15	8.08	+	1.86	1.00E00
endoplasmic reticulum lumen	43	2	.88	+	2.29	1.00E00
kinesin II complex	3	1	.06	+	> 5	1.00E00
endoplasmic reticulum	856	31	17.42	+	1.78	1.00E00
peroxisomal matrix	9	1	.18	+	> 5	1.00E00
plasma membrane region	295	14	6.00	+	2.33	1.00E00
membrane-bounded vesicle	2604	72	53.00	+	1.36	1.00E00
vesicle	2687	73	54.69	+	1.33	1.00E00
peroxisome	94	3	1.91	+	1.57	1.00E00
multivesicular body	19	1	.39	+	2.59	1.00E00
replisome	19	1	.39	+	2.59	1.00E00
small nuclear ribonucleoprotein complex	33	1	.67	+	1.49	1.00E00
late endosome	107	3	2.18	+	1.38	1.00E00
bounding membrane of organelle	1086	29	22.11	+	1.31	1.00E00
envelope	701	19	14.27	+	1.33	1.00E00
membrane-enclosed lumen	1599	36	32.55	+	1.11	1.00E00
early endosome	128	3	2.61	+	1.15	1.00E00
endosome	412	9	8.39	+	1.07	1.00E00
organelle envelope lumen	49	4	1.00	+	4.01	1.00E00
lysosome	285	6	5.80	+	1.03	1.00E00
mitochondrial small ribosomal subunit	15	1	.31	+	3.28	1.00E00
stereocilia ankle link complex	4	1	.08	+	> 5	1.00E00
mitochondrial ribosome	42	1	.85	+	1.17	1.00E00
stereocilia ankle link	4	1	.08	+	> 5	1.00E00
RNA polymerase complex	107	4	2.18	+	1.84	1.00E00
organelle outer membrane	93	4	1.89	+	2.11	1.00E00
organelle envelope	699	19	14.23	+	1.34	1.00E00
nuclear membrane	149	4	3.03	+	1.32	1.00E00
stereocilia coupling link	4	1	.08	+	> 5	1.00E00
mitochondrial intermembrane space	40	2	.81	+	2.46	1.00E00
neuronal postsynaptic density	14	2	.28	+	> 5	1.00E00
pole plasm	11	1	.22	+	4.47	1.00E00
micro-ribonucleoprotein complex	7	1	.14	+	> 5	1.00E00
rough endoplasmic reticulum membrane	8	1	.16	+	> 5	1.00E00
mitochondrial outer membrane	81	3	1.65	+	1.82	1.00E00
mitochondrial envelope	476	10	9.69	+	1.03	1.00E00
membrane raft	139	4	2.83	+	1.41	1.00E00
mitochondrion	1342	32	27.32	+	1.17	1.00E00
filamentous actin	21	1	.43	+	2.34	1.00E00
cytoplasm	7163	173	145.80	+	1.19	1.00E00
nucleolus	558	13	11.36	+	1.14	1.00E00
stereocilium membrane	2	1	.04	+	> 5	1.00E00
ciliary membrane	29	2	.59	+	3.39	1.00E00
protein kinase complex	62	3	1.26	+	2.38	1.00E00
intercalated disc	34	3	.69	+	4.33	1.00E00
TORC2 complex	8	1	.16	+	> 5	1.00E00
Unclassified	4905	72	99.84	-	.72	0.00E00
nuclear heterochromatin	28	0	.57	-	< 0.2	1.00E00
apical junction complex	97	1	1.97	-	.51	1.00E00
apoptosome	3	0	.06	-	< 0.2	1.00E00
deuterosome	5	0	.10	-	< 0.2	1.00E00
ATPase dependent transmembrane transport complex	9	0	.18	-	< 0.2	1.00E00
CatSper complex	8	0	.16	-	< 0.2	1.00E00
astrocyte projection	2	0	.04	-	< 0.2	1.00E00
fatty acid beta-oxidation multienzyme complex	1	0	.02	-	< 0.2	1.00E00
dendritic tree	1	0	.02	-	< 0.2	1.00E00
sorting endosome	2	0	.04	-	< 0.2	1.00E00
nuclear euchromatin	19	0	.39	-	< 0.2	1.00E00
apical dendrite	3	0	.06	-	< 0.2	1.00E00
chiasma	2	0	.04	-	< 0.2	1.00E00
phosphatidylinositol 3-kinase complex, class III	4	0	.08	-	< 0.2	1.00E00
gamma-catenin-TCF7L2 complex	1	0	.02	-	< 0.2	1.00E00
catenin-TCF7L2 complex	3	0	.06	-	< 0.2	1.00E00
U4/U6 x U5 tri-snRNP complex	12	0	.24	-	< 0.2	1.00E00
hyaluranon cable	1	0	.02	-	< 0.2	1.00E00
mitochondrial proton-transporting ATP synthase complex, coupling factor F(o)	10	0	.20	-	< 0.2	1.00E00
mitochondrial proton-transporting ATP synthase complex, catalytic core F(1)	2	0	.04	-	< 0.2	1.00E00
dense body	1	0	.02	-	< 0.2	1.00E00
spectrin	4	0	.08	-	< 0.2	1.00E00
mitotic spindle pole	3	0	.06	-	< 0.2	1.00E00
ER to Golgi transport vesicle membrane	13	0	.26	-	< 0.2	1.00E00
vesicle membrane	174	3	3.54	-	.85	1.00E00
microtubule bundle	2	0	.04	-	< 0.2	1.00E00
microbody membrane	39	0	.79	-	< 0.2	1.00E00
smooth endoplasmic reticulum part	3	0	.06	-	< 0.2	1.00E00
late endosome membrane	35	0	.71	-	< 0.2	1.00E00
early endosome membrane	30	0	.61	-	< 0.2	1.00E00
tubular endosome	2	0	.04	-	< 0.2	1.00E00
macropinosome	2	0	.04	-	< 0.2	1.00E00
pinosome	2	0	.04	-	< 0.2	1.00E00
microtubule plus-end	13	0	.26	-	< 0.2	1.00E00
UBC13-UEV1A complex	2	0	.04	-	< 0.2	1.00E00
serine C-palmitoyltransferase complex	6	0	.12	-	< 0.2	1.00E00
transcriptional repressor complex	63	1	1.28	-	.78	1.00E00
PCNA-p21 complex	2	0	.04	-	< 0.2	1.00E00
neurofibrillary tangle	3	0	.06	-	< 0.2	1.00E00
cytoplasmic viral factory	1	0	.02	-	< 0.2	1.00E00
BRISC complex	3	0	.06	-	< 0.2	1.00E00
viral factory	1	0	.02	-	< 0.2	1.00E00
ESCRT complex	13	0	.26	-	< 0.2	1.00E00
Lewy body	1	0	.02	-	< 0.2	1.00E00
Lsd1/2 complex	1	0	.02	-	< 0.2	1.00E00
ASAP complex	4	0	.08	-	< 0.2	1.00E00
subapical complex	1	0	.02	-	< 0.2	1.00E00
laminin-10 complex	3	0	.06	-	< 0.2	1.00E00
histone locus body	4	0	.08	-	< 0.2	1.00E00
laminin complex	10	0	.20	-	< 0.2	1.00E00
Atg12-Atg5-Atg16 complex	3	0	.06	-	< 0.2	1.00E00
uniplex complex	5	0	.10	-	< 0.2	1.00E00
ATG1/UKL1 signaling complex	5	0	.10	-	< 0.2	1.00E00
phosphatidylinositol 3-kinase complex, class III, type II	3	0	.06	-	< 0.2	1.00E00
phosphatidylinositol 3-kinase complex, class III, type I	3	0	.06	-	< 0.2	1.00E00
microtubule minus-end	2	0	.04	-	< 0.2	1.00E00
PeBoW complex	3	0	.06	-	< 0.2	1.00E00
CAF-1 complex	3	0	.06	-	< 0.2	1.00E00
commitment complex	1	0	.02	-	< 0.2	1.00E00
dolichol-phosphate-mannose synthase complex	3	0	.06	-	< 0.2	1.00E00
pericentriolar material	14	0	.28	-	< 0.2	1.00E00
proton-transporting V-type ATPase, V1 domain	9	0	.18	-	< 0.2	1.00E00
Toll-like receptor 2-Toll-like receptor 6 protein complex	2	0	.04	-	< 0.2	1.00E00
Toll-like receptor 1-Toll-like receptor 2 protein complex	1	0	.02	-	< 0.2	1.00E00
extraorganismal space	5	0	.10	-	< 0.2	1.00E00
cortical granule	1	0	.02	-	< 0.2	1.00E00
Ragulator complex	5	0	.10	-	< 0.2	1.00E00
Fanconi anaemia nuclear complex	12	0	.24	-	< 0.2	1.00E00
proton-transporting V-type ATPase, V0 domain	10	0	.20	-	< 0.2	1.00E00
proton-transporting two-sector ATPase complex, catalytic domain	16	0	.33	-	< 0.2	1.00E00
astral microtubule	3	0	.06	-	< 0.2	1.00E00
BRCA1-A complex	7	0	.14	-	< 0.2	1.00E00
proton-transporting V-type ATPase complex	23	0	.47	-	< 0.2	1.00E00
endoplasmic reticulum quality control compartment	1	0	.02	-	< 0.2	1.00E00
intracellular non-membrane-bounded organelle	2888	56	58.78	-	.95	1.00E00
female germ cell nucleus	5	0	.10	-	< 0.2	1.00E00
male germ cell nucleus	14	0	.28	-	< 0.2	1.00E00
ERCC4-ERCC1 complex	1	0	.02	-	< 0.2	1.00E00
intracellular ferritin complex	1	0	.02	-	< 0.2	1.00E00
rod spherule	1	0	.02	-	< 0.2	1.00E00
cone cell pedicle	1	0	.02	-	< 0.2	1.00E00
vacuolar proton-transporting V-type ATPase, V1 domain	1	0	.02	-	< 0.2	1.00E00
vacuolar proton-transporting V-type ATPase, V0 domain	3	0	.06	-	< 0.2	1.00E00
melanosome membrane	4	0	.08	-	< 0.2	1.00E00
SPOTS complex	2	0	.04	-	< 0.2	1.00E00
non-membrane-bounded organelle	2888	56	58.78	-	.95	1.00E00
NOS2-CD74 complex	1	0	.02	-	< 0.2	1.00E00
macrophage migration inhibitory factor receptor complex	1	0	.02	-	< 0.2	1.00E00
acrosomal vesicle	61	1	1.24	-	.81	1.00E00
Schmidt-Lanterman incisure	10	0	.20	-	< 0.2	1.00E00
SOSS complex	4	0	.08	-	< 0.2	1.00E00
axonal spine	3	0	.06	-	< 0.2	1.00E00
tRNA-intron endonuclease complex	3	0	.06	-	< 0.2	1.00E00
neuron projection terminus	27	0	.55	-	< 0.2	1.00E00
MLL1/2 complex	25	0	.51	-	< 0.2	1.00E00
dentate gyrus mossy fiber	1	0	.02	-	< 0.2	1.00E00
cytoskeletal calyx	2	0	.04	-	< 0.2	1.00E00
climbing fiber	1	0	.02	-	< 0.2	1.00E00
cerebellar mossy fiber	6	0	.12	-	< 0.2	1.00E00
eukaryotic translation initiation factor 4F complex	1	0	.02	-	< 0.2	1.00E00
transcriptionally active chromatin	16	0	.33	-	< 0.2	1.00E00
lateral loop	4	0	.08	-	< 0.2	1.00E00
compact myelin	10	0	.20	-	< 0.2	1.00E00
sperm fibrous sheath	8	0	.16	-	< 0.2	1.00E00
granular component	4	0	.08	-	< 0.2	1.00E00
oxidoreductase complex	75	0	1.53	-	< 0.2	1.00E00
fibrillar center	1	0	.02	-	< 0.2	1.00E00
positive transcription elongation factor complex b	5	0	.10	-	< 0.2	1.00E00
IkappaB kinase complex	7	0	.14	-	< 0.2	1.00E00
RNA polymerase I core factor complex	1	0	.02	-	< 0.2	1.00E00
prefoldin complex	10	0	.20	-	< 0.2	1.00E00
bleb	2	0	.04	-	< 0.2	1.00E00
perikaryon	14	0	.28	-	< 0.2	1.00E00
axon hillock	5	0	.10	-	< 0.2	1.00E00
lysosomal lumen	4	0	.08	-	< 0.2	1.00E00
Ku70:Ku80 complex	2	0	.04	-	< 0.2	1.00E00
cell body fiber	1	0	.02	-	< 0.2	1.00E00
melanosome	54	1	1.10	-	.91	1.00E00
guanyl-nucleotide exchange factor complex	7	0	.14	-	< 0.2	1.00E00
DSIF complex	2	0	.04	-	< 0.2	1.00E00
small-subunit processome	25	0	.51	-	< 0.2	1.00E00
alpha-beta T cell receptor complex	5	0	.10	-	< 0.2	1.00E00
integrator complex	12	0	.24	-	< 0.2	1.00E00
6-phosphofructo-2-kinase/fructose-2,6-biphosphatase complex	1	0	.02	-	< 0.2	1.00E00
cleavage body	2	0	.04	-	< 0.2	1.00E00
endoplasmic reticulum-Golgi intermediate compartment membrane	13	0	.26	-	< 0.2	1.00E00
katanin complex	1	0	.02	-	< 0.2	1.00E00
organelle inner membrane	377	7	7.67	-	.91	1.00E00
MutLalpha complex	4	0	.08	-	< 0.2	1.00E00
NELF complex	4	0	.08	-	< 0.2	1.00E00
prominosome	1	0	.02	-	< 0.2	1.00E00
replication fork protection complex	1	0	.02	-	< 0.2	1.00E00
Sin3-type complex	13	0	.26	-	< 0.2	1.00E00
tertiary granule membrane	1	0	.02	-	< 0.2	1.00E00
tertiary granule	3	0	.06	-	< 0.2	1.00E00
nuclear pore nuclear basket	4	0	.08	-	< 0.2	1.00E00
tRNA methyltransferase complex	2	0	.04	-	< 0.2	1.00E00
CD40 receptor complex	7	0	.14	-	< 0.2	1.00E00
phagolysosome	3	0	.06	-	< 0.2	1.00E00
omegasome membrane	4	0	.08	-	< 0.2	1.00E00
DBIRD complex	2	0	.04	-	< 0.2	1.00E00
procollagen-proline 4-dioxygenase complex	2	0	.04	-	< 0.2	1.00E00
early phagosome	5	0	.10	-	< 0.2	1.00E00
NuRD complex	15	0	.31	-	< 0.2	1.00E00
Sin3 complex	11	0	.22	-	< 0.2	1.00E00
senescence-associated heterochromatin focus	3	0	.06	-	< 0.2	1.00E00
interleukin-28 receptor complex	2	0	.04	-	< 0.2	1.00E00
interleukin-12 complex	2	0	.04	-	< 0.2	1.00E00
inhibin A complex	2	0	.04	-	< 0.2	1.00E00
inhibin complex	2	0	.04	-	< 0.2	1.00E00
polysomal ribosome	5	0	.10	-	< 0.2	1.00E00
glycosylphosphatidylinositol-N-acetylglucosaminyltransferase (GPI-GnT) complex	5	0	.10	-	< 0.2	1.00E00
proteasome complex	56	0	1.14	-	< 0.2	1.00E00
activin A complex	1	0	.02	-	< 0.2	1.00E00
CD95 death-inducing signaling complex	3	0	.06	-	< 0.2	1.00E00
death-inducing signaling complex	5	0	.10	-	< 0.2	1.00E00
male pronucleus	6	0	.12	-	< 0.2	1.00E00
Ndc80 complex	4	0	.08	-	< 0.2	1.00E00
DNA replication preinitiation complex	1	0	.02	-	< 0.2	1.00E00
pseudopodium membrane	1	0	.02	-	< 0.2	1.00E00
filopodium	53	0	1.08	-	< 0.2	1.00E00
female pronucleus	8	0	.16	-	< 0.2	1.00E00
uropod membrane	1	0	.02	-	< 0.2	1.00E00
lamellipodium membrane	8	0	.16	-	< 0.2	1.00E00
cell trailing edge membrane	1	0	.02	-	< 0.2	1.00E00
leading edge membrane	69	1	1.40	-	.71	1.00E00
cell trailing edge	7	0	.14	-	< 0.2	1.00E00
uropod	7	0	.14	-	< 0.2	1.00E00
nuclear inclusion body	9	0	.18	-	< 0.2	1.00E00
PAN complex	2	0	.04	-	< 0.2	1.00E00
GPI-anchor transamidase complex	5	0	.10	-	< 0.2	1.00E00
integrin complex	28	0	.57	-	< 0.2	1.00E00
B cell receptor complex	4	0	.08	-	< 0.2	1.00E00
immunoglobulin complex	5	0	.10	-	< 0.2	1.00E00
protein acetyltransferase complex	90	1	1.83	-	.55	1.00E00
chromosome, centromeric core domain	1	0	.02	-	< 0.2	1.00E00
external side of cell outer membrane	1	0	.02	-	< 0.2	1.00E00
Hrd1p ubiquitin ligase complex	3	0	.06	-	< 0.2	1.00E00
ER ubiquitin ligase complex	3	0	.06	-	< 0.2	1.00E00
intrinsic component of the cytoplasmic side of the plasma membrane	4	0	.08	-	< 0.2	1.00E00
cytosolic proteasome complex	1	0	.02	-	< 0.2	1.00E00
intrinsic component of external side of plasma membrane	10	0	.20	-	< 0.2	1.00E00
nuclear proteasome complex	1	0	.02	-	< 0.2	1.00E00
extrinsic component of external side of plasma membrane	2	0	.04	-	< 0.2	1.00E00
neuromuscular junction	40	0	.81	-	< 0.2	1.00E00
intrinsic component of peroxisomal membrane	15	0	.31	-	< 0.2	1.00E00
centrosomal corona	1	0	.02	-	< 0.2	1.00E00
cyclin-dependent protein kinase 5 holoenzyme complex	2	0	.04	-	< 0.2	1.00E00
secretory granule	170	2	3.46	-	.58	1.00E00
H4 histone acetyltransferase complex	17	0	.35	-	< 0.2	1.00E00
angiogenin-PRI complex	1	0	.02	-	< 0.2	1.00E00
GMP reductase complex	1	0	.02	-	< 0.2	1.00E00
AMP-activated protein kinase complex	7	0	.14	-	< 0.2	1.00E00
endocytic vesicle	86	1	1.75	-	.57	1.00E00
ESCRT III complex	4	0	.08	-	< 0.2	1.00E00
ESCRT II complex	2	0	.04	-	< 0.2	1.00E00
ESCRT I complex	7	0	.14	-	< 0.2	1.00E00
Swr1 complex	9	0	.18	-	< 0.2	1.00E00
ER to Golgi transport vesicle	21	0	.43	-	< 0.2	1.00E00
midbody	89	1	1.81	-	.55	1.00E00
transport vesicle	76	1	1.55	-	.65	1.00E00
clathrin adaptor complex	24	0	.49	-	< 0.2	1.00E00
endoribonuclease complex	3	0	.06	-	< 0.2	1.00E00
MutSbeta complex	4	0	.08	-	< 0.2	1.00E00
MutSalpha complex	4	0	.08	-	< 0.2	1.00E00
mismatch repair complex	10	0	.20	-	< 0.2	1.00E00
RSF complex	2	0	.04	-	< 0.2	1.00E00
endoplasmic reticulum palmitoyltransferase complex	6	0	.12	-	< 0.2	1.00E00
origin recognition complex	8	0	.16	-	< 0.2	1.00E00
Y chromosome	2	0	.04	-	< 0.2	1.00E00
clathrin coat of endocytic vesicle	6	0	.12	-	< 0.2	1.00E00
X chromosome	5	0	.10	-	< 0.2	1.00E00
COPII vesicle coat	7	0	.14	-	< 0.2	1.00E00
mitochondrial inner membrane peptidase complex	1	0	.02	-	< 0.2	1.00E00
CHRAC	1	0	.02	-	< 0.2	1.00E00
transverse filament	2	0	.04	-	< 0.2	1.00E00
central element	6	0	.12	-	< 0.2	1.00E00
AP-3 adaptor complex	4	0	.08	-	< 0.2	1.00E00
lateral element	10	0	.20	-	< 0.2	1.00E00
AP-2 adaptor complex	5	0	.10	-	< 0.2	1.00E00
AP-1 adaptor complex	2	0	.04	-	< 0.2	1.00E00
SCAR complex	7	0	.14	-	< 0.2	1.00E00
mitochondrial intermembrane space protein transporter complex	1	0	.02	-	< 0.2	1.00E00
AP-type membrane coat adaptor complex	31	0	.63	-	< 0.2	1.00E00
actin cortical patch	1	0	.02	-	< 0.2	1.00E00
mitochondrial fatty acid beta-oxidation multienzyme complex	1	0	.02	-	< 0.2	1.00E00
actin cap	3	0	.06	-	< 0.2	1.00E00
caveolar macromolecular signaling complex	1	0	.02	-	< 0.2	1.00E00
glycocalyx	1	0	.02	-	< 0.2	1.00E00
type III intermediate filament	2	0	.04	-	< 0.2	1.00E00
keratin filament	59	0	1.20	-	< 0.2	1.00E00
outer acrosomal membrane	2	0	.04	-	< 0.2	1.00E00
Fc-epsilon receptor I complex	2	0	.04	-	< 0.2	1.00E00
Fc receptor complex	2	0	.04	-	< 0.2	1.00E00
Bcl3-Bcl10 complex	1	0	.02	-	< 0.2	1.00E00
protein-lipid complex	26	0	.53	-	< 0.2	1.00E00
protein-DNA complex	164	2	3.34	-	.60	1.00E00
ER membrane insertion complex	2	0	.04	-	< 0.2	1.00E00
inner acrosomal membrane	3	0	.06	-	< 0.2	1.00E00
telomerase holoenzyme complex	4	0	.08	-	< 0.2	1.00E00
myosin filament	7	0	.14	-	< 0.2	1.00E00
growth hormone receptor complex	1	0	.02	-	< 0.2	1.00E00
CNTFR-CLCF1 complex	2	0	.04	-	< 0.2	1.00E00
CRLF-CLCF1 complex	3	0	.06	-	< 0.2	1.00E00
TRAF2-GSTP1 complex	1	0	.02	-	< 0.2	1.00E00
U6 snRNP	1	0	.02	-	< 0.2	1.00E00
U2 snRNP	4	0	.08	-	< 0.2	1.00E00
U2-type spliceosomal complex	6	0	.12	-	< 0.2	1.00E00
U5 snRNP	9	0	.18	-	< 0.2	1.00E00
spliceosomal complex	134	1	2.73	-	.37	1.00E00
anaphase-promoting complex	19	0	.39	-	< 0.2	1.00E00
Stn1-Ten1 complex	3	0	.06	-	< 0.2	1.00E00
filopodium membrane	12	0	.24	-	< 0.2	1.00E00
Myb complex	2	0	.04	-	< 0.2	1.00E00
PTW/PP1 phosphatase complex	7	0	.14	-	< 0.2	1.00E00
chromatin silencing complex	7	0	.14	-	< 0.2	1.00E00
transcription factor TFIIF complex	2	0	.04	-	< 0.2	1.00E00
transcription factor TFIIE complex	1	0	.02	-	< 0.2	1.00E00
transcription factor TFIIA complex	5	0	.10	-	< 0.2	1.00E00
Ada2/Gcn5/Ada3 transcription activator complex	15	0	.31	-	< 0.2	1.00E00
host cell cytoplasm	2	0	.04	-	< 0.2	1.00E00
DRM complex	1	0	.02	-	< 0.2	1.00E00
symbiont-containing vacuole membrane	1	0	.02	-	< 0.2	1.00E00
PcG protein complex	38	0	.77	-	< 0.2	1.00E00
symbiont-containing vacuole	1	0	.02	-	< 0.2	1.00E00
tRNA (m1A) methyltransferase complex	1	0	.02	-	< 0.2	1.00E00
motile cilium	63	1	1.28	-	.78	1.00E00
SUMO activating enzyme complex	2	0	.04	-	< 0.2	1.00E00
transcription factor TFIID complex	23	0	.47	-	< 0.2	1.00E00
RNA polymerase transcription factor SL1 complex	1	0	.02	-	< 0.2	1.00E00
DNA-directed RNA polymerase II, core complex	15	0	.31	-	< 0.2	1.00E00
nuclear origin of replication recognition complex	8	0	.16	-	< 0.2	1.00E00
DNA replication factor A complex	10	0	.20	-	< 0.2	1.00E00
translocon complex	2	0	.04	-	< 0.2	1.00E00
occluding junction	82	1	1.67	-	.60	1.00E00
ciliary basal body	69	1	1.40	-	.71	1.00E00
glial cell projection	4	0	.08	-	< 0.2	1.00E00
mannosyltransferase complex	3	0	.06	-	< 0.2	1.00E00
alpha DNA polymerase:primase complex	3	0	.06	-	< 0.2	1.00E00
photoreceptor disc membrane	8	0	.16	-	< 0.2	1.00E00
nuclear pre-replicative complex	1	0	.02	-	< 0.2	1.00E00
nucleolar ribonuclease P complex	3	0	.06	-	< 0.2	1.00E00
nucleoplasm	633	10	12.88	-	.78	1.00E00
nuclear lamina	7	0	.14	-	< 0.2	1.00E00
slit diaphragm	5	0	.10	-	< 0.2	1.00E00
filtration diaphragm	5	0	.10	-	< 0.2	1.00E00
snRNA-activating protein complex	1	0	.02	-	< 0.2	1.00E00
meiotic spindle	5	0	.10	-	< 0.2	1.00E00
mitotic spindle	33	0	.67	-	< 0.2	1.00E00
nuclear pore	34	0	.69	-	< 0.2	1.00E00
annulate lamellae	1	0	.02	-	< 0.2	1.00E00
neuronal ribonucleoprotein granule	2	0	.04	-	< 0.2	1.00E00
Nem1-Spo7 phosphatase complex	2	0	.04	-	< 0.2	1.00E00
SREBP-SCAP-Insig complex	3	0	.06	-	< 0.2	1.00E00
mitochondrial degradosome	2	0	.04	-	< 0.2	1.00E00
C-fiber	3	0	.06	-	< 0.2	1.00E00
cell body membrane	4	0	.08	-	< 0.2	1.00E00
MCM8-MCM9 complex	2	0	.04	-	< 0.2	1.00E00
axonal growth cone	6	0	.12	-	< 0.2	1.00E00
lamin filament	5	0	.10	-	< 0.2	1.00E00
CIA complex	4	0	.08	-	< 0.2	1.00E00
dendritic growth cone	1	0	.02	-	< 0.2	1.00E00
dendrite terminus	8	0	.16	-	< 0.2	1.00E00
inhibitory synapse	6	0	.12	-	< 0.2	1.00E00
excitatory synapse	11	0	.22	-	< 0.2	1.00E00
TCTN-B9D complex	12	0	.24	-	< 0.2	1.00E00
TCR signalosome	1	0	.02	-	< 0.2	1.00E00
MIS complex	3	0	.06	-	< 0.2	1.00E00
tRNA-splicing ligase complex	6	0	.12	-	< 0.2	1.00E00
protein C inhibitor-plasma kallikrein complex	1	0	.02	-	< 0.2	1.00E00
varicosity	2	0	.04	-	< 0.2	1.00E00
terminal bouton	10	0	.20	-	< 0.2	1.00E00
axon initial segment	4	0	.08	-	< 0.2	1.00E00
chitosome	4	0	.08	-	< 0.2	1.00E00
protein C inhibitor-KLK3 complex	1	0	.02	-	< 0.2	1.00E00
protein C inhibitor-thrombin complex	1	0	.02	-	< 0.2	1.00E00
protein C inhibitor-PLAU complex	1	0	.02	-	< 0.2	1.00E00
protein C inhibitor-PLAT complex	1	0	.02	-	< 0.2	1.00E00
protein C inhibitor-TMPRSS11E complex	1	0	.02	-	< 0.2	1.00E00
pre-replicative complex	1	0	.02	-	< 0.2	1.00E00
protein C inhibitor-TMPRSS7 complex	1	0	.02	-	< 0.2	1.00E00
INO80-type complex	20	0	.41	-	< 0.2	1.00E00
other organism membrane	1	0	.02	-	< 0.2	1.00E00
ripoptosome	6	0	.12	-	< 0.2	1.00E00
interstitial matrix	16	0	.33	-	< 0.2	1.00E00
H4/H2A histone acetyltransferase complex	17	0	.35	-	< 0.2	1.00E00
laminin-5 complex	3	0	.06	-	< 0.2	1.00E00
ribonucleoside-diphosphate reductase complex	1	0	.02	-	< 0.2	1.00E00
neurofilament cytoskeleton	2	0	.04	-	< 0.2	1.00E00
histone pre-mRNA 3'end processing complex	5	0	.10	-	< 0.2	1.00E00
WASH complex	9	0	.18	-	< 0.2	1.00E00
nucleus-vacuole junction	1	0	.02	-	< 0.2	1.00E00
endolysosome	1	0	.02	-	< 0.2	1.00E00
exosome (RNase complex)	16	0	.33	-	< 0.2	1.00E00
cytoplasmic exosome (RNase complex)	6	0	.12	-	< 0.2	1.00E00
ciliary neurotrophic factor receptor complex	1	0	.02	-	< 0.2	1.00E00
nuclear exosome (RNase complex)	5	0	.10	-	< 0.2	1.00E00
plasma membrane respiratory chain	1	0	.02	-	< 0.2	1.00E00
ribonuclease MRP complex	2	0	.04	-	< 0.2	1.00E00
laminin-3 complex	2	0	.04	-	< 0.2	1.00E00
serine-pyruvate aminotransferase complex	1	0	.02	-	< 0.2	1.00E00
laminin-1 complex	6	0	.12	-	< 0.2	1.00E00
Rab-protein geranylgeranyltransferase complex	3	0	.06	-	< 0.2	1.00E00
basal lamina	20	0	.41	-	< 0.2	1.00E00
mitochondrial pyruvate dehydrogenase complex	2	0	.04	-	< 0.2	1.00E00
protein farnesyltransferase complex	2	0	.04	-	< 0.2	1.00E00
phosphorylase kinase complex	2	0	.04	-	< 0.2	1.00E00
glycine cleavage complex	6	0	.12	-	< 0.2	1.00E00
integral component of lumenal side of endoplasmic reticulum membrane	6	0	.12	-	< 0.2	1.00E00
respiratory chain	77	1	1.57	-	.64	1.00E00
SAGA-type complex	27	0	.55	-	< 0.2	1.00E00
protein phosphatase type 1 complex	2	0	.04	-	< 0.2	1.00E00
DNA-dependent protein kinase-DNA ligase 4 complex	3	0	.06	-	< 0.2	1.00E00
protein kinase CK2 complex	1	0	.02	-	< 0.2	1.00E00
calcineurin complex	3	0	.06	-	< 0.2	1.00E00
calcium- and calmodulin-dependent protein kinase complex	1	0	.02	-	< 0.2	1.00E00
CAAX-protein geranylgeranyltransferase complex	2	0	.04	-	< 0.2	1.00E00
piP-body	4	0	.08	-	< 0.2	1.00E00
eukaryotic translation initiation factor 3 complex, eIF3m	8	0	.16	-	< 0.2	1.00E00
clathrin-coated endocytic vesicle	12	0	.24	-	< 0.2	1.00E00
protein phosphatase type 2A complex	17	0	.35	-	< 0.2	1.00E00
cytoplasmic ubiquitin ligase complex	5	0	.10	-	< 0.2	1.00E00
nuclear ubiquitin ligase complex	34	0	.69	-	< 0.2	1.00E00
Weibel-Palade body	2	0	.04	-	< 0.2	1.00E00
ubiquitin ligase complex	155	2	3.15	-	.63	1.00E00
phagolysosome membrane	2	0	.04	-	< 0.2	1.00E00
mitochondrial alpha-ketoglutarate dehydrogenase complex	2	0	.04	-	< 0.2	1.00E00
NuA4 histone acetyltransferase complex	16	0	.33	-	< 0.2	1.00E00
6-phosphofructokinase complex	2	0	.04	-	< 0.2	1.00E00
acrosomal matrix	2	0	.04	-	< 0.2	1.00E00
phosphatidylinositol 3-kinase complex, class IA	2	0	.04	-	< 0.2	1.00E00
elongin complex	1	0	.02	-	< 0.2	1.00E00
interleukin-1 receptor complex	4	0	.08	-	< 0.2	1.00E00
integrin alphaIIb-beta3 complex	1	0	.02	-	< 0.2	1.00E00
exocyst	12	0	.24	-	< 0.2	1.00E00
AP-5 adaptor complex	1	0	.02	-	< 0.2	1.00E00
ER-mitochondrion membrane contact site	7	0	.14	-	< 0.2	1.00E00
cell cortex	128	2	2.61	-	.77	1.00E00
organelle membrane contact site	11	0	.22	-	< 0.2	1.00E00
host cell presynaptic membrane	1	0	.02	-	< 0.2	1.00E00
ciliary rootlet	9	0	.18	-	< 0.2	1.00E00
Golgi trans cisterna	3	0	.06	-	< 0.2	1.00E00
Golgi cis cisterna	3	0	.06	-	< 0.2	1.00E00
Gtr1-Gtr2 GTPase complex	5	0	.10	-	< 0.2	1.00E00
juxtaparanode region of axon	7	0	.14	-	< 0.2	1.00E00
muscle tendon junction	5	0	.10	-	< 0.2	1.00E00
host cell synapse	1	0	.02	-	< 0.2	1.00E00
tight junction	82	1	1.67	-	.60	1.00E00
transcription factor TFIIIB complex	1	0	.02	-	< 0.2	1.00E00
G-protein coupled receptor complex	3	0	.06	-	< 0.2	1.00E00
PCAF complex	2	0	.04	-	< 0.2	1.00E00
other organism cell membrane	1	0	.02	-	< 0.2	1.00E00
SAGA complex	10	0	.20	-	< 0.2	1.00E00
Rad51C-XRCC3 complex	2	0	.04	-	< 0.2	1.00E00
other organism part	5	0	.10	-	< 0.2	1.00E00
histone acetyltransferase complex	80	0	1.63	-	< 0.2	1.00E00
other organism cell	5	0	.10	-	< 0.2	1.00E00
other organism	5	0	.10	-	< 0.2	1.00E00
RNA polymerase I transcription factor complex	3	0	.06	-	< 0.2	1.00E00
zonula adherens	6	0	.12	-	< 0.2	1.00E00
spot adherens junction	1	0	.02	-	< 0.2	1.00E00
nonhomologous end joining complex	6	0	.12	-	< 0.2	1.00E00
MOZ/MORF histone acetyltransferase complex	7	0	.14	-	< 0.2	1.00E00
H3 histone acetyltransferase complex	7	0	.14	-	< 0.2	1.00E00
spermatoproteasome complex	5	0	.10	-	< 0.2	1.00E00
PAS complex	1	0	.02	-	< 0.2	1.00E00
extrinsic component of autophagic vacuole membrane	2	0	.04	-	< 0.2	1.00E00
nucleotide-excision repair factor 1 complex	1	0	.02	-	< 0.2	1.00E00
extrinsic component of pre-autophagosomal structure membrane	2	0	.04	-	< 0.2	1.00E00
F-actin capping protein complex	8	0	.16	-	< 0.2	1.00E00
integral component of omegasome membrane	1	0	.02	-	< 0.2	1.00E00
intrinsic component of omegasome membrane	1	0	.02	-	< 0.2	1.00E00
oncostatin-M receptor complex	2	0	.04	-	< 0.2	1.00E00
photoreceptor inner segment membrane	1	0	.02	-	< 0.2	1.00E00
DNA bending complex	125	1	2.54	-	.39	1.00E00
gamma-secretase complex	3	0	.06	-	< 0.2	1.00E00
interleukin-12 receptor complex	1	0	.02	-	< 0.2	1.00E00
extrinsic component of omegasome membrane	3	0	.06	-	< 0.2	1.00E00
protein serine/threonine phosphatase complex	36	0	.73	-	< 0.2	1.00E00
omegasome	4	0	.08	-	< 0.2	1.00E00
pre-snoRNP complex	6	0	.12	-	< 0.2	1.00E00
ATP-sensitive potassium channel complex	1	0	.02	-	< 0.2	1.00E00
phosphatase complex	36	0	.73	-	< 0.2	1.00E00
cohesin core heterodimer	2	0	.04	-	< 0.2	1.00E00
endopeptidase Clp complex	2	0	.04	-	< 0.2	1.00E00
DNA polymerase III complex	1	0	.02	-	< 0.2	1.00E00
cohesin complex	12	0	.24	-	< 0.2	1.00E00
Parkin-FBXW7-Cul1 ubiquitin ligase complex	3	0	.06	-	< 0.2	1.00E00
gamma-tubulin ring complex	4	0	.08	-	< 0.2	1.00E00
chromatoid body	11	0	.22	-	< 0.2	1.00E00
cell surface furrow	27	0	.55	-	< 0.2	1.00E00
cornified envelope	8	0	.16	-	< 0.2	1.00E00
phagocytic cup	14	0	.28	-	< 0.2	1.00E00
interleukin-23 complex	2	0	.04	-	< 0.2	1.00E00
THO complex part of transcription export complex	6	0	.12	-	< 0.2	1.00E00
MIS12/MIND type complex	4	0	.08	-	< 0.2	1.00E00
proteasome core complex, alpha-subunit complex	8	0	.16	-	< 0.2	1.00E00
ribonuclease H2 complex	3	0	.06	-	< 0.2	1.00E00
supraspliceosomal complex	4	0	.08	-	< 0.2	1.00E00
FANCM-MHF complex	2	0	.04	-	< 0.2	1.00E00
chromaffin granule lumen	1	0	.02	-	< 0.2	1.00E00
outer dense fiber	5	0	.10	-	< 0.2	1.00E00
core TFIIH complex	5	0	.10	-	< 0.2	1.00E00
sarcoplasmic reticulum lumen	2	0	.04	-	< 0.2	1.00E00
nuclear condensin complex	1	0	.02	-	< 0.2	1.00E00
nuclear cohesin complex	6	0	.12	-	< 0.2	1.00E00
condensin complex	6	0	.12	-	< 0.2	1.00E00
synaptonemal complex	26	0	.53	-	< 0.2	1.00E00
condensed nuclear chromosome	65	0	1.32	-	< 0.2	1.00E00
perinuclear theca	3	0	.06	-	< 0.2	1.00E00
condensed chromosome	128	1	2.61	-	.38	1.00E00
oligosaccharyltransferase complex	8	0	.16	-	< 0.2	1.00E00
paranodal junction	4	0	.08	-	< 0.2	1.00E00
heterochromatin	67	1	1.36	-	.73	1.00E00
euchromatin	25	0	.51	-	< 0.2	1.00E00
DUBm complex	2	0	.04	-	< 0.2	1.00E00
BAT3 complex	2	0	.04	-	< 0.2	1.00E00
MMXD complex	5	0	.10	-	< 0.2	1.00E00
alpha-amino-3-hydroxy-5-methyl-4-isoxazolepropionic acid selective glutamate receptor complex	20	0	.41	-	< 0.2	1.00E00
Mpp10 complex	2	0	.04	-	< 0.2	1.00E00
t-UTP complex	4	0	.08	-	< 0.2	1.00E00
glycerol-3-phosphate dehydrogenase complex	3	0	.06	-	< 0.2	1.00E00
DNA topoisomerase complex (ATP-hydrolyzing)	2	0	.04	-	< 0.2	1.00E00
centriolar satellite	15	0	.31	-	< 0.2	1.00E00
cytoplasmic chromatin	1	0	.02	-	< 0.2	1.00E00
Tle3-Aes complex	1	0	.02	-	< 0.2	1.00E00
nucleosome	125	1	2.54	-	.39	1.00E00
chromatin	406	5	8.26	-	.61	1.00E00
nuclear chromosome, telomeric region	19	0	.39	-	< 0.2	1.00E00
autophagic vacuole membrane	13	0	.26	-	< 0.2	1.00E00
nuclear telomere cap complex	9	0	.18	-	< 0.2	1.00E00
telomere cap complex	9	0	.18	-	< 0.2	1.00E00
chromosome, telomeric region	44	0	.90	-	< 0.2	1.00E00
condensed nuclear chromosome, centromeric region	15	0	.31	-	< 0.2	1.00E00
asymmetric synapse	1	0	.02	-	< 0.2	1.00E00
EGO complex	5	0	.10	-	< 0.2	1.00E00
condensed nuclear chromosome kinetochore	6	0	.12	-	< 0.2	1.00E00
tumor necrosis factor receptor superfamily complex	1	0	.02	-	< 0.2	1.00E00
cyclin K-CDK13 complex	2	0	.04	-	< 0.2	1.00E00
cyclin K-CDK12 complex	2	0	.04	-	< 0.2	1.00E00
Cajal body	29	0	.59	-	< 0.2	1.00E00
EKC/KEOPS complex	3	0	.06	-	< 0.2	1.00E00
PR-DUB complex	2	0	.04	-	< 0.2	1.00E00
vacuolar proton-transporting V-type ATPase complex	11	0	.22	-	< 0.2	1.00E00
proton-transporting two-sector ATPase complex	50	1	1.02	-	.98	1.00E00
ciliary transition zone	22	0	.45	-	< 0.2	1.00E00
unconventional myosin complex	2	0	.04	-	< 0.2	1.00E00
myosin II complex	11	0	.22	-	< 0.2	1.00E00
alphav-beta3 integrin-IGF-1-IGF1R complex	1	0	.02	-	< 0.2	1.00E00
lipid tube	1	0	.02	-	< 0.2	1.00E00
catalytic complex	769	14	15.65	-	.89	1.00E00
host	3	0	.06	-	< 0.2	1.00E00
acetyltransferase complex	90	1	1.83	-	.55	1.00E00
secretory granule lumen	1	0	.02	-	< 0.2	1.00E00
myosin complex	52	0	1.06	-	< 0.2	1.00E00
mitochondrial tricarboxylic acid cycle enzyme complex	2	0	.04	-	< 0.2	1.00E00
mitochondrial crista	4	0	.08	-	< 0.2	1.00E00
insulin-responsive compartment	8	0	.16	-	< 0.2	1.00E00
integral component of mitochondrial membrane	29	0	.59	-	< 0.2	1.00E00
dendritic spine membrane	1	0	.02	-	< 0.2	1.00E00
dendrite membrane	5	0	.10	-	< 0.2	1.00E00
pseudopodium	7	0	.14	-	< 0.2	1.00E00
desmosome	15	0	.31	-	< 0.2	1.00E00
hemidesmosome	6	0	.12	-	< 0.2	1.00E00
neuron projection membrane	12	0	.24	-	< 0.2	1.00E00
trans-Golgi network membrane	15	0	.31	-	< 0.2	1.00E00
ruffle membrane	45	0	.92	-	< 0.2	1.00E00
multivesicular body membrane	5	0	.10	-	< 0.2	1.00E00
growth cone membrane	6	0	.12	-	< 0.2	1.00E00
new growing cell tip	2	0	.04	-	< 0.2	1.00E00
Golgi cisterna membrane	27	0	.55	-	< 0.2	1.00E00
nuclear aryl hydrocarbon receptor complex	2	0	.04	-	< 0.2	1.00E00
aryl hydrocarbon receptor complex	2	0	.04	-	< 0.2	1.00E00
Scrib-APC-beta-catenin complex	2	0	.04	-	< 0.2	1.00E00
actomyosin, actin portion	1	0	.02	-	< 0.2	1.00E00
actomyosin	58	1	1.18	-	.85	1.00E00
proteasome regulatory particle, lid subcomplex	2	0	.04	-	< 0.2	1.00E00
DNA packaging complex	131	1	2.67	-	.38	1.00E00
proteasome regulatory particle, base subcomplex	4	0	.08	-	< 0.2	1.00E00
growing cell tip	2	0	.04	-	< 0.2	1.00E00
cell surface	495	10	10.08	-	.99	1.00E00
proteasome activator complex	3	0	.06	-	< 0.2	1.00E00
Ski complex	3	0	.06	-	< 0.2	1.00E00
host cell cytoplasm part	2	0	.04	-	< 0.2	1.00E00
mast cell granule	9	0	.18	-	< 0.2	1.00E00
chylomicron	10	0	.20	-	< 0.2	1.00E00
host intracellular membrane-bounded organelle	1	0	.02	-	< 0.2	1.00E00
host intracellular organelle	1	0	.02	-	< 0.2	1.00E00
host intracellular part	2	0	.04	-	< 0.2	1.00E00
host cell membrane	1	0	.02	-	< 0.2	1.00E00
host cell part	3	0	.06	-	< 0.2	1.00E00
methionine adenosyltransferase complex	2	0	.04	-	< 0.2	1.00E00
Cul7-RING ubiquitin ligase complex	4	0	.08	-	< 0.2	1.00E00
Cul5-RING ubiquitin ligase complex	5	0	.10	-	< 0.2	1.00E00
Cul4B-RING E3 ubiquitin ligase complex	5	0	.10	-	< 0.2	1.00E00
Cul4A-RING E3 ubiquitin ligase complex	8	0	.16	-	< 0.2	1.00E00
Cul3-RING ubiquitin ligase complex	22	0	.45	-	< 0.2	1.00E00
Cul2-RING ubiquitin ligase complex	7	0	.14	-	< 0.2	1.00E00
cullin-RING ubiquitin ligase complex	97	0	1.97	-	< 0.2	1.00E00
MHC class II protein complex	15	0	.31	-	< 0.2	1.00E00
MHC class I protein complex	16	0	.33	-	< 0.2	1.00E00
MHC protein complex	31	0	.63	-	< 0.2	1.00E00
Z disc	72	1	1.47	-	.68	1.00E00
CCR4-NOT complex	15	0	.31	-	< 0.2	1.00E00
TRAPP complex	4	0	.08	-	< 0.2	1.00E00
methyltransferase complex	77	1	1.57	-	.64	1.00E00
collagen type IX trimer	3	0	.06	-	< 0.2	1.00E00
FACIT collagen trimer	3	0	.06	-	< 0.2	1.00E00
BRCA1-BARD1 complex	2	0	.04	-	< 0.2	1.00E00
collagen type V trimer	3	0	.06	-	< 0.2	1.00E00
collagen type IV trimer	6	0	.12	-	< 0.2	1.00E00
collagen type III trimer	1	0	.02	-	< 0.2	1.00E00
collagen type II trimer	1	0	.02	-	< 0.2	1.00E00
collagen type I trimer	2	0	.04	-	< 0.2	1.00E00
fibrillar collagen trimer	10	0	.20	-	< 0.2	1.00E00
collagen trimer	64	1	1.30	-	.77	1.00E00
box H/ACA snoRNP complex	1	0	.02	-	< 0.2	1.00E00
basal plasma membrane	20	0	.41	-	< 0.2	1.00E00
box C/D snoRNP complex	1	0	.02	-	< 0.2	1.00E00
RNA polymerase II transcription repressor complex	2	0	.04	-	< 0.2	1.00E00
fibrinogen complex	6	0	.12	-	< 0.2	1.00E00
Noc4p-Nop14p complex	2	0	.04	-	< 0.2	1.00E00
Noc1p-Noc2p complex	1	0	.02	-	< 0.2	1.00E00
nuclear transcriptional repressor complex	17	0	.35	-	< 0.2	1.00E00
microtubule cytoskeleton	792	12	16.12	-	.74	1.00E00
NatC complex	3	0	.06	-	< 0.2	1.00E00
NatB complex	1	0	.02	-	< 0.2	1.00E00
cytoplasmic vesicle	642	13	13.07	-	.99	1.00E00
Noc complex	3	0	.06	-	< 0.2	1.00E00
preribosome, small subunit precursor	5	0	.10	-	< 0.2	1.00E00
preribosome, large subunit precursor	5	0	.10	-	< 0.2	1.00E00
NF-kappaB complex	1	0	.02	-	< 0.2	1.00E00
multimeric ribonuclease P complex	3	0	.06	-	< 0.2	1.00E00
actin cytoskeleton	330	6	6.72	-	.89	1.00E00
mitochondrial ribonuclease P complex	1	0	.02	-	< 0.2	1.00E00
ribonuclease P complex	4	0	.08	-	< 0.2	1.00E00
junctional membrane complex	6	0	.12	-	< 0.2	1.00E00
cell envelope	3	0	.06	-	< 0.2	1.00E00
external encapsulating structure	4	0	.08	-	< 0.2	1.00E00
axolemma	8	0	.16	-	< 0.2	1.00E00
SMAD3-SMAD4 protein complex	1	0	.02	-	< 0.2	1.00E00
synaptic vesicle membrane	24	0	.49	-	< 0.2	1.00E00
SMAD2-SMAD3 protein complex	1	0	.02	-	< 0.2	1.00E00
phagocytic vesicle membrane	10	0	.20	-	< 0.2	1.00E00
tubulin complex	2	0	.04	-	< 0.2	1.00E00
CHD-type complex	15	0	.31	-	< 0.2	1.00E00
mRNA editing complex	3	0	.06	-	< 0.2	1.00E00
box H/ACA RNP complex	2	0	.04	-	< 0.2	1.00E00
clathrin-coated endocytic vesicle membrane	7	0	.14	-	< 0.2	1.00E00
secretory granule membrane	51	1	1.04	-	.96	1.00E00
endocytic vesicle membrane	17	0	.35	-	< 0.2	1.00E00
dendrite cytoplasm	3	0	.06	-	< 0.2	1.00E00
alpha9-beta1 integrin-ADAM8 complex	2	0	.04	-	< 0.2	1.00E00
CERF complex	1	0	.02	-	< 0.2	1.00E00
calcium ion-transporting ATPase complex	1	0	.02	-	< 0.2	1.00E00
cation-transporting ATPase complex	9	0	.18	-	< 0.2	1.00E00
fumarate reductase complex	3	0	.06	-	< 0.2	1.00E00
synaptobrevin 2-SNAP-25-syntaxin-1a complex	4	0	.08	-	< 0.2	1.00E00
succinate dehydrogenase complex	3	0	.06	-	< 0.2	1.00E00
cytolytic granule	3	0	.06	-	< 0.2	1.00E00
insulin receptor complex	2	0	.04	-	< 0.2	1.00E00
cytoplasmic vesicle membrane	160	3	3.26	-	.92	1.00E00
interleukin-6 receptor complex	3	0	.06	-	< 0.2	1.00E00
interleukin-5 receptor complex	1	0	.02	-	< 0.2	1.00E00
acetylcholine-gated channel complex	10	0	.20	-	< 0.2	1.00E00
sodium:potassium-exchanging ATPase complex	8	0	.16	-	< 0.2	1.00E00
respiratory chain complex III	3	0	.06	-	< 0.2	1.00E00
respiratory chain complex II	3	0	.06	-	< 0.2	1.00E00
plasma membrane respiratory chain complex I	1	0	.02	-	< 0.2	1.00E00
respiratory chain complex I	37	0	.75	-	< 0.2	1.00E00
synaptobrevin 2-SNAP-25-syntaxin-1a-complexin I complex	1	0	.02	-	< 0.2	1.00E00
transcription export complex 2	1	0	.02	-	< 0.2	1.00E00
endothelial microparticle	1	0	.02	-	< 0.2	1.00E00
Arp2/3 protein complex	12	0	.24	-	< 0.2	1.00E00
neurofilament	8	0	.16	-	< 0.2	1.00E00
intermediate filament	120	1	2.44	-	.41	1.00E00
mitochondrial respiratory chain supercomplex	1	0	.02	-	< 0.2	1.00E00
proton-transporting ATP synthase complex, catalytic core F(1)	5	0	.10	-	< 0.2	1.00E00
transforming growth factor beta receptor homodimeric complex	1	0	.02	-	< 0.2	1.00E00
exocytic vesicle	3	0	.06	-	< 0.2	1.00E00
NLRP3 inflammasome complex	3	0	.06	-	< 0.2	1.00E00
NLRP1 inflammasome complex	2	0	.04	-	< 0.2	1.00E00
IPAF inflammasome complex	2	0	.04	-	< 0.2	1.00E00
other organism presynaptic membrane	1	0	.02	-	< 0.2	1.00E00
microtubule associated complex	113	1	2.30	-	.43	1.00E00
microtubule	249	5	5.07	-	.99	1.00E00
neuronal cell body membrane	4	0	.08	-	< 0.2	1.00E00
intraciliary transport particle A	6	0	.12	-	< 0.2	1.00E00
synaptic cleft	2	0	.04	-	< 0.2	1.00E00
DNA ligase IV complex	2	0	.04	-	< 0.2	1.00E00
chromosomal region	173	3	3.52	-	.85	1.00E00
succinate dehydrogenase complex (ubiquinone)	3	0	.06	-	< 0.2	1.00E00
small ribosomal subunit	55	1	1.12	-	.89	1.00E00
primosome complex	1	0	.02	-	< 0.2	1.00E00
large ribosomal subunit	68	0	1.38	-	< 0.2	1.00E00
pyruvate dehydrogenase complex	5	0	.10	-	< 0.2	1.00E00
oxoglutarate dehydrogenase complex	4	0	.08	-	< 0.2	1.00E00
sperm cytoplasmic droplet	1	0	.02	-	< 0.2	1.00E00
alveolar lamellar body membrane	2	0	.04	-	< 0.2	1.00E00
ER membrane protein complex	10	0	.20	-	< 0.2	1.00E00
lamellar body membrane	2	0	.04	-	< 0.2	1.00E00
dynactin complex	8	0	.16	-	< 0.2	1.00E00
cytoplasmic dynein complex	17	0	.35	-	< 0.2	1.00E00
Rb-E2F complex	2	0	.04	-	< 0.2	1.00E00
striated muscle myosin thick filament	1	0	.02	-	< 0.2	1.00E00
troponin complex	8	0	.16	-	< 0.2	1.00E00
integral component of cytoplasmic side of endoplasmic reticulum membrane	6	0	.12	-	< 0.2	1.00E00
lipopolysaccharide receptor complex	5	0	.10	-	< 0.2	1.00E00
cortical microtubule cytoskeleton	2	0	.04	-	< 0.2	1.00E00
germ cell nucleus	19	0	.39	-	< 0.2	1.00E00
beta-catenin-TCF7L2 complex	2	0	.04	-	< 0.2	1.00E00
signal recognition particle	6	0	.12	-	< 0.2	1.00E00
sperm end piece	1	0	.02	-	< 0.2	1.00E00
sperm principal piece	17	0	.35	-	< 0.2	1.00E00
dihydrolipoyl dehydrogenase complex	6	0	.12	-	< 0.2	1.00E00
sperm annulus	2	0	.04	-	< 0.2	1.00E00
sperm mitochondrial sheath	1	0	.02	-	< 0.2	1.00E00
sperm midpiece	9	0	.18	-	< 0.2	1.00E00
sperm connecting piece	1	0	.02	-	< 0.2	1.00E00
interleukin-23 receptor complex	2	0	.04	-	< 0.2	1.00E00
muscle myosin complex	3	0	.06	-	< 0.2	1.00E00
axonemal dynein complex	5	0	.10	-	< 0.2	1.00E00
perineuronal net	2	0	.04	-	< 0.2	1.00E00
cytoskeleton	1373	19	27.95	-	.68	1.00E00
eukaryotic translation elongation factor 1 complex	3	0	.06	-	< 0.2	1.00E00
eukaryotic translation initiation factor 3 complex	14	0	.28	-	< 0.2	1.00E00
eukaryotic translation initiation factor 2B complex	6	0	.12	-	< 0.2	1.00E00
eukaryotic translation initiation factor 2 complex	2	0	.04	-	< 0.2	1.00E00
tricarboxylic acid cycle enzyme complex	7	0	.14	-	< 0.2	1.00E00
viral capsid	4	0	.08	-	< 0.2	1.00E00
mRNA cleavage factor complex	13	0	.26	-	< 0.2	1.00E00
mRNA cleavage and polyadenylation specificity factor complex	9	0	.18	-	< 0.2	1.00E00
nuclear cap binding complex	2	0	.04	-	< 0.2	1.00E00
clathrin complex	2	0	.04	-	< 0.2	1.00E00
invadopodium membrane	5	0	.10	-	< 0.2	1.00E00
NADH dehydrogenase complex	37	0	.75	-	< 0.2	1.00E00
ribosome	282	2	5.74	-	.35	1.00E00
invadopodium	7	0	.14	-	< 0.2	1.00E00
LUBAC complex	5	0	.10	-	< 0.2	1.00E00
basement membrane collagen trimer	6	0	.12	-	< 0.2	1.00E00
epidermal lamellar body	4	0	.08	-	< 0.2	1.00E00
alveolar lamellar body	4	0	.08	-	< 0.2	1.00E00
viral nucleocapsid	4	0	.08	-	< 0.2	1.00E00
host cell viral assembly compartment	1	0	.02	-	< 0.2	1.00E00
virion	4	0	.08	-	< 0.2	1.00E00
proteasome core complex	19	0	.39	-	< 0.2	1.00E00
proteasome regulatory particle	14	0	.28	-	< 0.2	1.00E00
hemoglobin complex	13	0	.26	-	< 0.2	1.00E00
glutamyl-tRNA(Gln) amidotransferase complex	3	0	.06	-	< 0.2	1.00E00
chaperonin-containing T-complex	9	0	.18	-	< 0.2	1.00E00
RIC1-RGP1 guanyl-nucleotide exchange factor complex	2	0	.04	-	< 0.2	1.00E00
Lewy body core	1	0	.02	-	< 0.2	1.00E00
collagen network	6	0	.12	-	< 0.2	1.00E00
complex of collagen trimers	6	0	.12	-	< 0.2	1.00E00
network-forming collagen trimer	6	0	.12	-	< 0.2	1.00E00
parallel fiber	1	0	.02	-	< 0.2	1.00E00
pinceau fiber	1	0	.02	-	< 0.2	1.00E00
3M complex	4	0	.08	-	< 0.2	1.00E00
molybdopterin synthase complex	2	0	.04	-	< 0.2	1.00E00
FHF complex	4	0	.08	-	< 0.2	1.00E00
SCF ubiquitin ligase complex	25	0	.51	-	< 0.2	1.00E00
terminal cisterna	1	0	.02	-	< 0.2	1.00E00
kinetochore microtubule	4	0	.08	-	< 0.2	1.00E00
longitudinal sarcoplasmic reticulum	1	0	.02	-	< 0.2	1.00E00
polar microtubule	5	0	.10	-	< 0.2	1.00E00
actomyosin contractile ring	5	0	.10	-	< 0.2	1.00E00
exon-exon junction complex	17	0	.35	-	< 0.2	1.00E00
costamere	12	0	.24	-	< 0.2	1.00E00
cell tip	3	0	.06	-	< 0.2	1.00E00
protein complex involved in cell adhesion	28	0	.57	-	< 0.2	1.00E00
MLL5-L complex	8	0	.16	-	< 0.2	1.00E00
mitotic spindle midzone	6	0	.12	-	< 0.2	1.00E00
macropinocytic cup	1	0	.02	-	< 0.2	1.00E00
spindle	199	2	4.05	-	.49	1.00E00
ciliary inversin compartment	3	0	.06	-	< 0.2	1.00E00
aster	3	0	.06	-	< 0.2	1.00E00
microtubule organizing center	428	8	8.71	-	.92	1.00E00
centriole	69	1	1.40	-	.71	1.00E00
centrosome	364	7	7.41	-	.94	1.00E00
NADPH oxidase complex	8	0	.16	-	< 0.2	1.00E00
glucosidase II complex	1	0	.02	-	< 0.2	1.00E00
ciliary transition fiber	5	0	.10	-	< 0.2	1.00E00
phosphopyruvate hydratase complex	5	0	.10	-	< 0.2	1.00E00
external encapsulating structure part	3	0	.06	-	< 0.2	1.00E00
trans-Golgi network	106	1	2.16	-	.46	1.00E00
cell outer membrane	3	0	.06	-	< 0.2	1.00E00
pentameric IgM immunoglobulin complex	1	0	.02	-	< 0.2	1.00E00
IgM immunoglobulin complex, circulating	1	0	.02	-	< 0.2	1.00E00
IgM immunoglobulin complex	1	0	.02	-	< 0.2	1.00E00
secretory dimeric IgA immunoglobulin complex	1	0	.02	-	< 0.2	1.00E00
secretory IgA immunoglobulin complex	1	0	.02	-	< 0.2	1.00E00
dimeric IgA immunoglobulin complex	1	0	.02	-	< 0.2	1.00E00
granular vesicle	1	0	.02	-	< 0.2	1.00E00
spliceosomal tri-snRNP complex	12	0	.24	-	< 0.2	1.00E00
spliceosomal snRNP complex	12	0	.24	-	< 0.2	1.00E00
COP9 signalosome	30	0	.61	-	< 0.2	1.00E00
mitochondrial membrane part	134	0	2.73	-	< 0.2	1.00E00
nucleoplasm part	535	10	10.89	-	.92	1.00E00
microtubule organizing center part	98	1	1.99	-	.50	1.00E00
Smc5-Smc6 complex	6	0	.12	-	< 0.2	1.00E00
STAGA complex	11	0	.22	-	< 0.2	1.00E00
polymeric IgA immunoglobulin complex	1	0	.02	-	< 0.2	1.00E00
monomeric IgA immunoglobulin complex	1	0	.02	-	< 0.2	1.00E00
IgA immunoglobulin complex, circulating	1	0	.02	-	< 0.2	1.00E00
IgA immunoglobulin complex	1	0	.02	-	< 0.2	1.00E00
Pwp2p-containing subcomplex of 90S preribosome	5	0	.10	-	< 0.2	1.00E00
triglyceride-rich lipoprotein particle	14	0	.28	-	< 0.2	1.00E00
nuclear RNA export factor complex	1	0	.02	-	< 0.2	1.00E00
HAUS complex	8	0	.16	-	< 0.2	1.00E00
cell cortex part	68	1	1.38	-	.72	1.00E00
myosin II filament	4	0	.08	-	< 0.2	1.00E00
cytosolic part	165	3	3.36	-	.89	1.00E00
eukaryotic 48S preinitiation complex	12	0	.24	-	< 0.2	1.00E00
endosomal part	152	1	3.09	-	.32	1.00E00
retromer complex	11	0	.22	-	< 0.2	1.00E00
PRC1 complex	11	0	.22	-	< 0.2	1.00E00
THO complex	6	0	.12	-	< 0.2	1.00E00
transcription export complex	11	0	.22	-	< 0.2	1.00E00
Gemini of coiled bodies	6	0	.12	-	< 0.2	1.00E00
vacuolar part	205	1	4.17	-	.24	1.00E00
DNA polymerase processivity factor complex	1	0	.02	-	< 0.2	1.00E00
cytoplasmic vesicle part	189	3	3.85	-	.78	1.00E00
cytoskeletal part	1031	16	20.99	-	.76	1.00E00
spherical high-density lipoprotein particle	6	0	.12	-	< 0.2	1.00E00
spindle midzone	21	0	.43	-	< 0.2	1.00E00
discoidal high-density lipoprotein particle	1	0	.02	-	< 0.2	1.00E00
high-density lipoprotein particle	18	0	.37	-	< 0.2	1.00E00
intermediate-density lipoprotein particle	3	0	.06	-	< 0.2	1.00E00
low-density lipoprotein particle	7	0	.14	-	< 0.2	1.00E00
very-low-density lipoprotein particle	14	0	.28	-	< 0.2	1.00E00
transcription factor TFTC complex	13	0	.26	-	< 0.2	1.00E00
telomerase catalytic core complex	1	0	.02	-	< 0.2	1.00E00
virion part	4	0	.08	-	< 0.2	1.00E00
paranode region of axon	8	0	.16	-	< 0.2	1.00E00
cytoplasmic membrane-bounded vesicle lumen	1	0	.02	-	< 0.2	1.00E00
mature chylomicron	1	0	.02	-	< 0.2	1.00E00
plasma lipoprotein particle	24	0	.49	-	< 0.2	1.00E00
platelet dense tubular network membrane	2	0	.04	-	< 0.2	1.00E00
platelet dense tubular network	5	0	.10	-	< 0.2	1.00E00
platelet alpha granule membrane	3	0	.06	-	< 0.2	1.00E00
platelet alpha granule	13	0	.26	-	< 0.2	1.00E00
TFIIK complex	2	0	.04	-	< 0.2	1.00E00
node of Ranvier	9	0	.18	-	< 0.2	1.00E00
axon part	63	1	1.28	-	.78	1.00E00
endocytic patch	1	0	.02	-	< 0.2	1.00E00
zeta DNA polymerase complex	2	0	.04	-	< 0.2	1.00E00
CORVET complex	1	0	.02	-	< 0.2	1.00E00
Golgi transport complex	9	0	.18	-	< 0.2	1.00E00
platelet dense granule membrane	2	0	.04	-	< 0.2	1.00E00
BLOC-3 complex	2	0	.04	-	< 0.2	1.00E00
lamellar body	8	0	.16	-	< 0.2	1.00E00
mitochondrial sorting and assembly machinery complex	1	0	.02	-	< 0.2	1.00E00
BLOC-1 complex	13	0	.26	-	< 0.2	1.00E00
nuclear pore outer ring	6	0	.12	-	< 0.2	1.00E00
rhabdomere	1	0	.02	-	< 0.2	1.00E00
Bcl3/NF-kappaB2 complex	2	0	.04	-	< 0.2	1.00E00
organellar large ribosomal subunit	19	0	.39	-	< 0.2	1.00E00
I-kappaB/NF-kappaB complex	7	0	.14	-	< 0.2	1.00E00
axon terminus	20	0	.41	-	< 0.2	1.00E00
glutamate-cysteine ligase complex	2	0	.04	-	< 0.2	1.00E00
zymogen granule membrane	2	0	.04	-	< 0.2	1.00E00
ULK1-ATG13-FIP200 complex	3	0	.06	-	< 0.2	1.00E00
nucleocytoplasmic shuttling complex	1	0	.02	-	< 0.2	1.00E00
zymogen granule	3	0	.06	-	< 0.2	1.00E00
glycogen granule	2	0	.04	-	< 0.2	1.00E00
aminoacyl-tRNA synthetase multienzyme complex	2	0	.04	-	< 0.2	1.00E00
germinal vesicle	3	0	.06	-	< 0.2	1.00E00
cytoplasmic cyclin-dependent protein kinase holoenzyme complex	1	0	.02	-	< 0.2	1.00E00
chromaffin granule membrane	9	0	.18	-	< 0.2	1.00E00
cyclin-dependent protein kinase holoenzyme complex	17	0	.35	-	< 0.2	1.00E00
chromaffin granule	12	0	.24	-	< 0.2	1.00E00
extrinsic component of vacuolar membrane	2	0	.04	-	< 0.2	1.00E00
azurophil granule	5	0	.10	-	< 0.2	1.00E00
specific granule	9	0	.18	-	< 0.2	1.00E00
sarcoglycan complex	5	0	.10	-	< 0.2	1.00E00
dystroglycan complex	6	0	.12	-	< 0.2	1.00E00
dystrophin-associated glycoprotein complex	12	0	.24	-	< 0.2	1.00E00
cell division site part	30	0	.61	-	< 0.2	1.00E00
cleavage furrow	27	0	.55	-	< 0.2	1.00E00
cell division site	30	0	.61	-	< 0.2	1.00E00
integrin alphaL-beta2 complex	2	0	.04	-	< 0.2	1.00E00
integrin alphav-beta8 complex	2	0	.04	-	< 0.2	1.00E00
integrin alphav-beta5 complex	2	0	.04	-	< 0.2	1.00E00
integrin alphav-beta3 complex	1	0	.02	-	< 0.2	1.00E00
Barr body	3	0	.06	-	< 0.2	1.00E00
integrin alpha11-beta1 complex	2	0	.04	-	< 0.2	1.00E00
integrin alpha10-beta1 complex	2	0	.04	-	< 0.2	1.00E00
sublamina densa	1	0	.02	-	< 0.2	1.00E00
immunoglobulin complex, circulating	1	0	.02	-	< 0.2	1.00E00
TSC1-TSC2 complex	3	0	.06	-	< 0.2	1.00E00
BRCA2-MAGE-D1 complex	1	0	.02	-	< 0.2	1.00E00
4-aminobutyrate transaminase complex	1	0	.02	-	< 0.2	1.00E00
host cell	3	0	.06	-	< 0.2	1.00E00
intracellular region of host	2	0	.04	-	< 0.2	1.00E00
sex chromatin	6	0	.12	-	< 0.2	1.00E00
integrin alpha8-beta1 complex	1	0	.02	-	< 0.2	1.00E00
integrin alpha7-beta1 complex	2	0	.04	-	< 0.2	1.00E00
inhibin-betaglycan-ActRII complex	3	0	.06	-	< 0.2	1.00E00
NLS-dependent protein nuclear import complex	1	0	.02	-	< 0.2	1.00E00
chromosome passenger complex	5	0	.10	-	< 0.2	1.00E00
integrin alpha4-beta7 complex	2	0	.04	-	< 0.2	1.00E00
ruffle	101	1	2.06	-	.49	1.00E00
stress fiber	51	1	1.04	-	.96	1.00E00
integrin alpha3-beta1 complex	2	0	.04	-	< 0.2	1.00E00
integrin alpha2-beta1 complex	2	0	.04	-	< 0.2	1.00E00
integrin alpha1-beta1 complex	2	0	.04	-	< 0.2	1.00E00
contractile ring	9	0	.18	-	< 0.2	1.00E00
endoplasmic reticulum chaperone complex	2	0	.04	-	< 0.2	1.00E00
CRD-mediated mRNA stability complex	6	0	.12	-	< 0.2	1.00E00
myelin sheath adaxonal region	4	0	.08	-	< 0.2	1.00E00
myelin sheath abaxonal region	6	0	.12	-	< 0.2	1.00E00
dense core granule membrane	2	0	.04	-	< 0.2	1.00E00
cytoplasmic side of plasma membrane	34	0	.69	-	< 0.2	1.00E00
external side of plasma membrane	178	2	3.62	-	.55	1.00E00
Ctf18 RFC-like complex	1	0	.02	-	< 0.2	1.00E00
DNA helicase complex	13	0	.26	-	< 0.2	1.00E00
SMC loading complex	2	0	.04	-	< 0.2	1.00E00
Set1C/COMPASS complex	9	0	.18	-	< 0.2	1.00E00
PCNA complex	1	0	.02	-	< 0.2	1.00E00
delta DNA polymerase complex	1	0	.02	-	< 0.2	1.00E00
cytoplasmic side of mitochondrial outer membrane	1	0	.02	-	< 0.2	1.00E00
activin complex	1	0	.02	-	< 0.2	1.00E00
interphase microtubule organizing center	1	0	.02	-	< 0.2	1.00E00
Slx1-Slx4 complex	2	0	.04	-	< 0.2	1.00E00
apicolateral plasma membrane	8	0	.16	-	< 0.2	1.00E00
Prp19 complex	5	0	.10	-	< 0.2	1.00E00
rDNA heterochromatin	3	0	.06	-	< 0.2	1.00E00
LINC complex	7	0	.14	-	< 0.2	1.00E00
Ino80 complex	13	0	.26	-	< 0.2	1.00E00
microtubule organizing center attachment site	7	0	.14	-	< 0.2	1.00E00
UBC13-MMS2 complex	2	0	.04	-	< 0.2	1.00E00
nuclear meiotic cohesin complex	6	0	.12	-	< 0.2	1.00E00
protein phosphatase 4 complex	4	0	.08	-	< 0.2	1.00E00
dynein complex	34	0	.69	-	< 0.2	1.00E00
integral component of synaptic vesicle membrane	8	0	.16	-	< 0.2	1.00E00
anchored component of external side of plasma membrane	8	0	.16	-	< 0.2	1.00E00
CBM complex	1	0	.02	-	< 0.2	1.00E00
condensed nuclear chromosome outer kinetochore	3	0	.06	-	< 0.2	1.00E00
cuticular plate	4	0	.08	-	< 0.2	1.00E00
Swi5-Sfr1 complex	2	0	.04	-	< 0.2	1.00E00
SMN complex	11	0	.22	-	< 0.2	1.00E00
extrinsic component of Golgi membrane	3	0	.06	-	< 0.2	1.00E00
filopodium tip	7	0	.14	-	< 0.2	1.00E00
actin filament bundle	52	1	1.06	-	.94	1.00E00
mitochondrial endopeptidase Clp complex	1	0	.02	-	< 0.2	1.00E00
condensed chromosome inner kinetochore	1	0	.02	-	< 0.2	1.00E00
GARP complex	3	0	.06	-	< 0.2	1.00E00
nuclear cyclin-dependent protein kinase holoenzyme complex	7	0	.14	-	< 0.2	1.00E00
cyclin-dependent protein kinase activating kinase holoenzyme complex	5	0	.10	-	< 0.2	1.00E00
gamma-tubulin large complex	4	0	.08	-	< 0.2	1.00E00
gamma-tubulin complex	11	0	.22	-	< 0.2	1.00E00
stereocilium bundle tip	9	0	.18	-	< 0.2	1.00E00
ELL-EAF complex	2	0	.04	-	< 0.2	1.00E00
spindle pole	81	0	1.65	-	< 0.2	1.00E00
Piccolo NuA4 histone acetyltransferase complex	4	0	.08	-	< 0.2	1.00E00
alpha9-beta1 integrin-vascular cell adhesion molecule-1 complex	1	0	.02	-	< 0.2	1.00E00
Holliday junction resolvase complex	2	0	.04	-	< 0.2	1.00E00
perinuclear region of cytoplasm	326	5	6.64	-	.75	1.00E00
extrinsic component of mitochondrial outer membrane	2	0	.04	-	< 0.2	1.00E00
extrinsic component of mitochondrial inner membrane	2	0	.04	-	< 0.2	1.00E00
tetraspanin-enriched microdomain	7	0	.14	-	< 0.2	1.00E00
extrinsic component of endosome membrane	4	0	.08	-	< 0.2	1.00E00
platelet dense granule	3	0	.06	-	< 0.2	1.00E00
Shu complex	2	0	.04	-	< 0.2	1.00E00
I band	83	1	1.69	-	.59	1.00E00
TAP complex	3	0	.06	-	< 0.2	1.00E00
H zone	1	0	.02	-	< 0.2	1.00E00
MHC class I peptide loading complex	4	0	.08	-	< 0.2	1.00E00
integral component of nuclear outer membrane	1	0	.02	-	< 0.2	1.00E00
intrinsic component of nuclear outer membrane	1	0	.02	-	< 0.2	1.00E00
integral component of mitochondrial outer membrane	13	0	.26	-	< 0.2	1.00E00
intrinsic component of mitochondrial outer membrane	13	0	.26	-	< 0.2	1.00E00
integral component of mitochondrial inner membrane	10	0	.20	-	< 0.2	1.00E00
intrinsic component of mitochondrial inner membrane	12	0	.24	-	< 0.2	1.00E00
G-protein coupled receptor heterodimeric complex	2	0	.04	-	< 0.2	1.00E00
protein C inhibitor-coagulation factor XI complex	1	0	.02	-	< 0.2	1.00E00
G-protein coupled receptor homodimeric complex	1	0	.02	-	< 0.2	1.00E00
protein C inhibitor-coagulation factor Xa complex	1	0	.02	-	< 0.2	1.00E00
zona pellucida receptor complex	10	0	.20	-	< 0.2	1.00E00
G-protein coupled receptor dimeric complex	3	0	.06	-	< 0.2	1.00E00
protein C inhibitor-coagulation factor V complex	1	0	.02	-	< 0.2	1.00E00
serine protease inhibitor complex	1	0	.02	-	< 0.2	1.00E00
PML body	60	1	1.22	-	.82	1.00E00
nuclear body	212	3	4.32	-	.70	1.00E00
MAML1-RBP-Jkappa- ICN1 complex	3	0	.06	-	< 0.2	1.00E00
CCAAT-binding factor complex	4	0	.08	-	< 0.2	1.00E00
flotillin complex	3	0	.06	-	< 0.2	1.00E00
protease inhibitor complex	1	0	.02	-	< 0.2	1.00E00
MSL complex	4	0	.08	-	< 0.2	1.00E00
AIM2 inflammasome complex	2	0	.04	-	< 0.2	1.00E00
basal cortex	2	0	.04	-	< 0.2	1.00E00
nuclear stress granule	1	0	.02	-	< 0.2	1.00E00
Cul4-RING E3 ubiquitin ligase complex	19	0	.39	-	< 0.2	1.00E00
palmitoyltransferase complex	8	0	.16	-	< 0.2	1.00E00
manchette	3	0	.06	-	< 0.2	1.00E00
Golgi medial cisterna	2	0	.04	-	< 0.2	1.00E00
Golgi lumen	4	0	.08	-	< 0.2	1.00E00
Golgi stack	56	0	1.14	-	< 0.2	1.00E00
smooth endoplasmic reticulum	12	0	.24	-	< 0.2	1.00E00
apical cortex	3	0	.06	-	< 0.2	1.00E00
basal part of cell	28	0	.57	-	< 0.2	1.00E00
intercellular bridge	33	0	.67	-	< 0.2	1.00E00
signal peptidase complex	4	0	.08	-	< 0.2	1.00E00
signal recognition particle, endoplasmic reticulum targeting	5	0	.10	-	< 0.2	1.00E00
signal recognition particle receptor complex	2	0	.04	-	< 0.2	1.00E00
Sec61 translocon complex	2	0	.04	-	< 0.2	1.00E00
post-mRNA release spliceosomal complex	3	0	.06	-	< 0.2	1.00E00
catalytic step 2 spliceosome	76	1	1.55	-	.65	1.00E00
catalytic step 1 spliceosome	1	0	.02	-	< 0.2	1.00E00
precatalytic spliceosome	4	0	.08	-	< 0.2	1.00E00
prespliceosome	1	0	.02	-	< 0.2	1.00E00
presynaptic active zone	8	0	.16	-	< 0.2	1.00E00
ferritin complex	1	0	.02	-	< 0.2	1.00E00
centralspindlin complex	3	0	.06	-	< 0.2	1.00E00
myosin I complex	1	0	.02	-	< 0.2	1.00E00
Golgi cisterna	38	0	.77	-	< 0.2	1.00E00
organelle subcompartment	39	0	.79	-	< 0.2	1.00E00
BAX complex	1	0	.02	-	< 0.2	1.00E00
vesicle lumen	1	0	.02	-	< 0.2	1.00E00
integral component of peroxisomal membrane	15	0	.31	-	< 0.2	1.00E00
nuclear lumen	1344	27	27.36	-	.99	1.00E00
BIM-BCL-2 complex	1	0	.02	-	< 0.2	1.00E00
peroxisomal membrane	39	0	.79	-	< 0.2	1.00E00
BIM-BCL-xl complex	1	0	.02	-	< 0.2	1.00E00
autophagic vacuole	34	0	.69	-	< 0.2	1.00E00
ESC/E(Z) complex	15	0	.31	-	< 0.2	1.00E00
vacuolar lumen	5	0	.10	-	< 0.2	1.00E00
histone methyltransferase complex	62	0	1.26	-	< 0.2	1.00E00
vacuolar membrane	203	1	4.13	-	.24	1.00E00
HOPS complex	11	0	.22	-	< 0.2	1.00E00
vacuole	340	6	6.92	-	.87	1.00E00
checkpoint clamp complex	4	0	.08	-	< 0.2	1.00E00
U2-type post-mRNA release spliceosomal complex	3	0	.06	-	< 0.2	1.00E00
U2-type catalytic step 1 spliceosome	1	0	.02	-	< 0.2	1.00E00
meiotic cohesin complex	7	0	.14	-	< 0.2	1.00E00
mitotic cohesin complex	2	0	.04	-	< 0.2	1.00E00
U2-type prespliceosome	1	0	.02	-	< 0.2	1.00E00
VCB complex	1	0	.02	-	< 0.2	1.00E00
U4/U6 snRNP	3	0	.06	-	< 0.2	1.00E00
nuclear pericentric heterochromatin	2	0	.04	-	< 0.2	1.00E00
pigment granule	54	1	1.10	-	.91	1.00E00
spindle pole centrosome	9	0	.18	-	< 0.2	1.00E00
Bcl-2 family protein complex	3	0	.06	-	< 0.2	1.00E00
ribonucleoprotein complex	642	8	13.07	-	.61	1.00E00
secondary lysosome	3	0	.06	-	< 0.2	1.00E00
primary lysosome	5	0	.10	-	< 0.2	1.00E00
lysosomal membrane	164	0	3.34	-	< 0.2	1.00E00
mitochondrial large ribosomal subunit	19	0	.39	-	< 0.2	1.00E00
gamma DNA polymerase complex	2	0	.04	-	< 0.2	1.00E00
lumenal side of membrane	6	0	.12	-	< 0.2	1.00E00
intrinsic component of mitochondrial membrane	31	0	.63	-	< 0.2	1.00E00
mitochondrial membrane	450	8	9.16	-	.87	1.00E00
multivesicular body, internal vesicle	1	0	.02	-	< 0.2	1.00E00
cytosolic small ribosomal subunit	35	0	.71	-	< 0.2	1.00E00
cytosolic ribosome	74	1	1.51	-	.66	1.00E00
mitochondrial matrix	164	3	3.34	-	.90	1.00E00
cytosolic large ribosomal subunit	33	0	.67	-	< 0.2	1.00E00
spectrin-associated cytoskeleton	5	0	.10	-	< 0.2	1.00E00
proteasome accessory complex	22	0	.45	-	< 0.2	1.00E00
mitochondrial permeability transition pore complex	1	0	.02	-	< 0.2	1.00E00
beta-catenin destruction complex	8	0	.16	-	< 0.2	1.00E00
mitochondrial proton-transporting ATP synthase complex	22	0	.45	-	< 0.2	1.00E00
polycystin complex	2	0	.04	-	< 0.2	1.00E00
mitochondrial respiratory chain complex IV	6	0	.12	-	< 0.2	1.00E00
nucleolar chromatin	1	0	.02	-	< 0.2	1.00E00
mitochondrial respiratory chain complex III	3	0	.06	-	< 0.2	1.00E00
Mre11 complex	5	0	.10	-	< 0.2	1.00E00
intercellular canaliculus	6	0	.12	-	< 0.2	1.00E00
cytoplasmic side of membrane	37	0	.75	-	< 0.2	1.00E00
outer dynein arm	1	0	.02	-	< 0.2	1.00E00
mitochondrial respiratory chain complex II, succinate dehydrogenase complex (ubiquinone)	3	0	.06	-	< 0.2	1.00E00
mitochondrial respiratory chain complex I	37	0	.75	-	< 0.2	1.00E00
mitochondrial respiratory chain	53	0	1.08	-	< 0.2	1.00E00
ribbon synapse	1	0	.02	-	< 0.2	1.00E00
smooth endoplasmic reticulum membrane	3	0	.06	-	< 0.2	1.00E00
mitochondrial inner membrane presequence translocase complex	6	0	.12	-	< 0.2	1.00E00
mitochondrial inner membrane	347	5	7.06	-	.71	1.00E00
MLL1 complex	25	0	.51	-	< 0.2	1.00E00
cell pole	4	0	.08	-	< 0.2	1.00E00
mitochondrial outer membrane translocase complex	8	0	.16	-	< 0.2	1.00E00
cortical actin cytoskeleton	31	0	.63	-	< 0.2	1.00E00
cortical cytoskeleton	50	0	1.02	-	< 0.2	1.00E00
cytoplasmic side of early endosome membrane	2	0	.04	-	< 0.2	1.00E00
perinucleolar chromocenter	1	0	.02	-	< 0.2	1.00E00
lumenal side of endoplasmic reticulum membrane	6	0	.12	-	< 0.2	1.00E00
side of membrane	221	2	4.50	-	.44	1.00E00
pronucleus	21	0	.43	-	< 0.2	1.00E00
DNA-directed RNA polymerase I complex	14	0	.28	-	< 0.2	1.00E00
semaphorin receptor complex	1	0	.02	-	< 0.2	1.00E00
cytoplasmic side of endosome membrane	3	0	.06	-	< 0.2	1.00E00
endosome membrane	145	1	2.95	-	.34	1.00E00
ribosomal subunit	124	1	2.52	-	.40	1.00E00
chromocenter	12	0	.24	-	< 0.2	1.00E00
small nucleolar ribonucleoprotein complex	7	0	.14	-	< 0.2	1.00E00
nucleolus organizer region	1	0	.02	-	< 0.2	1.00E00
intermediate filament cytoskeleton	158	1	3.22	-	.31	1.00E00
telomeric heterochromatin	3	0	.06	-	< 0.2	1.00E00
TORC1 complex	6	0	.12	-	< 0.2	1.00E00
junctional sarcoplasmic reticulum membrane	1	0	.02	-	< 0.2	1.00E00
GAIT complex	5	0	.10	-	< 0.2	1.00E00
perichromatin fibrils	3	0	.06	-	< 0.2	1.00E00
autosome	2	0	.04	-	< 0.2	1.00E00
astrocyte end-foot	1	0	.02	-	< 0.2	1.00E00
nuclear telomeric heterochromatin	1	0	.02	-	< 0.2	1.00E00
podosome	15	0	.31	-	< 0.2	1.00E00
pericentric heterochromatin	11	0	.22	-	< 0.2	1.00E00

## Sheet: GO Molecular
Analysis Type: PANTHER Overrepresentation Test (release 20141219)
Annotation Version and Release Date: GO Ontology database Released 2015-03-10
Analyzed List: Nguni (Bos taurus)
Reference List: Bos taurus (all genes in database)
Bonferroni correction: TRUE
GO molecular function complete	Bos taurus - REFLIST (19799)	Nguni (403)	Nguni (expected)	Nguni (over/under)	Nguni (fold Enrichment)	Nguni (P-value)
monovalent cation:proton antiporter activity	9	1	.18	+	> 5	1.00E00
glutathione transferase activity	24	2	.49	+	4.09	1.00E00
heat shock protein binding	47	1	.96	+	1.05	1.00E00
basal RNA polymerase II transcription machinery binding	15	1	.31	+	3.28	1.00E00
basal transcription machinery binding	15	1	.31	+	3.28	1.00E00
protein dimerization activity	882	21	17.95	+	1.17	1.00E00
protein heterodimerization activity	362	10	7.37	+	1.36	1.00E00
RNA polymerase II transcription factor binding	82	3	1.67	+	1.80	1.00E00
glucosamine-6-phosphate deaminase activity	2	1	.04	+	> 5	1.00E00
RNA polymerase II core promoter proximal region sequence-specific DNA binding transcription factor activity involved in negative regulation of transcription	65	2	1.32	+	1.51	1.00E00
RNA polymerase II core promoter proximal region sequence-specific DNA binding transcription factor activity involved in positive regulation of transcription	129	6	2.63	+	2.29	1.00E00
RNA polymerase II transcription factor binding transcription factor activity	102	3	2.08	+	1.44	1.00E00
regulatory region nucleic acid binding	502	13	10.22	+	1.27	1.00E00
glucose:sodium symporter activity	1	1	.02	+	> 5	1.00E00
phenylpyruvate tautomerase activity	1	1	.02	+	> 5	1.00E00
RNA polymerase III activity	18	1	.37	+	2.73	1.00E00
phosphatidylinositol-4,5-bisphosphate 3-kinase activity	5	1	.10	+	> 5	1.00E00
lipid phosphatase activity	3	1	.06	+	> 5	1.00E00
voltage-gated potassium channel activity involved in ventricular cardiac muscle cell action potential repolarization	3	1	.06	+	> 5	1.00E00
acetyl-CoA:L-lysine N6-acetyltransferase	42	1	.85	+	1.17	1.00E00
transition metal ion binding	1300	30	26.46	+	1.13	1.00E00
D3 vitamins binding	2	1	.04	+	> 5	1.00E00
RNA polymerase II regulatory region DNA binding	287	10	5.84	+	1.71	1.00E00
dioxygenase activity	70	2	1.42	+	1.40	1.00E00
tachykinin receptor activity	3	1	.06	+	> 5	1.00E00
serotonin receptor activity	14	1	.28	+	3.51	1.00E00
GABA receptor activity	19	2	.39	+	> 5	1.00E00
DNA-directed RNA polymerase activity	37	1	.75	+	1.33	1.00E00
neuropeptide Y receptor activity	9	1	.18	+	> 5	1.00E00
nucleoside-triphosphatase regulator activity	109	4	2.22	+	1.80	1.00E00
protein self-association	30	2	.61	+	3.28	1.00E00
DNA-dependent ATPase activity	55	3	1.12	+	2.68	1.00E00
cytoskeletal protein binding	616	19	12.54	+	1.52	1.00E00
N-methyl-D-aspartate selective glutamate receptor activity	7	1	.14	+	> 5	1.00E00
DNA-directed DNA polymerase activity	24	2	.49	+	4.09	1.00E00
ionotropic glutamate receptor activity	17	3	.35	+	> 5	1.00E00
G-protein beta/gamma-subunit complex binding	20	1	.41	+	2.46	1.00E00
lipoprotein particle receptor binding	15	1	.31	+	3.28	1.00E00
neurotransmitter receptor activity	58	3	1.18	+	2.54	1.00E00
ubiquitin-like protein ligase activity	40	3	.81	+	3.68	1.00E00
N-acetyltransferase activity	67	2	1.36	+	1.47	1.00E00
MIT domain binding	2	1	.04	+	> 5	1.00E00
voltage-gated potassium channel activity involved in atrial cardiac muscle cell action potential repolarization	2	1	.04	+	> 5	1.00E00
prostaglandin E receptor activity	5	1	.10	+	> 5	1.00E00
prostaglandin receptor activity	8	1	.16	+	> 5	1.00E00
prostanoid receptor activity	9	1	.18	+	> 5	1.00E00
icosanoid receptor activity	14	1	.28	+	3.51	1.00E00
dopamine neurotransmitter receptor activity	4	1	.08	+	> 5	1.00E00
phosphatidic acid binding	6	1	.12	+	> 5	1.00E00
glutamate receptor activity	24	3	.49	+	> 5	1.00E00
bradykinin receptor activity	2	2	.04	+	> 5	1.00E00
ubiquitin protein ligase activity	40	3	.81	+	3.68	1.00E00
O-fucosylpeptide 3-beta-N-acetylglucosaminyltransferase activity	2	1	.04	+	> 5	1.00E00
extracellular ATP-gated cation channel activity	7	1	.14	+	> 5	1.00E00
dopamine receptor binding	8	1	.16	+	> 5	1.00E00
1,4-alpha-glucan branching enzyme activity	1	1	.02	+	> 5	1.00E00
gamma-glutamyltransferase activity	4	2	.08	+	> 5	1.00E00
adenyl nucleotide binding	1268	26	25.81	+	1.01	1.00E00
G-protein coupled receptor binding	176	6	3.58	+	1.67	1.00E00
cargo receptor activity	68	2	1.38	+	1.44	1.00E00
Roundabout binding	4	1	.08	+	> 5	1.00E00
beta-ureidopropionase activity	1	1	.02	+	> 5	1.00E00
peptide receptor activity	107	4	2.18	+	1.84	1.00E00
beta-tubulin binding	26	1	.53	+	1.89	1.00E00
interleukin-1, Type II, blocking receptor activity	1	1	.02	+	> 5	1.00E00
catalytic activity	5048	121	102.75	+	1.18	1.00E00
ubiquitin protein ligase binding	172	7	3.50	+	2.00	1.00E00
ubiquitin conjugating enzyme binding	8	2	.16	+	> 5	1.00E00
interleukin-1 receptor activity	6	1	.12	+	> 5	1.00E00
low-density lipoprotein particle receptor binding	12	1	.24	+	4.09	1.00E00
voltage-gated potassium channel activity involved in cardiac muscle cell action potential repolarization	6	1	.12	+	> 5	1.00E00
ankyrin binding	14	1	.28	+	3.51	1.00E00
purinergic nucleotide receptor activity	22	2	.45	+	4.47	1.00E00
G-protein coupled nucleotide receptor activity	14	1	.28	+	3.51	1.00E00
L-serine transmembrane transporter activity	8	1	.16	+	> 5	1.00E00
protein-arginine N-methyltransferase activity	10	1	.20	+	4.91	1.00E00
arginine N-methyltransferase activity	10	1	.20	+	4.91	1.00E00
CARD domain binding	6	1	.12	+	> 5	1.00E00
L-amino acid transmembrane transporter activity	33	1	.67	+	1.49	1.00E00
neutral amino acid transmembrane transporter activity	21	1	.43	+	2.34	1.00E00
platelet-derived growth factor binding	11	1	.22	+	4.47	1.00E00
ATP-gated ion channel activity	7	1	.14	+	> 5	1.00E00
channel inhibitor activity	22	2	.45	+	4.47	1.00E00
channel regulator activity	63	3	1.28	+	2.34	1.00E00
hexose transmembrane transporter activity	9	1	.18	+	> 5	1.00E00
monosaccharide transmembrane transporter activity	11	1	.22	+	4.47	1.00E00
carbohydrate transmembrane transporter activity	27	1	.55	+	1.82	1.00E00
ubiquitinyl hydrolase activity	73	2	1.49	+	1.35	1.00E00
histone methyltransferase activity (H4-R3 specific)	5	1	.10	+	> 5	1.00E00
small protein activating enzyme activity	10	1	.20	+	4.91	1.00E00
protein-DNA loading ATPase activity	6	1	.12	+	> 5	1.00E00
glucose transmembrane transporter activity	7	1	.14	+	> 5	1.00E00
chloride transmembrane transporter activity	57	3	1.16	+	2.59	1.00E00
bicarbonate transmembrane transporter activity	12	1	.24	+	4.09	1.00E00
inorganic anion transmembrane transporter activity	93	4	1.89	+	2.11	1.00E00
organic cation transmembrane transporter activity	21	1	.43	+	2.34	1.00E00
enhancer binding	71	5	1.45	+	3.46	1.00E00
protein kinase A regulatory subunit binding	8	1	.16	+	> 5	1.00E00
protein kinase A catalytic subunit binding	10	2	.20	+	> 5	1.00E00
clathrin light chain binding	3	1	.06	+	> 5	1.00E00
cAMP-dependent protein kinase regulator activity	7	1	.14	+	> 5	1.00E00
glycine N-acyltransferase activity	5	1	.10	+	> 5	1.00E00
ephrin receptor binding	20	1	.41	+	2.46	1.00E00
metal ion transmembrane transporter activity	349	9	7.10	+	1.27	1.00E00
metal ion binding	3018	69	61.43	+	1.12	1.00E00
vitamin transporter activity	15	1	.31	+	3.28	1.00E00
endonuclease activity, active with either ribo- or deoxyribonucleic acids and producing 5'-phosphomonoesters	26	1	.53	+	1.89	1.00E00
endoribonuclease activity, producing 5'-phosphomonoesters	14	1	.28	+	3.51	1.00E00
peptide N-acetyltransferase activity	9	1	.18	+	> 5	1.00E00
ATPase activity	346	10	7.04	+	1.42	1.00E00
carbon-nitrogen ligase activity, with glutamine as amido-N-donor	12	2	.24	+	> 5	1.00E00
ligase activity, forming carbon-nitrogen bonds	51	3	1.04	+	2.89	1.00E00
ligase activity, forming carbon-sulfur bonds	31	3	.63	+	4.75	1.00E00
ligase activity, forming aminoacyl-tRNA and related compounds	43	2	.88	+	2.29	1.00E00
ligase activity, forming carbon-oxygen bonds	43	2	.88	+	2.29	1.00E00
ligase activity	230	11	4.68	+	2.35	1.00E00
intramolecular oxidoreductase activity, transposing C=C bonds	7	2	.14	+	> 5	1.00E00
intramolecular oxidoreductase activity, interconverting keto- and enol-groups	1	1	.02	+	> 5	1.00E00
intramolecular oxidoreductase activity, interconverting aldoses and ketoses	10	1	.20	+	4.91	1.00E00
intramolecular oxidoreductase activity	41	4	.83	+	4.79	1.00E00
isomerase activity	131	4	2.67	+	1.50	1.00E00
sequence-specific DNA binding	712	18	14.49	+	1.24	1.00E00
protease binding	67	4	1.36	+	2.93	1.00E00
phosphorus-oxygen lyase activity	23	2	.47	+	4.27	1.00E00
oxo-acid-lyase activity	4	1	.08	+	> 5	1.00E00
carboxy-lyase activity	28	1	.57	+	1.75	1.00E00
carbon-carbon lyase activity	40	2	.81	+	2.46	1.00E00
drug transporter activity	14	1	.28	+	3.51	1.00E00
sugar transmembrane transporter activity	16	1	.33	+	3.07	1.00E00
lyase activity	141	4	2.87	+	1.39	1.00E00
GABA-A receptor activity	16	2	.33	+	> 5	1.00E00
hydrolase activity, acting on carbon-nitrogen (but not peptide) bonds, in cyclic amidines	28	2	.57	+	3.51	1.00E00
hydrolase activity, acting on carbon-nitrogen (but not peptide) bonds, in linear amides	52	4	1.06	+	3.78	1.00E00
hydrolase activity, acting on carbon-nitrogen (but not peptide) bonds	104	7	2.12	+	3.31	1.00E00
ether hydrolase activity	4	1	.08	+	> 5	1.00E00
hydrolase activity, acting on ether bonds	7	1	.14	+	> 5	1.00E00
cysteine-type endopeptidase inhibitor activity	47	2	.96	+	2.09	1.00E00
protein serine/threonine phosphatase inhibitor activity	5	1	.10	+	> 5	1.00E00
protein phosphatase inhibitor activity	14	1	.28	+	3.51	1.00E00
cAMP-dependent protein kinase inhibitor activity	8	1	.16	+	> 5	1.00E00
cyclin-dependent protein serine/threonine kinase inhibitor activity	12	1	.24	+	4.09	1.00E00
protein kinase inhibitor activity	46	3	.94	+	3.20	1.00E00
enzyme inhibitor activity	273	9	5.56	+	1.62	1.00E00
calcidiol binding	1	1	.02	+	> 5	1.00E00
dopamine neurotransmitter receptor activity, coupled via Gs	2	1	.04	+	> 5	1.00E00
misfolded protein binding	7	1	.14	+	> 5	1.00E00
substrate-specific transporter activity	880	22	17.91	+	1.23	1.00E00
ubiquitin-specific protease activity	70	2	1.42	+	1.40	1.00E00
substrate-specific transmembrane transporter activity	752	20	15.31	+	1.31	1.00E00
ubiquitin-protein transferase activity	246	8	5.01	+	1.60	1.00E00
inorganic cation transmembrane transporter activity	440	12	8.96	+	1.34	1.00E00
phosphatidylinositol phosphate phosphatase activity	17	2	.35	+	> 5	1.00E00
serine transmembrane transporter activity	8	1	.16	+	> 5	1.00E00
ubiquitin activating enzyme activity	3	1	.06	+	> 5	1.00E00
translation initiation factor activity	43	1	.88	+	1.14	1.00E00
inositol trisphosphate kinase activity	7	1	.14	+	> 5	1.00E00
inositol tetrakisphosphate kinase activity	2	1	.04	+	> 5	1.00E00
phenylalanine-tRNA ligase activity	5	1	.10	+	> 5	1.00E00
mRNA 3'-UTR binding	26	1	.53	+	1.89	1.00E00
cysteine-tRNA ligase activity	2	1	.04	+	> 5	1.00E00
mRNA binding	102	3	2.08	+	1.44	1.00E00
aminoacyl-tRNA ligase activity	43	2	.88	+	2.29	1.00E00
tRNA adenylyltransferase activity	1	1	.02	+	> 5	1.00E00
double-stranded RNA binding	40	1	.81	+	1.23	1.00E00
NADP binding	31	1	.63	+	1.58	1.00E00
RNA helicase activity	29	1	.59	+	1.69	1.00E00
flavin adenine dinucleotide binding	63	2	1.28	+	1.56	1.00E00
RNA binding	1299	32	26.44	+	1.21	1.00E00
E-box binding	27	1	.55	+	1.82	1.00E00
cytosine C-5 DNA demethylase activity	2	1	.04	+	> 5	1.00E00
transmembrane transporter activity	824	23	16.77	+	1.37	1.00E00
thyroxine 5'-deiodinase activity	4	1	.08	+	> 5	1.00E00
transcription coactivator activity	169	6	3.44	+	1.74	1.00E00
voltage-gated cation channel activity	127	6	2.59	+	2.32	1.00E00
Rac GTPase binding	23	1	.47	+	2.14	1.00E00
steroid hormone receptor activity	54	2	1.10	+	1.82	1.00E00
RNA polymerase II distal enhancer sequence-specific DNA binding transcription factor activity	68	3	1.38	+	2.17	1.00E00
phosphatidylinositol bisphosphate kinase activity	5	1	.10	+	> 5	1.00E00
substrate-specific channel activity	360	13	7.33	+	1.77	1.00E00
gated channel activity	272	12	5.54	+	2.17	1.00E00
ligand-gated channel activity	121	7	2.46	+	2.84	1.00E00
sulfur compound binding	126	5	2.56	+	1.95	1.00E00
voltage-gated channel activity	153	6	3.11	+	1.93	1.00E00
FAD binding	7	1	.14	+	> 5	1.00E00
growth factor receptor binding	101	3	2.06	+	1.46	1.00E00
wide pore channel activity	12	2	.24	+	> 5	1.00E00
superoxide-generating NADPH oxidase activator activity	4	1	.08	+	> 5	1.00E00
four-way junction DNA binding	8	1	.16	+	> 5	1.00E00
sodium ion transmembrane transporter activity	114	3	2.32	+	1.29	1.00E00
passive transmembrane transporter activity	371	15	7.55	+	1.99	1.00E00
potassium ion transmembrane transporter activity	127	4	2.59	+	1.55	1.00E00
hydrogen ion transmembrane transporter activity	92	3	1.87	+	1.60	1.00E00
monovalent inorganic cation transmembrane transporter activity	311	10	6.33	+	1.58	1.00E00
amylase activity	3	1	.06	+	> 5	1.00E00
ion transmembrane transporter activity	700	19	14.25	+	1.33	1.00E00
G-protein coupled purinergic nucleotide receptor activity	14	1	.28	+	3.51	1.00E00
calcium-dependent cysteine-type endopeptidase activity	19	1	.39	+	2.59	1.00E00
cysteine-type endopeptidase activity	86	2	1.75	+	1.14	1.00E00
disulfide oxidoreductase activity	27	1	.55	+	1.82	1.00E00
protein disulfide oxidoreductase activity	24	1	.49	+	2.05	1.00E00
aspartic-type endopeptidase activity	72	3	1.47	+	2.05	1.00E00
sodium channel activity	31	1	.63	+	1.58	1.00E00
glucuronosyltransferase activity	25	1	.51	+	1.97	1.00E00
placental growth factor-activated receptor activity	1	1	.02	+	> 5	1.00E00
protein-arginine omega-N asymmetric methyltransferase activity	8	1	.16	+	> 5	1.00E00
protein-arginine omega-N monomethyltransferase activity	3	1	.06	+	> 5	1.00E00
dopamine binding	5	1	.10	+	> 5	1.00E00
potassium channel activity	110	4	2.24	+	1.79	1.00E00
calcium channel activity	88	2	1.79	+	1.12	1.00E00
cation channel activity	262	8	5.33	+	1.50	1.00E00
ATP-dependent peptidase activity	7	1	.14	+	> 5	1.00E00
channel-conductance-controlling ATPase activity	1	1	.02	+	> 5	1.00E00
[heparan sulfate]-glucosamine N-sulfotransferase activity	4	1	.08	+	> 5	1.00E00
G-protein coupled peptide receptor activity	105	4	2.14	+	1.87	1.00E00
taste receptor activity	14	1	.28	+	3.51	1.00E00
VEGF-B-activated receptor activity	1	1	.02	+	> 5	1.00E00
VEGF-A-activated receptor activity	1	1	.02	+	> 5	1.00E00
chloride channel activity	46	3	.94	+	3.20	1.00E00
anion channel activity	53	3	1.08	+	2.78	1.00E00
dopachrome isomerase activity	2	2	.04	+	> 5	1.00E00
delayed rectifier potassium channel activity	33	3	.67	+	4.47	1.00E00
A-type (transient outward) potassium channel activity	2	2	.04	+	> 5	1.00E00
diphthine synthase activity	1	1	.02	+	> 5	1.00E00
ammonium transmembrane transporter activity	14	1	.28	+	3.51	1.00E00
heme-copper terminal oxidase activity	25	1	.51	+	1.97	1.00E00
voltage-gated potassium channel activity	76	4	1.55	+	2.59	1.00E00
voltage-gated sodium channel activity	19	1	.39	+	2.59	1.00E00
calcium channel regulator activity	21	1	.43	+	2.34	1.00E00
voltage-gated calcium channel activity	35	1	.71	+	1.40	1.00E00
voltage-gated ion channel activity	153	6	3.11	+	1.93	1.00E00
gap junction channel activity	8	2	.16	+	> 5	1.00E00
inward rectifier potassium channel activity	16	1	.33	+	3.07	1.00E00
anion transmembrane transporter activity	217	5	4.42	+	1.13	1.00E00
extracellular-glutamate-gated ion channel activity	17	3	.35	+	> 5	1.00E00
bitter taste receptor activity	7	1	.14	+	> 5	1.00E00
hydrolase activity, acting on glycosyl bonds	122	5	2.48	+	2.01	1.00E00
excitatory extracellular ligand-gated ion channel activity	44	4	.90	+	4.47	1.00E00
extracellular ligand-gated ion channel activity	69	6	1.40	+	4.27	1.00E00
hydrolase activity	2179	47	44.35	+	1.06	1.00E00
transferase activity, transferring sulfur-containing groups	63	2	1.28	+	1.56	1.00E00
dCMP deaminase activity	1	1	.02	+	> 5	1.00E00
ion channel activity	349	13	7.10	+	1.83	1.00E00
transporter activity	1093	29	22.25	+	1.30	1.00E00
nucleotidyltransferase activity	102	4	2.08	+	1.93	1.00E00
cytochrome-c oxidase activity	25	1	.51	+	1.97	1.00E00
cytidylate kinase activity	4	1	.08	+	> 5	1.00E00
phosphotransferase activity, phosphate group as acceptor	28	1	.57	+	1.75	1.00E00
transferase activity, transferring phosphorus-containing groups	849	19	17.28	+	1.10	1.00E00
sphingosine-1-phosphate phosphatase activity	3	1	.06	+	> 5	1.00E00
NF-kappaB binding	20	1	.41	+	2.46	1.00E00
extracellular matrix structural constituent	36	4	.73	+	> 5	1.00E00
transferase activity, transferring alkyl or aryl (other than methyl) groups	50	2	1.02	+	1.97	1.00E00
transferase activity, transferring pentosyl groups	48	1	.98	+	1.02	1.00E00
transferase activity, transferring hexosyl groups	165	6	3.36	+	1.79	1.00E00
transferase activity, transferring glycosyl groups	254	8	5.17	+	1.55	1.00E00
transferase activity, transferring amino-acyl groups	17	2	.35	+	> 5	1.00E00
cholinesterase activity	3	1	.06	+	> 5	1.00E00
transferase activity, transferring acyl groups	216	5	4.40	+	1.14	1.00E00
transferase activity, transferring one-carbon groups	175	6	3.56	+	1.68	1.00E00
transferase activity	1904	51	38.76	+	1.32	1.00E00
modified amino acid binding	31	3	.63	+	4.75	1.00E00
fatty acid ligase activity	14	2	.28	+	> 5	1.00E00
protein kinase A binding	28	2	.57	+	3.51	1.00E00
actin filament binding	95	2	1.93	+	1.03	1.00E00
tubulin binding	217	5	4.42	+	1.13	1.00E00
bHLH transcription factor binding	20	1	.41	+	2.46	1.00E00
nucleosomal DNA binding	28	1	.57	+	1.75	1.00E00
nucleosome binding	38	1	.77	+	1.29	1.00E00
oxidoreductase activity, acting on paired donors, with incorporation or reduction of molecular oxygen, 2-oxoglutarate as one donor, and incorporation of one atom each of oxygen into both donors	46	2	.94	+	2.14	1.00E00
DNA clamp loader activity	6	1	.12	+	> 5	1.00E00
damaged DNA binding	42	1	.85	+	1.17	1.00E00
chromatin binding	404	12	8.22	+	1.46	1.00E00
DNA binding	1566	32	31.88	+	1.00	1.00E00
nucleic acid binding	3279	69	66.74	+	1.03	1.00E00
histone pre-mRNA DCP binding	3	1	.06	+	> 5	1.00E00
molecular_function	14141	307	287.83	+	1.07	1.00E00
adenyl ribonucleotide binding	1263	26	25.71	+	1.01	1.00E00
activating transcription factor binding	47	2	.96	+	2.09	1.00E00
mitogen-activated protein kinase kinase kinase binding	9	1	.18	+	> 5	1.00E00
titin binding	10	1	.20	+	4.91	1.00E00
inositol phosphate phosphatase activity	8	1	.16	+	> 5	1.00E00
phosphatidylinositol kinase activity	13	1	.26	+	3.78	1.00E00
non-membrane spanning protein tyrosine kinase activity	40	3	.81	+	3.68	1.00E00
protein tyrosine kinase activity	112	4	2.28	+	1.75	1.00E00
protein serine/threonine/tyrosine kinase activity	34	2	.69	+	2.89	1.00E00
protein-N-terminal glutamine amidohydrolase activity	1	1	.02	+	> 5	1.00E00
RNA 7-methylguanosine cap binding	5	1	.10	+	> 5	1.00E00
carboxylic acid binding	106	3	2.16	+	1.39	1.00E00
RNA cap binding	8	1	.16	+	> 5	1.00E00
carbohydrate derivative binding	1849	41	37.64	+	1.09	1.00E00
C2H2 zinc finger domain binding	14	1	.28	+	3.51	1.00E00
N-acetylglucosaminyl-proteoglycan 4-beta-glucuronosyltransferase activity	1	1	.02	+	> 5	1.00E00
glucuronosyl-N-acetylglucosaminyl-proteoglycan 4-alpha-N-acetylglucosaminyltransferase activity	1	1	.02	+	> 5	1.00E00
miRNA binding	10	1	.20	+	4.91	1.00E00
siRNA binding	5	1	.10	+	> 5	1.00E00
inositol trisphosphate phosphatase activity	3	1	.06	+	> 5	1.00E00
queuine tRNA-ribosyltransferase activity	2	1	.04	+	> 5	1.00E00
receptor tyrosine kinase binding	36	1	.73	+	1.36	1.00E00
histone-arginine N-methyltransferase activity	9	1	.18	+	> 5	1.00E00
RNA polymerase II core binding	12	1	.24	+	4.09	1.00E00
[heparan sulfate]-glucosamine 3-sulfotransferase 1 activity	2	1	.04	+	> 5	1.00E00
histone serine kinase activity	6	1	.12	+	> 5	1.00E00
histone kinase activity	16	1	.33	+	3.07	1.00E00
SH3 domain binding	48	2	.98	+	2.05	1.00E00
transcription factor binding transcription factor activity	360	8	7.33	+	1.09	1.00E00
protein binding transcription factor activity	362	8	7.37	+	1.09	1.00E00
core promoter proximal region sequence-specific DNA binding	186	9	3.79	+	2.38	1.00E00
RNA polymerase II core promoter proximal region sequence-specific DNA binding transcription factor activity	185	8	3.77	+	2.12	1.00E00
sequence-specific DNA binding RNA polymerase II transcription factor activity	387	10	7.88	+	1.27	1.00E00
RNA polymerase II distal enhancer sequence-specific DNA binding	51	5	1.04	+	4.82	1.00E00
Tat protein binding	4	1	.08	+	> 5	1.00E00
neuropeptide hormone activity	18	1	.37	+	2.73	1.00E00
RNA polymerase II core promoter proximal region sequence-specific DNA binding	170	8	3.46	+	2.31	1.00E00
RNA polymerase II regulatory region sequence-specific DNA binding	285	10	5.80	+	1.72	1.00E00
transcription regulatory region sequence-specific DNA binding	342	12	6.96	+	1.72	1.00E00
regulatory region DNA binding	502	13	10.22	+	1.27	1.00E00
inositol-1,4,5-trisphosphate 3-kinase activity	6	1	.12	+	> 5	1.00E00
integrin binding	64	2	1.30	+	1.54	1.00E00
RNA polymerase activity	37	1	.75	+	1.33	1.00E00
DNA polymerase activity	27	2	.55	+	3.64	1.00E00
carbamoyl-phosphate synthase (glutamine-hydrolyzing) activity	2	1	.04	+	> 5	1.00E00
carbamoyl-phosphate synthase (ammonia) activity	2	1	.04	+	> 5	1.00E00
JUN kinase binding	4	1	.08	+	> 5	1.00E00
selenium binding	8	1	.16	+	> 5	1.00E00
tumor necrosis factor receptor binding	26	1	.53	+	1.89	1.00E00
platelet-derived growth factor receptor binding	9	2	.18	+	> 5	1.00E00
phosphatidylethanolamine binding	5	1	.10	+	> 5	1.00E00
protein kinase C inhibitor activity	1	1	.02	+	> 5	1.00E00
insulin receptor binding	27	2	.55	+	3.64	1.00E00
epidermal growth factor receptor binding	22	1	.45	+	2.23	1.00E00
fucosyltransferase activity	12	1	.24	+	4.09	1.00E00
argininosuccinate synthase activity	1	1	.02	+	> 5	1.00E00
oxidoreductase activity, acting on peroxide as acceptor	30	1	.61	+	1.64	1.00E00
heparan sulfate proteoglycan binding	11	1	.22	+	4.47	1.00E00
proteoglycan binding	18	2	.37	+	> 5	1.00E00
oxidoreductase activity, acting on a heme group of donors, oxygen as acceptor	25	1	.51	+	1.97	1.00E00
oxidoreductase activity, acting on a heme group of donors	25	1	.51	+	1.97	1.00E00
frizzled binding	38	2	.77	+	2.59	1.00E00
receptor binding	1067	29	21.72	+	1.34	1.00E00
oxidoreductase activity, acting on a sulfur group of donors	42	1	.85	+	1.17	1.00E00
adenylate kinase activity	7	1	.14	+	> 5	1.00E00
adenylate cyclase activity	8	2	.16	+	> 5	1.00E00
phospholipid-translocating ATPase activity	17	1	.35	+	2.89	1.00E00
oxidoreductase activity, acting on NAD(P)H, quinone or similar compound as acceptor	33	1	.67	+	1.49	1.00E00
ATP-dependent RNA helicase activity	28	1	.57	+	1.75	1.00E00
structural constituent of myelin sheath	2	1	.04	+	> 5	1.00E00
protein domain specific binding	370	13	7.53	+	1.73	1.00E00
protein phosphatase binding	78	3	1.59	+	1.89	1.00E00
phosphatase binding	114	3	2.32	+	1.29	1.00E00
protein kinase binding	342	7	6.96	+	1.01	1.00E00
RNA polymerase binding	22	1	.45	+	2.23	1.00E00
oxidoreductase activity, acting on the CH-CH group of donors, NAD or NADP as acceptor	17	1	.35	+	2.89	1.00E00
oxidoreductase activity, acting on the CH-CH group of donors	50	2	1.02	+	1.97	1.00E00
calmodulin-dependent protein kinase activity	15	1	.31	+	3.28	1.00E00
AMP-activated protein kinase activity	3	1	.06	+	> 5	1.00E00
transmembrane receptor protein serine/threonine kinase activity	12	1	.24	+	4.09	1.00E00
protein serine/threonine kinase inhibitor activity	24	3	.49	+	> 5	1.00E00
protein deacetylase activity	24	1	.49	+	2.05	1.00E00
prostaglandin-endoperoxide synthase activity	2	1	.04	+	> 5	1.00E00
demethylase activity	21	1	.43	+	2.34	1.00E00
clathrin binding	22	1	.45	+	2.23	1.00E00
aspartic-type peptidase activity	73	3	1.49	+	2.02	1.00E00
polysaccharide binding	18	1	.37	+	2.73	1.00E00
carbohydrate binding	149	5	3.03	+	1.65	1.00E00
enzyme regulator activity	541	13	11.01	+	1.18	1.00E00
metal cluster binding	50	2	1.02	+	1.97	1.00E00
peroxidase activity	29	1	.59	+	1.69	1.00E00
protein complex binding	639	15	13.01	+	1.15	1.00E00
4 iron, 4 sulfur cluster binding	22	1	.45	+	2.23	1.00E00
2 iron, 2 sulfur cluster binding	20	1	.41	+	2.46	1.00E00
iron-sulfur cluster binding	50	2	1.02	+	1.97	1.00E00
semaphorin receptor binding	9	2	.18	+	> 5	1.00E00
microfibril binding	1	1	.02	+	> 5	1.00E00
transforming growth factor beta binding	12	1	.24	+	4.09	1.00E00
chloride channel regulator activity	4	1	.08	+	> 5	1.00E00
sodium channel regulator activity	16	1	.33	+	3.07	1.00E00
carbohydrate transporter activity	27	1	.55	+	1.82	1.00E00
vitamin D response element binding	3	1	.06	+	> 5	1.00E00
DNA secondary structure binding	12	1	.24	+	4.09	1.00E00
deaminase activity	24	3	.49	+	> 5	1.00E00
Rho GTPase binding	53	2	1.08	+	1.85	1.00E00
histone methyltransferase activity (H2A-R3 specific)	1	1	.02	+	> 5	1.00E00
histone methyltransferase activity (H3-R2 specific)	1	1	.02	+	> 5	1.00E00
acetylglucosaminyltransferase activity	34	2	.69	+	2.89	1.00E00
deacetylase activity	33	2	.67	+	2.98	1.00E00
phosphatase inhibitor activity	17	1	.35	+	2.89	1.00E00
kinase inhibitor activity	49	3	1.00	+	3.01	1.00E00
actinin binding	17	1	.35	+	2.89	1.00E00
protein homodimerization activity	489	15	9.95	+	1.51	1.00E00
identical protein binding	837	25	17.04	+	1.47	1.00E00
phosphatase regulator activity	40	1	.81	+	1.23	1.00E00
kinase regulator activity	115	3	2.34	+	1.28	1.00E00
nucleobase-containing compound kinase activity	40	1	.81	+	1.23	1.00E00
nucleotide kinase activity	16	1	.33	+	3.07	1.00E00
myosin binding	34	1	.69	+	1.44	1.00E00
GTPase activator activity	80	2	1.63	+	1.23	1.00E00
GTPase inhibitor activity	4	1	.08	+	> 5	1.00E00
GDP-dissociation inhibitor activity	9	1	.18	+	> 5	1.00E00
RNA polymerase II carboxy-terminal domain kinase activity	13	1	.26	+	3.78	1.00E00
ARF guanyl-nucleotide exchange factor activity	15	2	.31	+	> 5	1.00E00
protein kinase C binding	27	1	.55	+	1.82	1.00E00
activin-activated receptor activity	5	1	.10	+	> 5	1.00E00
transforming growth factor beta receptor, cytoplasmic mediator activity	4	1	.08	+	> 5	1.00E00
SH3/SH2 adaptor activity	14	1	.28	+	3.51	1.00E00
enzyme binding	1129	28	22.98	+	1.22	1.00E00
kinesin binding	24	2	.49	+	4.09	1.00E00
glycoprotein binding	58	2	1.18	+	1.69	1.00E00
cation transmembrane transporter activity	524	14	10.67	+	1.31	1.00E00
protein phosphatase regulator activity	33	1	.67	+	1.49	1.00E00
protein kinase regulator activity	101	3	2.06	+	1.46	1.00E00
receptor signaling protein activity	112	4	2.28	+	1.75	1.00E00
sodium channel inhibitor activity	4	1	.08	+	> 5	1.00E00
chemorepellent activity	8	2	.16	+	> 5	1.00E00
scavenger receptor activity	57	2	1.16	+	1.72	1.00E00
chloride channel inhibitor activity	3	1	.06	+	> 5	1.00E00
amino acid binding	52	3	1.06	+	2.83	1.00E00
glycine binding	10	1	.20	+	4.91	1.00E00
inositol tetrakisphosphate 3-kinase activity	1	1	.02	+	> 5	1.00E00
ubiquitin-like protein conjugating enzyme binding	9	2	.18	+	> 5	1.00E00
1-phosphatidylinositol-4-phosphate 3-kinase activity	7	1	.14	+	> 5	1.00E00
phosphatidylinositol 3-kinase activity	11	1	.22	+	4.47	1.00E00
transforming growth factor beta-activated receptor activity	12	1	.24	+	4.09	1.00E00
vascular endothelial growth factor-activated receptor activity	6	1	.12	+	> 5	1.00E00
ubiquitin-like protein ligase binding	172	7	3.50	+	2.00	1.00E00
glutathione binding	4	1	.08	+	> 5	1.00E00
cation:cation antiporter activity	20	1	.41	+	2.46	1.00E00
cholesterol binding	26	1	.53	+	1.89	1.00E00
growth factor binding	97	5	1.97	+	2.53	1.00E00
G-protein activated inward rectifier potassium channel activity	6	1	.12	+	> 5	1.00E00
phosphatidylinositol phosphate 5-phosphatase activity	9	1	.18	+	> 5	1.00E00
phosphatidylinositol trisphosphate phosphatase activity	5	2	.10	+	> 5	1.00E00
SH2 domain binding	25	1	.51	+	1.97	1.00E00
cyclin-dependent protein serine/threonine kinase regulator activity	21	1	.43	+	2.34	1.00E00
ion channel binding	56	2	1.14	+	1.75	1.00E00
peptide-aspartate beta-dioxygenase activity	1	1	.02	+	> 5	1.00E00
pituitary adenylate cyclase activating polypeptide activity	1	1	.02	+	> 5	1.00E00
peptide alpha-N-acetyltransferase activity	8	1	.16	+	> 5	1.00E00
laminin-1 binding	4	1	.08	+	> 5	1.00E00
laminin binding	19	1	.39	+	2.59	1.00E00
dolichyl-diphosphooligosaccharide-protein glycotransferase activity	6	1	.12	+	> 5	1.00E00
nucleotide receptor activity	22	2	.45	+	4.47	1.00E00
oligosaccharyl transferase activity	6	1	.12	+	> 5	1.00E00
alpha-amylase activity	2	1	.04	+	> 5	1.00E00
hydrolase activity, hydrolyzing O-glycosyl compounds	103	5	2.10	+	2.38	1.00E00
nucleoside diphosphate kinase activity	18	1	.37	+	2.73	1.00E00
PDZ domain binding	55	3	1.12	+	2.68	1.00E00
endoribonuclease activity	28	1	.57	+	1.75	1.00E00
nucleotide binding	2040	44	41.52	+	1.06	1.00E00
transmembrane receptor protein kinase activity	66	2	1.34	+	1.49	1.00E00
RNA polymerase II transcription regulatory region sequence-specific DNA binding transcription factor activity involved in positive regulation of transcription	180	6	3.66	+	1.64	1.00E00
RNA polymerase II transcription regulatory region sequence-specific DNA binding transcription factor activity involved in negative regulation of transcription	84	2	1.71	+	1.17	1.00E00
adenylyltransferase activity	16	1	.33	+	3.07	1.00E00
peptide hormone receptor binding	9	1	.18	+	> 5	1.00E00
PTB domain binding	3	1	.06	+	> 5	1.00E00
endoribonuclease activity, cleaving siRNA-paired mRNA	1	1	.02	+	> 5	1.00E00
RNA polymerase II distal enhancer sequence-specific DNA binding transcription factor activity involved in positive regulation of transcription	21	1	.43	+	2.34	1.00E00
small molecule binding	2221	48	45.21	+	1.06	1.00E00
catecholamine binding	8	1	.16	+	> 5	1.00E00
zinc ion binding	1035	29	21.07	+	1.38	1.00E00
scaffold protein binding	25	2	.51	+	3.93	1.00E00
pattern binding	18	1	.37	+	2.73	1.00E00
sterol binding	29	1	.59	+	1.69	1.00E00
cysteine-type peptidase activity	133	3	2.71	+	1.11	1.00E00
7-dehydrocholesterol reductase activity	1	1	.02	+	> 5	1.00E00
G-protein coupled amine receptor activity	48	1	.98	+	1.02	1.00E00
ubiquitin-like protein transferase activity	261	8	5.31	+	1.51	1.00E00
ubiquitin-like protein-specific protease activity	77	2	1.57	+	1.28	1.00E00
Atg8 activating enzyme activity	1	1	.02	+	> 5	1.00E00
Atg12 activating enzyme activity	1	1	.02	+	> 5	1.00E00
heparin binding	88	3	1.79	+	1.67	1.00E00
ion channel inhibitor activity	21	2	.43	+	4.68	1.00E00
pre-mRNA binding	10	1	.20	+	4.91	1.00E00
oxidoreductase activity	663	14	13.50	+	1.04	1.00E00
sodium:proton antiporter activity	9	1	.18	+	> 5	1.00E00
guanine deaminase activity	1	1	.02	+	> 5	1.00E00
lipase inhibitor activity	9	1	.18	+	> 5	1.00E00
alcohol binding	59	2	1.20	+	1.67	1.00E00
cyclase activity	20	2	.41	+	4.91	1.00E00
organic acid binding	106	3	2.16	+	1.39	1.00E00
amine binding	8	1	.16	+	> 5	1.00E00
RNA polymerase core enzyme binding	15	1	.31	+	3.28	1.00E00
solute:sodium symporter activity	46	1	.94	+	1.07	1.00E00
signaling adaptor activity	28	1	.57	+	1.75	1.00E00
cation binding	3065	74	62.39	+	1.19	1.00E00
anion binding	2178	46	44.33	+	1.04	1.00E00
ion binding	4801	111	97.72	+	1.14	1.00E00
purinergic receptor activity	26	2	.53	+	3.78	1.00E00
phosphatidylinositol-3,4,5-trisphosphate 5-phosphatase activity	2	1	.04	+	> 5	1.00E00
heparan sulfate sulfotransferase activity	10	2	.20	+	> 5	1.00E00
chemoattractant activity	18	2	.37	+	> 5	1.00E00
histone methyltransferase activity	49	1	1.00	+	1.00	1.00E00
ubiquitin binding	65	3	1.32	+	2.27	1.00E00
N-acyltransferase activity	84	3	1.71	+	1.75	1.00E00
transcription regulatory region DNA binding	494	13	10.06	+	1.29	1.00E00
acetyltransferase activity	78	2	1.59	+	1.26	1.00E00
long-chain fatty acid-CoA ligase activity	12	2	.24	+	> 5	1.00E00
phospholipid transporter activity	32	1	.65	+	1.54	1.00E00
RNA polymerase II transcription factor binding transcription factor activity involved in negative regulation of transcription	32	1	.65	+	1.54	1.00E00
RNA polymerase II transcription factor binding transcription factor activity involved in positive regulation of transcription	34	1	.69	+	1.44	1.00E00
hyaluronic acid binding	21	4	.43	+	> 5	1.00E00
peptide-glutamate-N-acetyltransferase activity	2	1	.04	+	> 5	1.00E00
DNA demethylase activity	3	1	.06	+	> 5	1.00E00
glycosaminoglycan binding	124	7	2.52	+	2.77	1.00E00
inositol-polyphosphate 5-phosphatase activity	1	1	.02	+	> 5	1.00E00
peptide-serine-N-acetyltransferase activity	2	1	.04	+	> 5	1.00E00
serotonin binding	8	1	.16	+	> 5	1.00E00
ATP binding	1242	26	25.28	+	1.03	1.00E00
tropomyosin binding	13	1	.26	+	3.78	1.00E00
insulin-like growth factor binding	24	1	.49	+	2.05	1.00E00
collagen binding	45	3	.92	+	3.28	1.00E00
calmodulin binding	73	2	1.49	+	1.35	1.00E00
protein binding	4566	114	92.94	+	1.23	1.00E00
macromolecular complex binding	1055	26	21.47	+	1.21	1.00E00
core promoter proximal region DNA binding	187	9	3.81	+	2.36	1.00E00
enhancer sequence-specific DNA binding	64	5	1.30	+	3.84	1.00E00
calcium ion binding	544	15	11.07	+	1.35	1.00E00
repressing transcription factor binding	48	2	.98	+	2.05	1.00E00
hyalurononglucosaminidase activity	8	1	.16	+	> 5	1.00E00
histone deacetylase activity	22	1	.45	+	2.23	1.00E00
histone acetyltransferase activity	42	1	.85	+	1.17	1.00E00
tRNA binding	26	3	.53	+	> 5	1.00E00
neuropilin binding	2	1	.04	+	> 5	1.00E00
poly(A) RNA binding	996	28	20.27	+	1.38	1.00E00
prostaglandin-E synthase activity	2	1	.04	+	> 5	1.00E00
D-dopachrome decarboxylase activity	1	1	.02	+	> 5	1.00E00
DNA-N1-methyladenine dioxygenase activity	3	1	.06	+	> 5	1.00E00
RNA polymerase II transcription coactivator activity	19	1	.39	+	2.59	1.00E00
RNA polymerase II activating transcription factor binding	33	2	.67	+	2.98	1.00E00
nucleoside phosphate binding	2040	44	41.52	+	1.06	1.00E00
hexosaminidase activity	14	1	.28	+	3.51	1.00E00
acylphosphatase activity	2	1	.04	+	> 5	1.00E00
acyl-CoA dehydrogenase activity	15	1	.31	+	3.28	1.00E00
acetylcholinesterase activity	2	1	.04	+	> 5	1.00E00
ferrous iron binding	11	1	.22	+	4.47	1.00E00
phosphatidate phosphatase activity	8	2	.16	+	> 5	1.00E00
ATPase activity, coupled	233	7	4.74	+	1.48	1.00E00
GTPase regulator activity	93	4	1.89	+	2.11	1.00E00
neuropeptide receptor activity	39	2	.79	+	2.52	1.00E00
RNA-dependent ATPase activity	28	1	.57	+	1.75	1.00E00
R-SMAD binding	20	1	.41	+	2.46	1.00E00
I-SMAD binding	11	1	.22	+	4.47	1.00E00
L27 domain binding	4	1	.08	+	> 5	1.00E00
NADPH:quinone reductase activity	3	1	.06	+	> 5	1.00E00
ammonium ion binding	29	2	.59	+	3.39	1.00E00
phosphatidylserine binding	17	1	.35	+	2.89	1.00E00
NADPH binding	7	1	.14	+	> 5	1.00E00
methyltransferase activity	168	6	3.42	+	1.75	1.00E00
NAD+ synthase (glutamine-hydrolyzing) activity	1	1	.02	+	> 5	1.00E00
D5 dopamine receptor binding	2	1	.04	+	> 5	1.00E00
protein phosphatase 1 binding	8	1	.16	+	> 5	1.00E00
N4-(beta-N-acetylglucosaminyl)-L-asparaginase activity	1	1	.02	+	> 5	1.00E00
sulfotransferase activity	51	2	1.04	+	1.93	1.00E00
cAMP response element binding protein binding	6	1	.12	+	> 5	1.00E00
transcription factor binding	378	9	7.69	+	1.17	1.00E00
tumor necrosis factor receptor superfamily binding	34	1	.69	+	1.44	1.00E00
nodal binding	1	1	.02	+	> 5	1.00E00
molecular function regulator	780	19	15.88	+	1.20	1.00E00
extracellular matrix binding	37	1	.75	+	1.33	1.00E00
type 1 angiotensin receptor binding	3	1	.06	+	> 5	1.00E00
angiotensin receptor binding	5	1	.10	+	> 5	1.00E00
transforming growth factor beta receptor, common-partner cytoplasmic mediator activity	1	1	.02	+	> 5	1.00E00
cadherin binding	23	2	.47	+	4.27	1.00E00
gamma-catenin binding	11	1	.22	+	4.47	1.00E00
alpha-catenin binding	8	1	.16	+	> 5	1.00E00
cell adhesion molecule binding	112	4	2.28	+	1.75	1.00E00
solute:proton antiporter activity	15	1	.31	+	3.28	1.00E00
solute:cation antiporter activity	25	1	.51	+	1.97	1.00E00
antiporter activity	46	1	.94	+	1.07	1.00E00
kainate selective glutamate receptor activity	5	2	.10	+	> 5	1.00E00
activin receptor activity, type I	3	1	.06	+	> 5	1.00E00
ligand-gated ion channel activity	121	7	2.46	+	2.84	1.00E00
outward rectifier potassium channel activity	6	2	.12	+	> 5	1.00E00
oligopeptide binding	4	1	.08	+	> 5	1.00E00
cAMP response element binding	12	1	.24	+	4.09	1.00E00
channel activity	371	15	7.55	+	1.99	1.00E00
alkenylglycerophosphoethanolamine hydrolase activity	1	1	.02	+	> 5	1.00E00
alkenylglycerophosphocholine hydrolase activity	1	1	.02	+	> 5	1.00E00
lipase binding	4	1	.08	+	> 5	1.00E00
vitamin D binding	4	1	.08	+	> 5	1.00E00
steroid binding	51	3	1.04	+	2.89	1.00E00
binding	9743	231	198.31	+	1.16	1.00E00
nucleocytoplasmic transporter activity	9	1	.18	+	> 5	1.00E00
SNAP receptor activity	37	2	.75	+	2.66	1.00E00
drug transmembrane transporter activity	13	1	.26	+	3.78	1.00E00
N-acetylneuraminate lyase activity	1	1	.02	+	> 5	1.00E00
cysteine-type endopeptidase regulator activity involved in apoptotic process	32	2	.65	+	3.07	1.00E00
cysteine-type endopeptidase inhibitor activity involved in apoptotic process	23	2	.47	+	4.27	1.00E00
ribosomal small subunit binding	8	1	.16	+	> 5	1.00E00
ubiquitin-like protein binding	74	3	1.51	+	1.99	1.00E00
phosphatidylinositol phosphate kinase activity	15	1	.31	+	3.28	1.00E00
1-phosphatidylinositol-3-kinase activity	10	1	.20	+	4.91	1.00E00
alpha-tubulin binding	16	1	.33	+	3.07	1.00E00
glycerol kinase activity	3	1	.06	+	> 5	1.00E00
Unclassified	5658	96	115.17	-	.83	0.00E00
olfactory receptor activity	954	1	19.42	-	< 0.2	9.35E-05
G-protein coupled receptor activity	1384	11	28.17	-	.39	2.65E-01
glycerol-3-phosphate dehydrogenase activity	2	0	.04	-	< 0.2	1.00E00
inorganic anion exchanger activity	13	0	.26	-	< 0.2	1.00E00
glycerol-3-phosphate dehydrogenase [NAD+] activity	2	0	.04	-	< 0.2	1.00E00
glycerol-3-phosphate O-acyltransferase activity	4	0	.08	-	< 0.2	1.00E00
glyceraldehyde-3-phosphate dehydrogenase (NAD+) (phosphorylating) activity	2	0	.04	-	< 0.2	1.00E00
nucleobase transmembrane transporter activity	2	0	.04	-	< 0.2	1.00E00
urea transmembrane transporter activity	6	0	.12	-	< 0.2	1.00E00
ATP-dependent protein binding	2	0	.04	-	< 0.2	1.00E00
glutathione synthase activity	1	0	.02	-	< 0.2	1.00E00
polyamine transmembrane transporter activity	1	0	.02	-	< 0.2	1.00E00
glutathione-disulfide reductase activity	1	0	.02	-	< 0.2	1.00E00
glutaryl-CoA dehydrogenase activity	1	0	.02	-	< 0.2	1.00E00
glutamine-fructose-6-phosphate transaminase (isomerizing) activity	2	0	.04	-	< 0.2	1.00E00
histone deacetylase activity (H3-K14 specific)	7	0	.14	-	< 0.2	1.00E00
cysteine desulfurase activity	1	0	.02	-	< 0.2	1.00E00
TFIID-class transcription factor binding	2	0	.04	-	< 0.2	1.00E00
TFIIB-class transcription factor binding	1	0	.02	-	< 0.2	1.00E00
short-chain carboxylesterase activity	1	0	.02	-	< 0.2	1.00E00
RNA polymerase II basal transcription factor binding	3	0	.06	-	< 0.2	1.00E00
glutaminase activity	2	0	.04	-	< 0.2	1.00E00
glutamate-cysteine ligase activity	2	0	.04	-	< 0.2	1.00E00
glutamate-ammonia ligase activity	2	0	.04	-	< 0.2	1.00E00
glutamate dehydrogenase [NAD(P)+] activity	1	0	.02	-	< 0.2	1.00E00
glutamate dehydrogenase (NAD+) activity	1	0	.02	-	< 0.2	1.00E00
glutamate decarboxylase activity	2	0	.04	-	< 0.2	1.00E00
glutamate-5-semialdehyde dehydrogenase activity	1	0	.02	-	< 0.2	1.00E00
methionine synthase activity	1	0	.02	-	< 0.2	1.00E00
4-hydroxy-2-oxoglutarate aldolase activity	1	0	.02	-	< 0.2	1.00E00
TFIIB-class binding transcription factor activity	1	0	.02	-	< 0.2	1.00E00
TAP2 binding	1	0	.02	-	< 0.2	1.00E00
TAP1 binding	1	0	.02	-	< 0.2	1.00E00
RNA polymerase II basal transcription factor binding transcription factor activity	1	0	.02	-	< 0.2	1.00E00
TAP binding	2	0	.04	-	< 0.2	1.00E00
RNA polymerase I transcription factor binding transcription factor activity	1	0	.02	-	< 0.2	1.00E00
histone methyltransferase activity (H3-K27 specific)	4	0	.08	-	< 0.2	1.00E00
histone methyltransferase activity (H3-K36 specific)	3	0	.06	-	< 0.2	1.00E00
histone methyltransferase activity (H3-K9 specific)	6	0	.12	-	< 0.2	1.00E00
sodium:phosphate symporter activity	4	0	.08	-	< 0.2	1.00E00
histone acetyltransferase activity (H4-K16 specific)	9	0	.18	-	< 0.2	1.00E00
NAD binding	41	0	.83	-	< 0.2	1.00E00
glutamate 5-kinase activity	1	0	.02	-	< 0.2	1.00E00
NAD-dependent histone deacetylase activity (H4-K16 specific)	7	0	.14	-	< 0.2	1.00E00
glucosylceramidase activity	2	0	.04	-	< 0.2	1.00E00
calcium:sodium antiporter activity	4	0	.08	-	< 0.2	1.00E00
alpha-sialidase activity	4	0	.08	-	< 0.2	1.00E00
glucose-6-phosphate isomerase activity	1	0	.02	-	< 0.2	1.00E00
glucose-6-phosphatase activity	3	0	.06	-	< 0.2	1.00E00
glucose-6-phosphate dehydrogenase activity	2	0	.04	-	< 0.2	1.00E00
phytanate-CoA ligase activity	1	0	.02	-	< 0.2	1.00E00
glucosamine 6-phosphate N-acetyltransferase activity	1	0	.02	-	< 0.2	1.00E00
lipoate synthase activity	1	0	.02	-	< 0.2	1.00E00
gluconolactonase activity	1	0	.02	-	< 0.2	1.00E00
arginine deiminase activity	1	0	.02	-	< 0.2	1.00E00
glucokinase activity	5	0	.10	-	< 0.2	1.00E00
single thymine insertion binding	2	0	.04	-	< 0.2	1.00E00
single guanine insertion binding	3	0	.06	-	< 0.2	1.00E00
citrate-L-glutamate ligase activity	1	0	.02	-	< 0.2	1.00E00
N-acetyl-L-aspartate-L-glutamate ligase activity	2	0	.04	-	< 0.2	1.00E00
trimethylamine receptor activity	1	0	.02	-	< 0.2	1.00E00
2-phenylethylamine receptor activity	1	0	.02	-	< 0.2	1.00E00
dystroglycan binding	4	0	.08	-	< 0.2	1.00E00
aminoacyl-tRNA editing activity	11	0	.22	-	< 0.2	1.00E00
RNA polymerase II core promoter sequence-specific DNA binding transcription factor activity involved in preinitiation complex assembly	1	0	.02	-	< 0.2	1.00E00
NAD-dependent histone deacetylase activity (H3-K9 specific)	8	0	.16	-	< 0.2	1.00E00
histone kinase activity (H3-T6 specific)	2	0	.04	-	< 0.2	1.00E00
histone kinase activity (H3-T11 specific)	2	0	.04	-	< 0.2	1.00E00
histone kinase activity (H3-Y41 specific)	1	0	.02	-	< 0.2	1.00E00
thyroid hormone receptor binding	17	0	.35	-	< 0.2	1.00E00
nucleic acid binding transcription factor activity	840	15	17.10	-	.88	1.00E00
histone tyrosine kinase activity	1	0	.02	-	< 0.2	1.00E00
retinoid X receptor binding	11	0	.22	-	< 0.2	1.00E00
proton-dependent oligopeptide secondary active transmembrane transporter activity	2	0	.04	-	< 0.2	1.00E00
3'-phosphoadenosine 5'-phosphosulfate transmembrane transporter activity	1	0	.02	-	< 0.2	1.00E00
proton-transporting ATPase activity, rotational mechanism	18	0	.37	-	< 0.2	1.00E00
geranyltranstransferase activity	1	0	.02	-	< 0.2	1.00E00
galactosylceramidase activity	1	0	.02	-	< 0.2	1.00E00
galactokinase activity	2	0	.04	-	< 0.2	1.00E00
dinucleotide insertion or deletion binding	3	0	.06	-	< 0.2	1.00E00
fumarylacetoacetase activity	1	0	.02	-	< 0.2	1.00E00
single base insertion or deletion binding	4	0	.08	-	< 0.2	1.00E00
fumarate hydratase activity	1	0	.02	-	< 0.2	1.00E00
guanine/thymine mispair binding	3	0	.06	-	< 0.2	1.00E00
fructose-bisphosphate aldolase activity	3	0	.06	-	< 0.2	1.00E00
fructose-2,6-bisphosphate 2-phosphatase activity	5	0	.10	-	< 0.2	1.00E00
DNA insertion or deletion binding	5	0	.10	-	< 0.2	1.00E00
steroid receptor RNA activator RNA binding	1	0	.02	-	< 0.2	1.00E00
G-quadruplex RNA binding	3	0	.06	-	< 0.2	1.00E00
cation:amino acid symporter activity	14	0	.28	-	< 0.2	1.00E00
nucleoside:sodium symporter activity	3	0	.06	-	< 0.2	1.00E00
CP2 mannose-ethanolamine phosphotransferase activity	1	0	.02	-	< 0.2	1.00E00
lipoate-protein ligase activity	1	0	.02	-	< 0.2	1.00E00
amide binding	159	3	3.24	-	.93	1.00E00
formate-tetrahydrofolate ligase activity	3	0	.06	-	< 0.2	1.00E00
tetrahydrofolylpolyglutamate synthase activity	1	0	.02	-	< 0.2	1.00E00
ferrochelatase activity	1	0	.02	-	< 0.2	1.00E00
histone deacetylase activity (H3-K9 specific)	8	0	.16	-	< 0.2	1.00E00
thiol oxidase activity	3	0	.06	-	< 0.2	1.00E00
ferroxidase activity	4	0	.08	-	< 0.2	1.00E00
flavin-linked sulfhydryl oxidase activity	1	0	.02	-	< 0.2	1.00E00
fatty-acyl-CoA synthase activity	1	0	.02	-	< 0.2	1.00E00
oleoyl-[acyl-carrier-protein] hydrolase activity	1	0	.02	-	< 0.2	1.00E00
poly-ADP-D-ribose binding	2	0	.04	-	< 0.2	1.00E00
copper-transporting ATPase activity	2	0	.04	-	< 0.2	1.00E00
RNA polymerase II activity	9	0	.18	-	< 0.2	1.00E00
RNA polymerase I activity	13	0	.26	-	< 0.2	1.00E00
carboxylic acid transmembrane transporter activity	112	1	2.28	-	.44	1.00E00
enoyl-[acyl-carrier-protein] reductase (NADPH, B-specific) activity	1	0	.02	-	< 0.2	1.00E00
cation:sugar symporter activity	5	0	.10	-	< 0.2	1.00E00
3-hydroxypalmitoyl-[acyl-carrier-protein] dehydratase activity	1	0	.02	-	< 0.2	1.00E00
3-oxoacyl-[acyl-carrier-protein] reductase (NADPH) activity	1	0	.02	-	< 0.2	1.00E00
ribonuclease P RNA binding	1	0	.02	-	< 0.2	1.00E00
ATPase activity, coupled to transmembrane movement of ions, rotational mechanism	20	0	.41	-	< 0.2	1.00E00
3-oxoacyl-[acyl-carrier-protein] synthase activity	2	0	.04	-	< 0.2	1.00E00
[acyl-carrier-protein] S-malonyltransferase activity	2	0	.04	-	< 0.2	1.00E00
[acyl-carrier-protein] S-acetyltransferase activity	1	0	.02	-	< 0.2	1.00E00
fatty acid synthase activity	6	0	.12	-	< 0.2	1.00E00
farnesyltranstransferase activity	4	0	.08	-	< 0.2	1.00E00
farnesyl-diphosphate farnesyltransferase activity	1	0	.02	-	< 0.2	1.00E00
UTP binding	1	0	.02	-	< 0.2	1.00E00
peptide deformylase activity	1	0	.02	-	< 0.2	1.00E00
phosphatidic acid transporter activity	5	0	.10	-	< 0.2	1.00E00
core promoter binding	104	2	2.12	-	.94	1.00E00
core promoter sequence-specific DNA binding	68	1	1.38	-	.72	1.00E00
RNA polymerase I core binding	1	0	.02	-	< 0.2	1.00E00
1-phosphatidylinositol-3-kinase regulator activity	2	0	.04	-	< 0.2	1.00E00
proton-transporting ATP synthase activity, rotational mechanism	8	0	.16	-	< 0.2	1.00E00
exo-alpha-sialidase activity	4	0	.08	-	< 0.2	1.00E00
fatty acid alpha-hydroxylase activity	1	0	.02	-	< 0.2	1.00E00
ethanolaminephosphotransferase activity	1	0	.02	-	< 0.2	1.00E00
ethanolamine-phosphate cytidylyltransferase activity	1	0	.02	-	< 0.2	1.00E00
L-phenylalanine:2-oxoglutarate aminotransferase activity	2	0	.04	-	< 0.2	1.00E00
ethanolamine kinase activity	3	0	.06	-	< 0.2	1.00E00
estradiol 17-beta-dehydrogenase activity	5	0	.10	-	< 0.2	1.00E00
epoxide hydrolase activity	2	0	.04	-	< 0.2	1.00E00
enoyl-CoA hydratase activity	3	0	.06	-	< 0.2	1.00E00
omega-amidase activity	1	0	.02	-	< 0.2	1.00E00
troponin T binding	3	0	.06	-	< 0.2	1.00E00
troponin I binding	4	0	.08	-	< 0.2	1.00E00
phosphoric ester hydrolase activity	312	4	6.35	-	.63	1.00E00
RNA polymerase III type 3 promoter DNA binding	3	0	.06	-	< 0.2	1.00E00
RNA polymerase III type 2 promoter DNA binding	3	0	.06	-	< 0.2	1.00E00
RNA polymerase III type 1 promoter DNA binding	3	0	.06	-	< 0.2	1.00E00
ER retention sequence binding	4	0	.08	-	< 0.2	1.00E00
peptide-O-fucosyltransferase activity	1	0	.02	-	< 0.2	1.00E00
alpha-(1->6)-fucosyltransferase activity	1	0	.02	-	< 0.2	1.00E00
alpha-(1->3)-fucosyltransferase activity	3	0	.06	-	< 0.2	1.00E00
AMP transmembrane transporter activity	2	0	.04	-	< 0.2	1.00E00
alpha-glucosidase activity	4	0	.08	-	< 0.2	1.00E00
nucleoside phosphate kinase activity	2	0	.04	-	< 0.2	1.00E00
natriuretic peptide receptor activity	2	0	.04	-	< 0.2	1.00E00
nucleoside deoxyribosyltransferase activity	1	0	.02	-	< 0.2	1.00E00
tyrosine binding	2	0	.04	-	< 0.2	1.00E00
L-DOPA binding	1	0	.02	-	< 0.2	1.00E00
filamin binding	6	0	.12	-	< 0.2	1.00E00
protein phosphatase activator activity	4	0	.08	-	< 0.2	1.00E00
peroxynitrite reductase activity	1	0	.02	-	< 0.2	1.00E00
interleukin-33 receptor activity	1	0	.02	-	< 0.2	1.00E00
interleukin-33 binding	1	0	.02	-	< 0.2	1.00E00
RNA polymerase III transcription factor binding	2	0	.04	-	< 0.2	1.00E00
hormone binding	34	0	.69	-	< 0.2	1.00E00
mitochondrial light strand promoter sense binding	1	0	.02	-	< 0.2	1.00E00
transition metal ion transmembrane transporter activity	19	0	.39	-	< 0.2	1.00E00
mitochondrial heavy strand promoter anti-sense binding	1	0	.02	-	< 0.2	1.00E00
mitochondrial light strand promoter anti-sense binding	1	0	.02	-	< 0.2	1.00E00
Fc-gamma receptor I complex binding	2	0	.04	-	< 0.2	1.00E00
transferase activity, transferring acyl groups, acyl groups converted into alkyl on transfer	5	0	.10	-	< 0.2	1.00E00
immunoglobulin receptor binding	4	0	.08	-	< 0.2	1.00E00
metal chelating activity	1	0	.02	-	< 0.2	1.00E00
iron chaperone activity	1	0	.02	-	< 0.2	1.00E00
galactoside binding	1	0	.02	-	< 0.2	1.00E00
extracellular-glycine-gated chloride channel activity	3	0	.06	-	< 0.2	1.00E00
extracellular-glycine-gated ion channel activity	3	0	.06	-	< 0.2	1.00E00
ribonuclease T2 activity	1	0	.02	-	< 0.2	1.00E00
NADH dehydrogenase (quinone) activity	27	0	.55	-	< 0.2	1.00E00
RNA polymerase III regulatory region DNA binding	4	0	.08	-	< 0.2	1.00E00
RNA polymerase I regulatory region DNA binding	1	0	.02	-	< 0.2	1.00E00
tetrapyrrole binding	145	1	2.95	-	.34	1.00E00
sequence-specific DNA binding RNA polymerase recruiting transcription factor activity	1	0	.02	-	< 0.2	1.00E00
phosphoprotein binding	43	0	.88	-	< 0.2	1.00E00
sequence-specific DNA binding transcription factor recruiting transcription factor activity	1	0	.02	-	< 0.2	1.00E00
NAD-dependent protein deacetylase activity	12	0	.24	-	< 0.2	1.00E00
SUMO-specific protease activity	4	0	.08	-	< 0.2	1.00E00
N-formylglutamate deformylase activity	1	0	.02	-	< 0.2	1.00E00
hemi-methylated DNA-binding	1	0	.02	-	< 0.2	1.00E00
vasoactive intestinal polypeptide receptor activity	3	0	.06	-	< 0.2	1.00E00
ligand-dependent nuclear receptor binding	13	0	.26	-	< 0.2	1.00E00
transferrin receptor activity	1	0	.02	-	< 0.2	1.00E00
N-acylneuraminate-9-phosphatase activity	1	0	.02	-	< 0.2	1.00E00
thyrotropin-releasing hormone receptor activity	3	0	.06	-	< 0.2	1.00E00
pyroglutamyl-peptidase activity	1	0	.02	-	< 0.2	1.00E00
thyroid-stimulating hormone receptor activity	1	0	.02	-	< 0.2	1.00E00
pyridoxal phosphatase activity	1	0	.02	-	< 0.2	1.00E00
N-acylglucosamine 2-epimerase activity	1	0	.02	-	< 0.2	1.00E00
somatostatin receptor activity	5	0	.10	-	< 0.2	1.00E00
platelet activating factor receptor activity	1	0	.02	-	< 0.2	1.00E00
heterotrimeric G-protein binding	3	0	.06	-	< 0.2	1.00E00
parathyroid hormone receptor activity	1	0	.02	-	< 0.2	1.00E00
GTPase activating protein binding	8	0	.16	-	< 0.2	1.00E00
oxytocin receptor activity	1	0	.02	-	< 0.2	1.00E00
lead ion binding	1	0	.02	-	< 0.2	1.00E00
ATPase regulator activity	16	0	.33	-	< 0.2	1.00E00
vascular endothelial growth factor binding	4	0	.08	-	< 0.2	1.00E00
retinal binding	7	0	.14	-	< 0.2	1.00E00
8-hydroxy-dADP phosphatase activity	1	0	.02	-	< 0.2	1.00E00
8-oxo-GDP phosphatase activity	1	0	.02	-	< 0.2	1.00E00
myosin-light-chain-phosphatase activity	1	0	.02	-	< 0.2	1.00E00
8-oxo-dGDP phosphatase activity	1	0	.02	-	< 0.2	1.00E00
double-stranded methylated DNA binding	2	0	.04	-	< 0.2	1.00E00
inositol oxygenase activity	2	0	.04	-	< 0.2	1.00E00
opioid receptor activity	4	0	.08	-	< 0.2	1.00E00
DNA primase activity	4	0	.08	-	< 0.2	1.00E00
melanocyte-stimulating hormone receptor activity	3	0	.06	-	< 0.2	1.00E00
beta-3 adrenergic receptor binding	2	0	.04	-	< 0.2	1.00E00
beta-2 adrenergic receptor binding	3	0	.06	-	< 0.2	1.00E00
beta-1 adrenergic receptor binding	1	0	.02	-	< 0.2	1.00E00
alpha-2C adrenergic receptor binding	1	0	.02	-	< 0.2	1.00E00
rRNA (cytosine-N4-)-methyltransferase activity	1	0	.02	-	< 0.2	1.00E00
alpha-2B adrenergic receptor binding	1	0	.02	-	< 0.2	1.00E00
alpha-2A adrenergic receptor binding	3	0	.06	-	< 0.2	1.00E00
adrenergic receptor binding	10	0	.20	-	< 0.2	1.00E00
aromatase activity	3	0	.06	-	< 0.2	1.00E00
SAP kinase activity	2	0	.04	-	< 0.2	1.00E00
G-protein coupled acetylcholine receptor activity	5	0	.10	-	< 0.2	1.00E00
5S rRNA binding	4	0	.08	-	< 0.2	1.00E00
oxidoreductase activity, acting on the aldehyde or oxo group of donors	38	0	.77	-	< 0.2	1.00E00
beta-endorphin receptor activity	1	0	.02	-	< 0.2	1.00E00
L-gulonolactone oxidase activity	1	0	.02	-	< 0.2	1.00E00
corticotropin receptor activity	1	0	.02	-	< 0.2	1.00E00
oxidoreductase activity, acting on the CH-OH group of donors, quinone or similar compound as acceptor	5	0	.10	-	< 0.2	1.00E00
L-gulonate 3-dehydrogenase activity	1	0	.02	-	< 0.2	1.00E00
divalent inorganic cation transmembrane transporter activity	125	2	2.54	-	.79	1.00E00
melanocortin receptor activity	6	0	.12	-	< 0.2	1.00E00
oxidoreductase activity, acting on the CH-OH group of donors, disulfide as acceptor	2	0	.04	-	< 0.2	1.00E00
cytoskeletal adaptor activity	4	0	.08	-	< 0.2	1.00E00
UMP kinase activity	1	0	.02	-	< 0.2	1.00E00
leukotriene receptor activity	5	0	.10	-	< 0.2	1.00E00
alpha-amino-3-hydroxy-5-methyl-4-isoxazole propionate selective glutamate receptor activity	4	0	.08	-	< 0.2	1.00E00
DNA (cytosine-5-)-methyltransferase activity	3	0	.06	-	< 0.2	1.00E00
D-arabinono-1,4-lactone oxidase activity	1	0	.02	-	< 0.2	1.00E00
D-amino-acid oxidase activity	2	0	.04	-	< 0.2	1.00E00
CTP synthase activity	2	0	.04	-	< 0.2	1.00E00
adenosine receptor binding	2	0	.04	-	< 0.2	1.00E00
CDP-diacylglycerol-inositol 3-phosphatidyltransferase activity	1	0	.02	-	< 0.2	1.00E00
protein C-terminal carboxyl O-methyltransferase activity	2	0	.04	-	< 0.2	1.00E00
G-protein gamma-subunit binding	1	0	.02	-	< 0.2	1.00E00
very-low-density lipoprotein particle receptor binding	2	0	.04	-	< 0.2	1.00E00
G-protein beta-subunit binding	10	0	.20	-	< 0.2	1.00E00
thyroid hormone binding	6	0	.12	-	< 0.2	1.00E00
collagen receptor activity	4	0	.08	-	< 0.2	1.00E00
protein tyrosine kinase collagen receptor activity	2	0	.04	-	< 0.2	1.00E00
diphosphoinositol-pentakisphosphate kinase activity	1	0	.02	-	< 0.2	1.00E00
histamine receptor activity	4	0	.08	-	< 0.2	1.00E00
gonadotropin-releasing hormone receptor activity	3	0	.06	-	< 0.2	1.00E00
glucagon receptor activity	2	0	.04	-	< 0.2	1.00E00
galanin receptor activity	3	0	.06	-	< 0.2	1.00E00
growth factor activity	121	2	2.46	-	.81	1.00E00
G-protein coupled GABA receptor activity	3	0	.06	-	< 0.2	1.00E00
luteinizing hormone receptor activity	1	0	.02	-	< 0.2	1.00E00
phosphoric diester hydrolase activity	74	0	1.51	-	< 0.2	1.00E00
copper-dependent protein binding	2	0	.04	-	< 0.2	1.00E00
follicle-stimulating hormone receptor activity	1	0	.02	-	< 0.2	1.00E00
ATP citrate synthase activity	2	0	.04	-	< 0.2	1.00E00
endothelin receptor activity	2	0	.04	-	< 0.2	1.00E00
AMP deaminase activity	4	0	.08	-	< 0.2	1.00E00
thromboxane receptor activity	1	0	.02	-	< 0.2	1.00E00
ADP-ribosylarginine hydrolase activity	2	0	.04	-	< 0.2	1.00E00
ubiquitin-like protein conjugating enzyme activity	1	0	.02	-	< 0.2	1.00E00
6-pyruvoyltetrahydropterin synthase activity	1	0	.02	-	< 0.2	1.00E00
6-phosphofructo-2-kinase activity	4	0	.08	-	< 0.2	1.00E00
6-phosphofructokinase activity	3	0	.06	-	< 0.2	1.00E00
5-aminolevulinate synthase activity	2	0	.04	-	< 0.2	1.00E00
[methionine synthase] reductase activity	1	0	.02	-	< 0.2	1.00E00
protein binding involved in heterotypic cell-cell adhesion	3	0	.06	-	< 0.2	1.00E00
quinone cofactor methyltransferase activity	1	0	.02	-	< 0.2	1.00E00
estrogen-activated sequence-specific DNA binding RNA polymerase II transcription factor activity	1	0	.02	-	< 0.2	1.00E00
translation termination factor activity	6	0	.12	-	< 0.2	1.00E00
prostaglandin F receptor activity	2	0	.04	-	< 0.2	1.00E00
prostaglandin D receptor activity	2	0	.04	-	< 0.2	1.00E00
ornithine decarboxylase inhibitor activity	3	0	.06	-	< 0.2	1.00E00
4-hydroxyphenylpyruvate dioxygenase activity	2	0	.04	-	< 0.2	1.00E00
4-aminobutyrate transaminase activity	1	0	.02	-	< 0.2	1.00E00
cholecystokinin receptor activity	1	0	.02	-	< 0.2	1.00E00
chemokine receptor activity	26	0	.53	-	< 0.2	1.00E00
3-oxo-5-alpha-steroid 4-dehydrogenase activity	3	0	.06	-	< 0.2	1.00E00
gap junction channel activity involved in AV node cell-bundle of His cell electrical coupling	1	0	.02	-	< 0.2	1.00E00
gap junction channel activity involved in cardiac conduction electrical coupling	1	0	.02	-	< 0.2	1.00E00
3-hydroxyisobutyryl-CoA hydrolase activity	1	0	.02	-	< 0.2	1.00E00
aspartic endopeptidase activity, intramembrane cleaving	3	0	.06	-	< 0.2	1.00E00
dynorphin receptor activity	1	0	.02	-	< 0.2	1.00E00
morphine receptor activity	1	0	.02	-	< 0.2	1.00E00
enkephalin receptor activity	1	0	.02	-	< 0.2	1.00E00
sialate O-acetylesterase activity	1	0	.02	-	< 0.2	1.00E00
cannabinoid receptor activity	3	0	.06	-	< 0.2	1.00E00
calcitonin receptor activity	3	0	.06	-	< 0.2	1.00E00
bombesin receptor activity	3	0	.06	-	< 0.2	1.00E00
angiotensin type II receptor activity	4	0	.08	-	< 0.2	1.00E00
G-quadruplex DNA binding	4	0	.08	-	< 0.2	1.00E00
C5a anaphylatoxin receptor activity	2	0	.04	-	< 0.2	1.00E00
chitin binding	8	0	.16	-	< 0.2	1.00E00
C3a anaphylatoxin receptor activity	1	0	.02	-	< 0.2	1.00E00
3-hydroxybutyrate dehydrogenase activity	2	0	.04	-	< 0.2	1.00E00
anaphylatoxin receptor activity	3	0	.06	-	< 0.2	1.00E00
3-hydroxyacyl-CoA dehydrogenase activity	8	0	.16	-	< 0.2	1.00E00
beta2-adrenergic receptor activity	1	0	.02	-	< 0.2	1.00E00
carboxyl-O-methyltransferase activity	5	0	.10	-	< 0.2	1.00E00
beta1-adrenergic receptor activity	1	0	.02	-	< 0.2	1.00E00
ubiquitin conjugating enzyme activity	1	0	.02	-	< 0.2	1.00E00
3-beta-hydroxy-delta5-steroid dehydrogenase activity	5	0	.10	-	< 0.2	1.00E00
voltage-gated sodium channel activity involved in SA node cell action potential	1	0	.02	-	< 0.2	1.00E00
voltage-gated sodium channel activity involved in Purkinje myocyte action potential	1	0	.02	-	< 0.2	1.00E00
sphingosine-1-phosphate receptor activity	6	0	.12	-	< 0.2	1.00E00
ATPase activator activity	10	0	.20	-	< 0.2	1.00E00
Hsp90 protein binding	15	0	.31	-	< 0.2	1.00E00
beta-adrenergic receptor activity	3	0	.06	-	< 0.2	1.00E00
alpha2-adrenergic receptor activity	1	0	.02	-	< 0.2	1.00E00
alpha1-adrenergic receptor activity	3	0	.06	-	< 0.2	1.00E00
H3K27me3 modified histone binding	1	0	.02	-	< 0.2	1.00E00
alpha-adrenergic receptor activity	4	0	.08	-	< 0.2	1.00E00
procollagen glucosyltransferase activity	1	0	.02	-	< 0.2	1.00E00
S-methylmethionine-homocysteine S-methyltransferase activity	1	0	.02	-	< 0.2	1.00E00
adrenergic receptor activity	7	0	.14	-	< 0.2	1.00E00
RAGE receptor binding	6	0	.12	-	< 0.2	1.00E00
1-alkyl-2-acetylglycerophosphocholine esterase activity	4	0	.08	-	< 0.2	1.00E00
2-acylglycerol O-acyltransferase activity	3	0	.06	-	< 0.2	1.00E00
voltage-gated calcium channel activity involved SA node cell action potential	1	0	.02	-	< 0.2	1.00E00
11-beta-hydroxysteroid dehydrogenase [NAD(P)] activity	1	0	.02	-	< 0.2	1.00E00
1-pyrroline-5-carboxylate dehydrogenase activity	1	0	.02	-	< 0.2	1.00E00
1-acylglycerol-3-phosphate O-acyltransferase activity	3	0	.06	-	< 0.2	1.00E00
cGMP binding	12	0	.24	-	< 0.2	1.00E00
alpha-N-acetylgalactosaminide alpha-2,6-sialyltransferase activity	3	0	.06	-	< 0.2	1.00E00
cAMP binding	14	0	.28	-	< 0.2	1.00E00
cyclic nucleotide binding	26	0	.53	-	< 0.2	1.00E00
reelin receptor activity	1	0	.02	-	< 0.2	1.00E00
signaling receptor activity	1708	22	34.77	-	.63	1.00E00
lipoyl(octanoyl) transferase activity	1	0	.02	-	< 0.2	1.00E00
calcium sensitive guanylate cyclase activator activity	2	0	.04	-	< 0.2	1.00E00
enzyme activator activity	200	3	4.07	-	.74	1.00E00
axon guidance receptor activity	6	0	.12	-	< 0.2	1.00E00
histone demethylase activity (H3-K36 specific)	5	0	.10	-	< 0.2	1.00E00
glycolipid binding	13	0	.26	-	< 0.2	1.00E00
prolactin receptor activity	1	0	.02	-	< 0.2	1.00E00
oncostatin-M receptor activity	3	0	.06	-	< 0.2	1.00E00
gamma-glutamylcyclotransferase activity	2	0	.04	-	< 0.2	1.00E00
leukemia inhibitory factor receptor activity	2	0	.04	-	< 0.2	1.00E00
interleukin-11 receptor activity	1	0	.02	-	< 0.2	1.00E00
beta-galactoside (CMP) alpha-2,3-sialyltransferase activity	4	0	.08	-	< 0.2	1.00E00
beta-galactoside alpha-2,6-sialyltransferase activity	2	0	.04	-	< 0.2	1.00E00
beta-carotene 15,15'-monooxygenase activity	1	0	.02	-	< 0.2	1.00E00
beta-N-acetylglucosaminylglycopeptide beta-1,4-galactosyltransferase activity	4	0	.08	-	< 0.2	1.00E00
beta-1,4-mannosylglycoprotein 4-beta-N-acetylglucosaminyltransferase activity	1	0	.02	-	< 0.2	1.00E00
acetylcholine receptor activator activity	1	0	.02	-	< 0.2	1.00E00
acetylcholine receptor regulator activity	3	0	.06	-	< 0.2	1.00E00
receptor inhibitor activity	6	0	.12	-	< 0.2	1.00E00
receptor activator activity	17	0	.35	-	< 0.2	1.00E00
receptor regulator activity	25	0	.51	-	< 0.2	1.00E00
Hsp70 protein binding	18	0	.37	-	< 0.2	1.00E00
type 1 melanocortin receptor binding	3	0	.06	-	< 0.2	1.00E00
medium-chain-acyl-CoA dehydrogenase activity	2	0	.04	-	< 0.2	1.00E00
snRNP binding	1	0	.02	-	< 0.2	1.00E00
high-density lipoprotein particle binding	3	0	.06	-	< 0.2	1.00E00
fructose-1-phosphate aldolase activity	1	0	.02	-	< 0.2	1.00E00
interleukin-6 receptor activity	2	0	.04	-	< 0.2	1.00E00
phosphatidylinositol-5-phosphate binding	8	0	.16	-	< 0.2	1.00E00
molybdopterin-synthase adenylyltransferase activity	1	0	.02	-	< 0.2	1.00E00
beta-1,3-galactosyl-O-glycosyl-glycoprotein beta-1,6-N-acetylglucosaminyltransferase activity	1	0	.02	-	< 0.2	1.00E00
molybdopterin-synthase sulfurtransferase activity	1	0	.02	-	< 0.2	1.00E00
alpha-N-acetylneuraminate alpha-2,8-sialyltransferase activity	4	0	.08	-	< 0.2	1.00E00
interleukin-2 receptor activity	2	0	.04	-	< 0.2	1.00E00
alpha-ketoacid dehydrogenase activity	1	0	.02	-	< 0.2	1.00E00
glycerophosphoinositol glycerophosphodiesterase activity	1	0	.02	-	< 0.2	1.00E00
opioid receptor binding	3	0	.06	-	< 0.2	1.00E00
antigen binding	69	0	1.40	-	< 0.2	1.00E00
alkylglycerophosphoethanolamine phosphodiesterase activity	1	0	.02	-	< 0.2	1.00E00
glycerophosphocholine cholinephosphodiesterase activity	1	0	.02	-	< 0.2	1.00E00
SET domain binding	1	0	.02	-	< 0.2	1.00E00
group III metabotropic glutamate receptor activity	4	0	.08	-	< 0.2	1.00E00
group II metabotropic glutamate receptor activity	2	0	.04	-	< 0.2	1.00E00
adenylate cyclase inhibiting G-protein coupled glutamate receptor activity	6	0	.12	-	< 0.2	1.00E00
monocarboxylic acid transmembrane transporter activity	32	0	.65	-	< 0.2	1.00E00
acireductone dioxygenase [iron(II)-requiring] activity	1	0	.02	-	< 0.2	1.00E00
interleukin-1, Type I, activating receptor activity	2	0	.04	-	< 0.2	1.00E00
ATP-dependent helicase activity	60	1	1.22	-	.82	1.00E00
type I interferon receptor activity	1	0	.02	-	< 0.2	1.00E00
protein C-terminus binding	109	0	2.22	-	< 0.2	1.00E00
interferon receptor activity	2	0	.04	-	< 0.2	1.00E00
glycerophosphocholine phosphodiesterase activity	1	0	.02	-	< 0.2	1.00E00
growth hormone receptor activity	1	0	.02	-	< 0.2	1.00E00
G-protein coupled photoreceptor activity	6	0	.12	-	< 0.2	1.00E00
erythropoietin receptor activity	1	0	.02	-	< 0.2	1.00E00
protein-glutamine gamma-glutamyltransferase activity	8	0	.16	-	< 0.2	1.00E00
G-protein coupled chemoattractant receptor activity	26	0	.53	-	< 0.2	1.00E00
dihydrolipoamide S-acyltransferase activity	1	0	.02	-	< 0.2	1.00E00
TIR domain binding	1	0	.02	-	< 0.2	1.00E00
calcitonin gene-related peptide receptor activity	2	0	.04	-	< 0.2	1.00E00
FHA domain binding	1	0	.02	-	< 0.2	1.00E00
POU domain binding	1	0	.02	-	< 0.2	1.00E00
leukotriene B4 receptor activity	2	0	.04	-	< 0.2	1.00E00
cysteinyl leukotriene receptor activity	1	0	.02	-	< 0.2	1.00E00
microtubule binding	159	3	3.24	-	.93	1.00E00
beta-catenin binding	55	0	1.12	-	< 0.2	1.00E00
acylglycerol lipase activity	4	0	.08	-	< 0.2	1.00E00
snoRNA binding	19	0	.39	-	< 0.2	1.00E00
nociceptin receptor activity	1	0	.02	-	< 0.2	1.00E00
ADP receptor activity	1	0	.02	-	< 0.2	1.00E00
chemokine activity	39	0	.79	-	< 0.2	1.00E00
succinate-hydroxymethylglutarate CoA-transferase activity	1	0	.02	-	< 0.2	1.00E00
RS domain binding	5	0	.10	-	< 0.2	1.00E00
benzaldehyde dehydrogenase (NAD+) activity	1	0	.02	-	< 0.2	1.00E00
malonate-semialdehyde dehydrogenase (acetylating) activity	1	0	.02	-	< 0.2	1.00E00
voltage-gated calcium channel activity involved in cardiac muscle cell action potential	1	0	.02	-	< 0.2	1.00E00
voltage-gated sodium channel activity involved in cardiac muscle cell action potential	5	0	.10	-	< 0.2	1.00E00
spectrin binding	17	0	.35	-	< 0.2	1.00E00
virus receptor activity	5	0	.10	-	< 0.2	1.00E00
inorganic diphosphate transmembrane transporter activity	1	0	.02	-	< 0.2	1.00E00
18S rRNA (adenine(1779)-N(6)/adenine(1780)-N(6))-dimethyltransferase activity	1	0	.02	-	< 0.2	1.00E00
growth hormone secretagogue receptor activity	1	0	.02	-	< 0.2	1.00E00
lipase activity	81	0	1.65	-	< 0.2	1.00E00
acyl-[acyl-carrier-protein] hydrolase activity	1	0	.02	-	< 0.2	1.00E00
palmitoyl-[acyl-carrier-protein] hydrolase activity	1	0	.02	-	< 0.2	1.00E00
translation factor activity, non-nucleic acid binding	1	0	.02	-	< 0.2	1.00E00
tRNA (guanine(37)-N(1))-methyltransferase activity	1	0	.02	-	< 0.2	1.00E00
myristoyl-[acyl-carrier-protein] hydrolase activity	1	0	.02	-	< 0.2	1.00E00
translation regulator activity	18	0	.37	-	< 0.2	1.00E00
palmitoyl-CoA hydrolase activity	5	0	.10	-	< 0.2	1.00E00
anaphase-promoting complex binding	3	0	.06	-	< 0.2	1.00E00
formaldehyde dehydrogenase activity	1	0	.02	-	< 0.2	1.00E00
integrin binding involved in cell-matrix adhesion	1	0	.02	-	< 0.2	1.00E00
G-protein coupled adenosine receptor activity	6	0	.12	-	< 0.2	1.00E00
neuromedin U receptor activity	2	0	.04	-	< 0.2	1.00E00
CoA hydrolase activity	11	0	.22	-	< 0.2	1.00E00
adrenomedullin receptor activity	1	0	.02	-	< 0.2	1.00E00
glycerone-phosphate O-acyltransferase activity	1	0	.02	-	< 0.2	1.00E00
glutathione dehydrogenase (ascorbate) activity	1	0	.02	-	< 0.2	1.00E00
urotensin II receptor activity	1	0	.02	-	< 0.2	1.00E00
small conductance calcium-activated potassium channel activity	4	0	.08	-	< 0.2	1.00E00
pancreatic polypeptide receptor activity	3	0	.06	-	< 0.2	1.00E00
peptide YY receptor activity	4	0	.08	-	< 0.2	1.00E00
amino-acid betaine transmembrane transporter activity	3	0	.06	-	< 0.2	1.00E00
oligopeptide transporter activity	3	0	.06	-	< 0.2	1.00E00
peptide transporter activity	8	0	.16	-	< 0.2	1.00E00
L-tryptophan transmembrane transporter activity	1	0	.02	-	< 0.2	1.00E00
L-threonine transmembrane transporter activity	1	0	.02	-	< 0.2	1.00E00
L-proline transmembrane transporter activity	5	0	.10	-	< 0.2	1.00E00
L-phenylalanine transmembrane transporter activity	1	0	.02	-	< 0.2	1.00E00
L-methionine transmembrane transporter activity	1	0	.02	-	< 0.2	1.00E00
L-leucine transmembrane transporter activity	2	0	.04	-	< 0.2	1.00E00
phosphatidylinositol-3,4-bisphosphate 3-phosphatase activity	1	0	.02	-	< 0.2	1.00E00
collagen binding involved in cell-matrix adhesion	5	0	.10	-	< 0.2	1.00E00
protein binding involved in cell-matrix adhesion	6	0	.12	-	< 0.2	1.00E00
protein binding involved in cell-cell adhesion	4	0	.08	-	< 0.2	1.00E00
protein binding involved in cell adhesion	10	0	.20	-	< 0.2	1.00E00
protein-lysine N-methyltransferase activity	43	0	.88	-	< 0.2	1.00E00
lysine N-methyltransferase activity	43	0	.88	-	< 0.2	1.00E00
[myelin basic protein]-arginine N-methyltransferase activity	1	0	.02	-	< 0.2	1.00E00
L-lysine transmembrane transporter activity	3	0	.06	-	< 0.2	1.00E00
glycine transmembrane transporter activity	6	0	.12	-	< 0.2	1.00E00
L-glutamine transmembrane transporter activity	3	0	.06	-	< 0.2	1.00E00
gamma-aminobutyric acid transmembrane transporter activity	5	0	.10	-	< 0.2	1.00E00
L-cystine transmembrane transporter activity	2	0	.04	-	< 0.2	1.00E00
L-aspartate transmembrane transporter activity	3	0	.06	-	< 0.2	1.00E00
L-asparagine transmembrane transporter activity	2	0	.04	-	< 0.2	1.00E00
arginine transmembrane transporter activity	4	0	.08	-	< 0.2	1.00E00
L-alanine transmembrane transporter activity	6	0	.12	-	< 0.2	1.00E00
toxin transporter activity	4	0	.08	-	< 0.2	1.00E00
oxalate transmembrane transporter activity	4	0	.08	-	< 0.2	1.00E00
myosin II binding	1	0	.02	-	< 0.2	1.00E00
glycoprotein-N-acetylgalactosamine 3-beta-galactosyltransferase activity	1	0	.02	-	< 0.2	1.00E00
protein N-acetylglucosaminyltransferase activity	3	0	.06	-	< 0.2	1.00E00
basic amino acid transmembrane transporter activity	6	0	.12	-	< 0.2	1.00E00
aromatic amino acid transmembrane transporter activity	1	0	.02	-	< 0.2	1.00E00
acidic amino acid transmembrane transporter activity	10	0	.20	-	< 0.2	1.00E00
amino acid transmembrane transporter activity	76	1	1.55	-	.65	1.00E00
nitric-oxide synthase inhibitor activity	1	0	.02	-	< 0.2	1.00E00
inositol tetrakisphosphate 1-kinase activity	1	0	.02	-	< 0.2	1.00E00
[3-methyl-2-oxobutanoate dehydrogenase (acetyl-transferring)] kinase activity	1	0	.02	-	< 0.2	1.00E00
single-stranded DNA 5'-3' exodeoxyribonuclease activity	2	0	.04	-	< 0.2	1.00E00
lysophosphatidic acid receptor activity	3	0	.06	-	< 0.2	1.00E00
glycerol transmembrane transporter activity	11	0	.22	-	< 0.2	1.00E00
polyol transmembrane transporter activity	11	0	.22	-	< 0.2	1.00E00
pyrimidine nucleotide-sugar transmembrane transporter activity	3	0	.06	-	< 0.2	1.00E00
epidermal growth factor binding	1	0	.02	-	< 0.2	1.00E00
nerve growth factor binding	5	0	.10	-	< 0.2	1.00E00
brain-derived neurotrophic factor binding	1	0	.02	-	< 0.2	1.00E00
peroxidase inhibitor activity	1	0	.02	-	< 0.2	1.00E00
L-dopa decarboxylase activator activity	1	0	.02	-	< 0.2	1.00E00
kynurenine-glyoxylate transaminase activity	1	0	.02	-	< 0.2	1.00E00
2,4-dienoyl-CoA reductase (NADPH) activity	2	0	.04	-	< 0.2	1.00E00
tyrosine 3-monooxygenase activator activity	1	0	.02	-	< 0.2	1.00E00
uridine-diphosphatase activity	2	0	.04	-	< 0.2	1.00E00
serine binding	2	0	.04	-	< 0.2	1.00E00
keratan sulfotransferase activity	1	0	.02	-	< 0.2	1.00E00
2'-phosphotransferase activity	1	0	.02	-	< 0.2	1.00E00
L-dopa decarboxylase activity	1	0	.02	-	< 0.2	1.00E00
carbon dioxide transmembrane transporter activity	1	0	.02	-	< 0.2	1.00E00
chondroitin sulfate binding	3	0	.06	-	< 0.2	1.00E00
deaminated base DNA N-glycosylase activity	3	0	.06	-	< 0.2	1.00E00
N-acetylglucosamine kinase activity	1	0	.02	-	< 0.2	1.00E00
bioactive lipid receptor activity	9	0	.18	-	< 0.2	1.00E00
sodium:potassium-exchanging ATPase activity	9	0	.18	-	< 0.2	1.00E00
beta-N-acetylglucosaminidase activity	1	0	.02	-	< 0.2	1.00E00
calmodulin-dependent protein phosphatase activity	3	0	.06	-	< 0.2	1.00E00
urate transmembrane transporter activity	2	0	.04	-	< 0.2	1.00E00
tricarboxylic acid transmembrane transporter activity	1	0	.02	-	< 0.2	1.00E00
succinate transmembrane transporter activity	1	0	.02	-	< 0.2	1.00E00
cysteine-type endopeptidase activator activity involved in apoptotic process	8	0	.16	-	< 0.2	1.00E00
hepatocyte growth factor binding	1	0	.02	-	< 0.2	1.00E00
selenocysteine insertion sequence binding	2	0	.04	-	< 0.2	1.00E00
azole transporter activity	5	0	.10	-	< 0.2	1.00E00
steroid dehydrogenase activity	18	0	.37	-	< 0.2	1.00E00
calcium-transporting ATPase activity	9	0	.18	-	< 0.2	1.00E00
zinc ion transmembrane transporter activity	9	0	.18	-	< 0.2	1.00E00
manganese ion transmembrane transporter activity	4	0	.08	-	< 0.2	1.00E00
sphingomyelin synthase activity	1	0	.02	-	< 0.2	1.00E00
threonine-type endopeptidase activity	21	0	.43	-	< 0.2	1.00E00
iron ion transmembrane transporter activity	3	0	.06	-	< 0.2	1.00E00
citrate transmembrane transporter activity	1	0	.02	-	< 0.2	1.00E00
sialic acid transmembrane transporter activity	1	0	.02	-	< 0.2	1.00E00
rRNA methyltransferase activity	8	0	.16	-	< 0.2	1.00E00
prostaglandin transmembrane transporter activity	1	0	.02	-	< 0.2	1.00E00
salt transmembrane transporter activity	2	0	.04	-	< 0.2	1.00E00
SAM domain binding	1	0	.02	-	< 0.2	1.00E00
Pyrin domain binding	1	0	.02	-	< 0.2	1.00E00
hydrogen-exporting ATPase activity	24	0	.49	-	< 0.2	1.00E00
citrate synthase activity	1	0	.02	-	< 0.2	1.00E00
copper ion transmembrane transporter activity	4	0	.08	-	< 0.2	1.00E00
acyl-CoA desaturase activity	3	0	.06	-	< 0.2	1.00E00
lactate transmembrane transporter activity	6	0	.12	-	< 0.2	1.00E00
water transmembrane transporter activity	13	0	.26	-	< 0.2	1.00E00
kynurenine-oxoglutarate transaminase activity	2	0	.04	-	< 0.2	1.00E00
ammonia ligase activity	2	0	.04	-	< 0.2	1.00E00
canalicular bile acid transmembrane transporter activity	1	0	.02	-	< 0.2	1.00E00
bile acid transmembrane transporter activity	8	0	.16	-	< 0.2	1.00E00
hydroxylysine kinase activity	1	0	.02	-	< 0.2	1.00E00
taurine:sodium symporter activity	1	0	.02	-	< 0.2	1.00E00
antioxidant activity	52	1	1.06	-	.94	1.00E00
taurine transmembrane transporter activity	1	0	.02	-	< 0.2	1.00E00
AMP binding	4	0	.08	-	< 0.2	1.00E00
catechol O-methyltransferase activity	2	0	.04	-	< 0.2	1.00E00
sulfate transmembrane transporter activity	13	0	.26	-	< 0.2	1.00E00
glycolipid 6-alpha-mannosyltransferase activity	1	0	.02	-	< 0.2	1.00E00
phosphate ion transmembrane transporter activity	6	0	.12	-	< 0.2	1.00E00
iodide transmembrane transporter activity	1	0	.02	-	< 0.2	1.00E00
hydroxyacid-oxoacid transhydrogenase activity	1	0	.02	-	< 0.2	1.00E00
nucleoside triphosphate adenylate kinase activity	2	0	.04	-	< 0.2	1.00E00
fructose transmembrane transporter activity	1	0	.02	-	< 0.2	1.00E00
sugar:proton symporter activity	5	0	.10	-	< 0.2	1.00E00
pyrimidine nucleobase transmembrane transporter activity	2	0	.04	-	< 0.2	1.00E00
Toll-like receptor binding	5	0	.10	-	< 0.2	1.00E00
ATP transmembrane transporter activity	3	0	.06	-	< 0.2	1.00E00
GPI anchor binding	4	0	.08	-	< 0.2	1.00E00
purine ribonucleotide transmembrane transporter activity	4	0	.08	-	< 0.2	1.00E00
purine nucleobase transmembrane transporter activity	2	0	.04	-	< 0.2	1.00E00
FFAT motif binding	1	0	.02	-	< 0.2	1.00E00
5S rDNA binding	3	0	.06	-	< 0.2	1.00E00
oxygen transporter activity	16	0	.33	-	< 0.2	1.00E00
organic acid:sodium symporter activity	26	0	.53	-	< 0.2	1.00E00
organic acid transmembrane transporter activity	115	1	2.34	-	.43	1.00E00
progesterone receptor binding	1	0	.02	-	< 0.2	1.00E00
serine-type endopeptidase activity	157	3	3.20	-	.94	1.00E00
alkylglycerone-phosphate synthase activity	1	0	.02	-	< 0.2	1.00E00
phosphorylase kinase regulator activity	3	0	.06	-	< 0.2	1.00E00
bile acid binding	4	0	.08	-	< 0.2	1.00E00
clathrin heavy chain binding	3	0	.06	-	< 0.2	1.00E00
protein phosphatase type 2A regulator activity	11	0	.22	-	< 0.2	1.00E00
arachidonate 8(S)-lipoxygenase activity	1	0	.02	-	< 0.2	1.00E00
glycine N-choloyltransferase activity	1	0	.02	-	< 0.2	1.00E00
5'-3' exodeoxyribonuclease activity	3	0	.06	-	< 0.2	1.00E00
nucleotide-sugar transmembrane transporter activity	6	0	.12	-	< 0.2	1.00E00
nucleoside transmembrane transporter activity	11	0	.22	-	< 0.2	1.00E00
serotonin:sodium symporter activity	1	0	.02	-	< 0.2	1.00E00
oxidoreductase activity, acting on the CH-OH group of donors, oxygen as acceptor	4	0	.08	-	< 0.2	1.00E00
cadmium ion binding	1	0	.02	-	< 0.2	1.00E00
coenzyme transporter activity	3	0	.06	-	< 0.2	1.00E00
gamma-aminobutyric acid:sodium symporter activity	4	0	.08	-	< 0.2	1.00E00
cofactor transporter activity	11	0	.22	-	< 0.2	1.00E00
exoribonuclease activity, producing 5'-phosphomonoesters	23	0	.47	-	< 0.2	1.00E00
dopamine:sodium symporter activity	1	0	.02	-	< 0.2	1.00E00
exodeoxyribonuclease activity, producing 5'-phosphomonoesters	10	0	.20	-	< 0.2	1.00E00
endonuclease activity, active with either ribo- or deoxyribonucleic acids and producing 3'-phosphomonoesters	14	0	.28	-	< 0.2	1.00E00
endoribonuclease activity, producing 3'-phosphomonoesters	6	0	.12	-	< 0.2	1.00E00
acetylcholine receptor binding	4	0	.08	-	< 0.2	1.00E00
site-specific endodeoxyribonuclease activity, specific for altered base	2	0	.04	-	< 0.2	1.00E00
NAD-dependent histone deacetylase activity (H3-K14 specific)	7	0	.14	-	< 0.2	1.00E00
purine nucleobase binding	2	0	.04	-	< 0.2	1.00E00
dopamine transmembrane transporter activity	1	0	.02	-	< 0.2	1.00E00
neurotransmitter:sodium symporter activity	22	0	.45	-	< 0.2	1.00E00
neurotransmitter transporter activity	23	0	.47	-	< 0.2	1.00E00
peroxisomal fatty-acyl-CoA transporter activity	1	0	.02	-	< 0.2	1.00E00
long-chain fatty acid transporter activity	1	0	.02	-	< 0.2	1.00E00
endodeoxyribonuclease activity, producing 3'-phosphomonoesters	8	0	.16	-	< 0.2	1.00E00
endodeoxyribonuclease activity, producing 5'-phosphomonoesters	15	0	.31	-	< 0.2	1.00E00
GTP-dependent protein kinase activity	1	0	.02	-	< 0.2	1.00E00
ligase activity, forming phosphoric ester bonds	6	0	.12	-	< 0.2	1.00E00
ligase activity, forming carbon-carbon bonds	5	0	.10	-	< 0.2	1.00E00
cyclo-ligase activity	2	0	.04	-	< 0.2	1.00E00
acid-amino acid ligase activity	18	0	.37	-	< 0.2	1.00E00
myosin heavy chain binding	2	0	.04	-	< 0.2	1.00E00
acid-ammonia (or amide) ligase activity	2	0	.04	-	< 0.2	1.00E00
malonyl-CoA decarboxylase activity	1	0	.02	-	< 0.2	1.00E00
adenine binding	1	0	.02	-	< 0.2	1.00E00
nucleobase binding	2	0	.04	-	< 0.2	1.00E00
lipid transporter activity	67	1	1.36	-	.73	1.00E00
inorganic phosphate transmembrane transporter activity	3	0	.06	-	< 0.2	1.00E00
high-affinity glutamate transmembrane transporter activity	1	0	.02	-	< 0.2	1.00E00
L-glutamate transmembrane transporter activity	10	0	.20	-	< 0.2	1.00E00
acid-thiol ligase activity	10	0	.20	-	< 0.2	1.00E00
dicarboxylic acid transmembrane transporter activity	19	0	.39	-	< 0.2	1.00E00
myosin tail binding	1	0	.02	-	< 0.2	1.00E00
intramolecular lyase activity	1	0	.02	-	< 0.2	1.00E00
myosin light chain binding	3	0	.06	-	< 0.2	1.00E00
metalloendopeptidase activity	111	1	2.26	-	.44	1.00E00
m7G(5')pppN diphosphatase activity	3	0	.06	-	< 0.2	1.00E00
opsin binding	3	0	.06	-	< 0.2	1.00E00
diacyl lipopeptide binding	2	0	.04	-	< 0.2	1.00E00
L-glucuronate reductase activity	1	0	.02	-	< 0.2	1.00E00
triacyl lipopeptide binding	1	0	.02	-	< 0.2	1.00E00
glucose-1,6-bisphosphate synthase activity	1	0	.02	-	< 0.2	1.00E00
creatine:sodium symporter activity	1	0	.02	-	< 0.2	1.00E00
GDP-D-glucose phosphorylase activity	1	0	.02	-	< 0.2	1.00E00
creatine transmembrane transporter activity	1	0	.02	-	< 0.2	1.00E00
choline:sodium symporter activity	1	0	.02	-	< 0.2	1.00E00
N-acylphosphatidylethanolamine-specific phospholipase D activity	2	0	.04	-	< 0.2	1.00E00
intramolecular transferase activity, phosphotransferases	12	0	.24	-	< 0.2	1.00E00
intramolecular transferase activity	27	0	.55	-	< 0.2	1.00E00
intramolecular oxidoreductase activity, transposing S-S bonds	18	0	.37	-	< 0.2	1.00E00
long-chain-fatty-acyl-CoA reductase activity	2	0	.04	-	< 0.2	1.00E00
long-chain-aldehyde dehydrogenase activity	1	0	.02	-	< 0.2	1.00E00
p53 binding	51	1	1.04	-	.96	1.00E00
ferritin receptor activity	1	0	.02	-	< 0.2	1.00E00
radical SAM enzyme activity	1	0	.02	-	< 0.2	1.00E00
cis-trans isomerase activity	41	0	.83	-	< 0.2	1.00E00
racemase and epimerase activity, acting on carbohydrates and derivatives	7	0	.14	-	< 0.2	1.00E00
racemase and epimerase activity, acting on amino acids and derivatives	2	0	.04	-	< 0.2	1.00E00
racemase and epimerase activity	12	0	.24	-	< 0.2	1.00E00
interleukin-28 receptor binding	1	0	.02	-	< 0.2	1.00E00
structure-specific DNA binding	175	3	3.56	-	.84	1.00E00
insulin receptor substrate binding	7	0	.14	-	< 0.2	1.00E00
phosphatidylinositol-4-phosphate binding	14	0	.28	-	< 0.2	1.00E00
metal ion:proton antiporter activity	1	0	.02	-	< 0.2	1.00E00
trimethylamine monooxygenase activity	1	0	.02	-	< 0.2	1.00E00
phosphatidylinositol-3,5-bisphosphate binding	14	0	.28	-	< 0.2	1.00E00
nutrient reservoir activity	1	0	.02	-	< 0.2	1.00E00
carbon-sulfur lyase activity	9	0	.18	-	< 0.2	1.00E00
strictosidine synthase activity	1	0	.02	-	< 0.2	1.00E00
amine-lyase activity	1	0	.02	-	< 0.2	1.00E00
amidine-lyase activity	3	0	.06	-	< 0.2	1.00E00
ammonia-lyase activity	5	0	.10	-	< 0.2	1.00E00
carbon-nitrogen lyase activity	9	0	.18	-	< 0.2	1.00E00
insulin binding	5	0	.10	-	< 0.2	1.00E00
chemokine receptor antagonist activity	1	0	.02	-	< 0.2	1.00E00
fatty-acyl-CoA reductase (alcohol-forming) activity	2	0	.04	-	< 0.2	1.00E00
5'-tyrosyl-DNA phosphodiesterase activity	1	0	.02	-	< 0.2	1.00E00
histone deacetylase inhibitor activity	1	0	.02	-	< 0.2	1.00E00
carbon-oxygen lyase activity, acting on phosphates	4	0	.08	-	< 0.2	1.00E00
hydro-lyase activity	39	0	.79	-	< 0.2	1.00E00
carbon-oxygen lyase activity	56	0	1.14	-	< 0.2	1.00E00
L-xylulose reductase (NADP+) activity	1	0	.02	-	< 0.2	1.00E00
thyroxine 5-deiodinase activity	1	0	.02	-	< 0.2	1.00E00
hepoxilin A3 synthase activity	1	0	.02	-	< 0.2	1.00E00
aldehyde-lyase activity	5	0	.10	-	< 0.2	1.00E00
molybdopterin molybdotransferase activity	1	0	.02	-	< 0.2	1.00E00
molybdopterin adenylyltransferase activity	1	0	.02	-	< 0.2	1.00E00
cyclic pyranopterin monophosphate synthase activity	1	0	.02	-	< 0.2	1.00E00
phosphatidylinositol 3-kinase binding	15	0	.31	-	< 0.2	1.00E00
L-pipecolate oxidase activity	1	0	.02	-	< 0.2	1.00E00
vitamin transmembrane transporter activity	5	0	.10	-	< 0.2	1.00E00
molybdopterin cofactor binding	4	0	.08	-	< 0.2	1.00E00
tyrosyl-DNA phosphodiesterase activity	2	0	.04	-	< 0.2	1.00E00
pristanate-CoA ligase activity	1	0	.02	-	< 0.2	1.00E00
ATPase binding	35	0	.71	-	< 0.2	1.00E00
caffeine oxidase activity	1	0	.02	-	< 0.2	1.00E00
hydrolase activity, acting on acid carbon-carbon bonds, in ketonic substances	3	0	.06	-	< 0.2	1.00E00
hydrolase activity, acting on acid carbon-carbon bonds	3	0	.06	-	< 0.2	1.00E00
ciliary neurotrophic factor receptor activity	4	0	.08	-	< 0.2	1.00E00
cytokine receptor activity	77	1	1.57	-	.64	1.00E00
hydrolase activity, acting on acid anhydrides, catalyzing transmembrane movement of substances	94	1	1.91	-	.52	1.00E00
L-fuconate dehydratase activity	1	0	.02	-	< 0.2	1.00E00
protein serine/threonine kinase activator activity	11	0	.22	-	< 0.2	1.00E00
cholesterol 24-hydroxylase activity	1	0	.02	-	< 0.2	1.00E00
inositol 1,3,4,5 tetrakisphosphate binding	1	0	.02	-	< 0.2	1.00E00
angiostatin binding	2	0	.04	-	< 0.2	1.00E00
ADP binding	14	0	.28	-	< 0.2	1.00E00
hydrolase activity, acting on acid anhydrides, in phosphorus-containing anhydrides	702	14	14.29	-	.98	1.00E00
hydrolase activity, acting on acid anhydrides	708	14	14.41	-	.97	1.00E00
acetylcholine-activated cation-selective channel activity	16	0	.33	-	< 0.2	1.00E00
hydrolase activity, acting on carbon-nitrogen (but not peptide) bonds, in linear amidines	12	0	.24	-	< 0.2	1.00E00
transmembrane signaling receptor activity	1626	20	33.10	-	.60	1.00E00
hydrolase activity, acting on carbon-nitrogen (but not peptide) bonds, in cyclic amides	8	0	.16	-	< 0.2	1.00E00
thyroid hormone receptor activity	3	0	.06	-	< 0.2	1.00E00
9-cis retinoic acid receptor activity	3	0	.06	-	< 0.2	1.00E00
Lys63-specific deubiquitinase activity	1	0	.02	-	< 0.2	1.00E00
glucocorticoid receptor activity	1	0	.02	-	< 0.2	1.00E00
androgen receptor activity	2	0	.04	-	< 0.2	1.00E00
heme binding	138	1	2.81	-	.36	1.00E00
FMN transmembrane transporter activity	1	0	.02	-	< 0.2	1.00E00
lysozyme activity	17	0	.35	-	< 0.2	1.00E00
leucine zipper domain binding	7	0	.14	-	< 0.2	1.00E00
polyubiquitin binding	34	0	.69	-	< 0.2	1.00E00
cysteine-type carboxypeptidase activity	1	0	.02	-	< 0.2	1.00E00
dipeptidase activity	10	0	.20	-	< 0.2	1.00E00
ligand-activated sequence-specific DNA binding RNA polymerase II transcription factor activity	38	0	.77	-	< 0.2	1.00E00
complement component C5a receptor activity	1	0	.02	-	< 0.2	1.00E00
trialkylsulfonium hydrolase activity	3	0	.06	-	< 0.2	1.00E00
steroid dehydrogenase activity, acting on the CH-CH group of donors	3	0	.06	-	< 0.2	1.00E00
steroid dehydrogenase activity, acting on the CH-OH group of donors, NAD or NADP as acceptor	14	0	.28	-	< 0.2	1.00E00
complement receptor activity	1	0	.02	-	< 0.2	1.00E00
aryl hydrocarbon receptor activity	1	0	.02	-	< 0.2	1.00E00
receptor activity	1874	28	38.14	-	.73	1.00E00
signal transducer activity	1938	28	39.45	-	.71	1.00E00
kinetochore binding	4	0	.08	-	< 0.2	1.00E00
actin monomer binding	18	0	.37	-	< 0.2	1.00E00
microsatellite binding	3	0	.06	-	< 0.2	1.00E00
hemoglobin binding	1	0	.02	-	< 0.2	1.00E00
serine-type endopeptidase inhibitor activity	83	1	1.69	-	.59	1.00E00
endopeptidase inhibitor activity	151	3	3.07	-	.98	1.00E00
indoleamine 2,3-dioxygenase activity	1	0	.02	-	< 0.2	1.00E00
actin binding	286	5	5.82	-	.86	1.00E00
microtubule motor activity	69	1	1.40	-	.71	1.00E00
motor activity	119	1	2.42	-	.41	1.00E00
angiotensin type I receptor activity	1	0	.02	-	< 0.2	1.00E00
mRNA 3'-UTR AU-rich region binding	4	0	.08	-	< 0.2	1.00E00
angiotensin receptor activity	5	0	.10	-	< 0.2	1.00E00
chenodeoxycholic acid binding	1	0	.02	-	< 0.2	1.00E00
trace-amine receptor activity	18	0	.37	-	< 0.2	1.00E00
lithocholic acid binding	1	0	.02	-	< 0.2	1.00E00
all-trans-retinyl-ester hydrolase, 11-cis retinol forming activity	1	0	.02	-	< 0.2	1.00E00
dopamine neurotransmitter receptor activity, coupled via Gi/Go	2	0	.04	-	< 0.2	1.00E00
all-trans-retinyl-palmitate hydrolase, 11-cis retinol forming activity	1	0	.02	-	< 0.2	1.00E00
histone demethylase activity (H4-R3 specific)	1	0	.02	-	< 0.2	1.00E00
phospholipase inhibitor activity	6	0	.12	-	< 0.2	1.00E00
histone demethylase activity (H3-R2 specific)	1	0	.02	-	< 0.2	1.00E00
xylulokinase activity	1	0	.02	-	< 0.2	1.00E00
xanthine oxidase activity	1	0	.02	-	< 0.2	1.00E00
peptide-methionine (R)-S-oxide reductase activity	2	0	.04	-	< 0.2	1.00E00
glycogen synthase activity, transferring glucose-1-phosphate	1	0	.02	-	< 0.2	1.00E00
xanthine dehydrogenase activity	1	0	.02	-	< 0.2	1.00E00
uroporphyrinogen decarboxylase activity	1	0	.02	-	< 0.2	1.00E00
uroporphyrinogen-III synthase activity	1	0	.02	-	< 0.2	1.00E00
uridine phosphorylase activity	2	0	.04	-	< 0.2	1.00E00
electron carrier activity	64	1	1.30	-	.77	1.00E00
all-trans-retinol 13,14-reductase activity	1	0	.02	-	< 0.2	1.00E00
uridine kinase activity	3	0	.06	-	< 0.2	1.00E00
aspartate dehydrogenase activity	1	0	.02	-	< 0.2	1.00E00
WW domain binding	19	0	.39	-	< 0.2	1.00E00
urate oxidase activity	1	0	.02	-	< 0.2	1.00E00
Intermediate conductance calcium-activated potassium channel activity	1	0	.02	-	< 0.2	1.00E00
proteoglycan sulfotransferase activity	1	0	.02	-	< 0.2	1.00E00
uracil DNA N-glycosylase activity	3	0	.06	-	< 0.2	1.00E00
galactose 3-O-sulfotransferase activity	4	0	.08	-	< 0.2	1.00E00
LBD domain binding	4	0	.08	-	< 0.2	1.00E00
protein disulfide isomerase activity	18	0	.37	-	< 0.2	1.00E00
DBD domain binding	1	0	.02	-	< 0.2	1.00E00
peptidyl-prolyl cis-trans isomerase activity	39	0	.79	-	< 0.2	1.00E00
uridylate kinase activity	3	0	.06	-	< 0.2	1.00E00
L-tyrosine:2-oxoglutarate aminotransferase activity	1	0	.02	-	< 0.2	1.00E00
nicotinate transporter activity	1	0	.02	-	< 0.2	1.00E00
macromolecule transmembrane transporter activity	8	0	.16	-	< 0.2	1.00E00
tubulin-tyrosine ligase activity	1	0	.02	-	< 0.2	1.00E00
tryptophan 2,3-dioxygenase activity	3	0	.06	-	< 0.2	1.00E00
valine-tRNA ligase activity	2	0	.04	-	< 0.2	1.00E00
translation release factor activity	6	0	.12	-	< 0.2	1.00E00
tyrosine-tRNA ligase activity	2	0	.04	-	< 0.2	1.00E00
AF-1 domain binding	1	0	.02	-	< 0.2	1.00E00
translation elongation factor activity	19	0	.39	-	< 0.2	1.00E00
tryptophan-tRNA ligase activity	2	0	.04	-	< 0.2	1.00E00
AF-2 domain binding	2	0	.04	-	< 0.2	1.00E00
androgen receptor binding	21	0	.43	-	< 0.2	1.00E00
peptidyl-proline 4-dioxygenase activity	9	0	.18	-	< 0.2	1.00E00
peptidyl-proline 3-dioxygenase activity	2	0	.04	-	< 0.2	1.00E00
peptidyl-proline dioxygenase activity	11	0	.22	-	< 0.2	1.00E00
peptidyl-lysine N-acetyltransferase activity, acting on acetyl phosphate as donor	1	0	.02	-	< 0.2	1.00E00
NADPHX epimerase activity	1	0	.02	-	< 0.2	1.00E00
NADHX epimerase activity	1	0	.02	-	< 0.2	1.00E00
medium-chain-(S)-2-hydroxy-acid oxidase activity	1	0	.02	-	< 0.2	1.00E00
long-chain-(S)-2-hydroxy-long-chain-acid oxidase activity	1	0	.02	-	< 0.2	1.00E00
very-long-chain-(S)-2-hydroxy-acid oxidase activity	1	0	.02	-	< 0.2	1.00E00
ferric-chelate reductase (NADPH) activity	3	0	.06	-	< 0.2	1.00E00
malonyl-CoA synthetase activity	1	0	.02	-	< 0.2	1.00E00
threonine-tRNA ligase activity	3	0	.06	-	< 0.2	1.00E00
serine-tRNA ligase activity	2	0	.04	-	< 0.2	1.00E00
proline-tRNA ligase activity	2	0	.04	-	< 0.2	1.00E00
methionine-tRNA ligase activity	4	0	.08	-	< 0.2	1.00E00
lysine-tRNA ligase activity	1	0	.02	-	< 0.2	1.00E00
leucine-tRNA ligase activity	2	0	.04	-	< 0.2	1.00E00
isoleucine-tRNA ligase activity	3	0	.06	-	< 0.2	1.00E00
histidine-tRNA ligase activity	2	0	.04	-	< 0.2	1.00E00
palmitoyl hydrolase activity	3	0	.06	-	< 0.2	1.00E00
glycine-tRNA ligase activity	1	0	.02	-	< 0.2	1.00E00
structural constituent of ribosome	239	1	4.86	-	.21	1.00E00
peptidyl-dipeptidase inhibitor activity	1	0	.02	-	< 0.2	1.00E00
WD40-repeat domain binding	3	0	.06	-	< 0.2	1.00E00
thyrotropin-releasing hormone receptor binding	1	0	.02	-	< 0.2	1.00E00
inositol-3,5-bisdiphosphate-2,3,4,6-tetrakisphosphate 5-diphosphatase activity	1	0	.02	-	< 0.2	1.00E00
inositol-1,5-bisdiphosphate-2,3,4,6-tetrakisphosphate 5-diphosphatase activity	1	0	.02	-	< 0.2	1.00E00
inositol-1,5-bisdiphosphate-2,3,4,6-tetrakisphosphate 1-diphosphatase activity	1	0	.02	-	< 0.2	1.00E00
inositol-5-diphosphate-1,2,3,4,6-pentakisphosphate diphosphatase activity	1	0	.02	-	< 0.2	1.00E00
inositol-3-diphosphate-1,2,4,5,6-pentakisphosphate diphosphatase activity	1	0	.02	-	< 0.2	1.00E00
inositol-1-diphosphate-2,3,4,5,6-pentakisphosphate diphosphatase activity	1	0	.02	-	< 0.2	1.00E00
lipoteichoic acid binding	4	0	.08	-	< 0.2	1.00E00
inositol diphosphate pentakisphosphate diphosphatase activity	1	0	.02	-	< 0.2	1.00E00
sodium-dependent L-ascorbate transmembrane transporter activity	2	0	.04	-	< 0.2	1.00E00
inositol bisdiphosphate tetrakisphosphate diphosphatase activity	1	0	.02	-	< 0.2	1.00E00
inositol diphosphate tetrakisphosphate diphosphatase activity	1	0	.02	-	< 0.2	1.00E00
glutamine-tRNA ligase activity	1	0	.02	-	< 0.2	1.00E00
glutamate-tRNA ligase activity	2	0	.04	-	< 0.2	1.00E00
transmembrane electron transfer carrier	1	0	.02	-	< 0.2	1.00E00
asparagine-tRNA ligase activity	3	0	.06	-	< 0.2	1.00E00
aspartate-tRNA ligase activity	1	0	.02	-	< 0.2	1.00E00
cyclic-GMP-AMP binding	1	0	.02	-	< 0.2	1.00E00
arginine-tRNA ligase activity	2	0	.04	-	< 0.2	1.00E00
alanine-tRNA ligase activity	3	0	.06	-	< 0.2	1.00E00
DNA topoisomerase II activity	3	0	.06	-	< 0.2	1.00E00
oxidoreductase activity, acting on NAD(P)H, oxygen as acceptor	13	0	.26	-	< 0.2	1.00E00
single-stranded RNA binding	40	0	.81	-	< 0.2	1.00E00
double-stranded RNA adenosine deaminase activity	3	0	.06	-	< 0.2	1.00E00
coenzyme binding	150	3	3.05	-	.98	1.00E00
cyclic-GMP-AMP synthase activity	1	0	.02	-	< 0.2	1.00E00
telomeric template RNA reverse transcriptase activity	1	0	.02	-	< 0.2	1.00E00
lactosylceramide alpha-2,3-sialyltransferase activity	1	0	.02	-	< 0.2	1.00E00
telomerase activity	3	0	.06	-	< 0.2	1.00E00
structural molecule activity conferring elasticity	2	0	.04	-	< 0.2	1.00E00
tRNA (guanine-N1-)-methyltransferase activity	1	0	.02	-	< 0.2	1.00E00
inositol monophosphate phosphatase activity	3	0	.06	-	< 0.2	1.00E00
beta-amyloid binding	20	0	.41	-	< 0.2	1.00E00
inositol monophosphate 4-phosphatase activity	2	0	.04	-	< 0.2	1.00E00
succinate-semialdehyde dehydrogenase [NAD(P)+] activity	1	0	.02	-	< 0.2	1.00E00
UTP-monosaccharide-1-phosphate uridylyltransferase activity	1	0	.02	-	< 0.2	1.00E00
inositol monophosphate 3-phosphatase activity	2	0	.04	-	< 0.2	1.00E00
alanine transmembrane transporter activity	6	0	.12	-	< 0.2	1.00E00
tRNA (guanine-N2-)-methyltransferase activity	2	0	.04	-	< 0.2	1.00E00
triose-phosphate isomerase activity	1	0	.02	-	< 0.2	1.00E00
N-acetylgalactosamine 4-sulfate 6-O-sulfotransferase activity	2	0	.04	-	< 0.2	1.00E00
triglyceride lipase activity	8	0	.16	-	< 0.2	1.00E00
3'-phosphoadenosine 5'-phosphosulfate binding	1	0	.02	-	< 0.2	1.00E00
transposase activity	2	0	.04	-	< 0.2	1.00E00
transketolase activity	3	0	.06	-	< 0.2	1.00E00
sedoheptulose-7-phosphate:D-glyceraldehyde-3-phosphate glyceronetransferase activity	1	0	.02	-	< 0.2	1.00E00
transcription corepressor activity	121	0	2.46	-	< 0.2	1.00E00
transcription cofactor activity	324	6	6.59	-	.91	1.00E00
nicotinamide phosphoribosyltransferase activity	1	0	.02	-	< 0.2	1.00E00
kynureninase activity	1	0	.02	-	< 0.2	1.00E00
N-acetylgalactosamine 4-O-sulfotransferase activity	5	0	.10	-	< 0.2	1.00E00
DNA-methyltransferase activity	3	0	.06	-	< 0.2	1.00E00
lipopolysaccharide binding	14	0	.28	-	< 0.2	1.00E00
ATP-dependent polyribonucleotide 5'-hydroxyl-kinase activity	1	0	.02	-	< 0.2	1.00E00
selenocysteine lyase activity	1	0	.02	-	< 0.2	1.00E00
ATP-dependent polynucleotide kinase activity	3	0	.06	-	< 0.2	1.00E00
polydeoxyribonucleotide kinase activity	3	0	.06	-	< 0.2	1.00E00
polyribonucleotide kinase activity	1	0	.02	-	< 0.2	1.00E00
polynucleotide 5'-hydroxyl-kinase activity	4	0	.08	-	< 0.2	1.00E00
narrow pore channel activity	3	0	.06	-	< 0.2	1.00E00
potassium ion leak channel activity	2	0	.04	-	< 0.2	1.00E00
retinoic acid receptor activity	8	0	.16	-	< 0.2	1.00E00
leak channel activity	3	0	.06	-	< 0.2	1.00E00
globoside alpha-N-acetylgalactosaminyltransferase activity	1	0	.02	-	< 0.2	1.00E00
N-acetyllactosaminide 3-alpha-galactosyltransferase activity	1	0	.02	-	< 0.2	1.00E00
sequence-specific DNA binding transcription factor activity	840	15	17.10	-	.88	1.00E00
peptidase inhibitor activity	171	3	3.48	-	.86	1.00E00
cyclin-dependent protein kinase activity	10	0	.20	-	< 0.2	1.00E00
formimidoyltetrahydrofolate cyclodeaminase activity	1	0	.02	-	< 0.2	1.00E00
very long chain acyl-CoA hydrolase activity	1	0	.02	-	< 0.2	1.00E00
long-chain acyl-CoA hydrolase activity	1	0	.02	-	< 0.2	1.00E00
medium-chain acyl-CoA hydrolase activity	2	0	.04	-	< 0.2	1.00E00
medium-chain-aldehyde dehydrogenase activity	1	0	.02	-	< 0.2	1.00E00
ion gated channel activity	36	0	.73	-	< 0.2	1.00E00
NAD transporter activity	1	0	.02	-	< 0.2	1.00E00
transmitter-gated channel activity	4	0	.08	-	< 0.2	1.00E00
protein methylesterase activity	1	0	.02	-	< 0.2	1.00E00
sulfur compound transmembrane transporter activity	21	0	.43	-	< 0.2	1.00E00
protein C-terminal methylesterase activity	1	0	.02	-	< 0.2	1.00E00
mechanically gated channel activity	2	0	.04	-	< 0.2	1.00E00
protein phosphatase 2A binding	16	0	.33	-	< 0.2	1.00E00
N-acetylglucosamine 6-O-sulfotransferase activity	4	0	.08	-	< 0.2	1.00E00
opioid peptide activity	5	0	.10	-	< 0.2	1.00E00
myosin VI light chain binding	1	0	.02	-	< 0.2	1.00E00
myosin VI binding	2	0	.04	-	< 0.2	1.00E00
phosphate transmembrane transporter activity	15	0	.31	-	< 0.2	1.00E00
inositol-1,3,4,5-tetrakisphosphate 3-phosphatase activity	1	0	.02	-	< 0.2	1.00E00
transmitter-gated ion channel activity	4	0	.08	-	< 0.2	1.00E00
potassium ion antiporter activity	6	0	.12	-	< 0.2	1.00E00
coreceptor activity involved in Wnt signaling pathway	1	0	.02	-	< 0.2	1.00E00
Arp2/3 complex binding	5	0	.10	-	< 0.2	1.00E00
molybdate ion transmembrane transporter activity	1	0	.02	-	< 0.2	1.00E00
dynein complex binding	3	0	.06	-	< 0.2	1.00E00
magnesium ion transmembrane transporter activity	11	0	.22	-	< 0.2	1.00E00
ferrous iron transmembrane transporter activity	1	0	.02	-	< 0.2	1.00E00
direct ligand regulated sequence-specific DNA binding transcription factor activity	38	0	.77	-	< 0.2	1.00E00
superoxide-generating NADPH oxidase activity	8	0	.16	-	< 0.2	1.00E00
NAD(P)H oxidase activity	5	0	.10	-	< 0.2	1.00E00
double-strand/single-strand DNA junction binding	1	0	.02	-	< 0.2	1.00E00
copper uptake transmembrane transporter activity	1	0	.02	-	< 0.2	1.00E00
bubble DNA binding	2	0	.04	-	< 0.2	1.00E00
heteroduplex DNA loop binding	1	0	.02	-	< 0.2	1.00E00
Y-form DNA binding	4	0	.08	-	< 0.2	1.00E00
calcium ion transmembrane transporter activity	105	2	2.14	-	.94	1.00E00
protein phosphatase type 1 regulator activity	6	0	.12	-	< 0.2	1.00E00
active transmembrane transporter activity	242	3	4.93	-	.61	1.00E00
glucuronosyl-N-acetylgalactosaminyl-proteoglycan 4-beta-N-acetylgalactosaminyltransferase activity	2	0	.04	-	< 0.2	1.00E00
glucuronylgalactosylproteoglycan 4-beta-N-acetylgalactosaminyltransferase activity	1	0	.02	-	< 0.2	1.00E00
thiocyanate peroxidase activity	1	0	.02	-	< 0.2	1.00E00
linoleate 13S-lipoxygenase activity	2	0	.04	-	< 0.2	1.00E00
starch binding	3	0	.06	-	< 0.2	1.00E00
ITP binding	1	0	.02	-	< 0.2	1.00E00
XTP binding	1	0	.02	-	< 0.2	1.00E00
nucleotide phosphatase activity, acting on free nucleotides	4	0	.08	-	< 0.2	1.00E00
acetylgalactosaminyl-O-glycosyl-glycoprotein beta-1,6-N-acetylglucosaminyltransferase activity	1	0	.02	-	< 0.2	1.00E00
polynucleotide phosphatase activity	4	0	.08	-	< 0.2	1.00E00
thyroid hormone receptor activator activity	4	0	.08	-	< 0.2	1.00E00
inositol pentakisphosphate 2-kinase activity	1	0	.02	-	< 0.2	1.00E00
beta-1,3-galactosyl-O-glycosyl-glycoprotein beta-1,3-N-acetylglucosaminyltransferase activity	1	0	.02	-	< 0.2	1.00E00
peptidyl-lysine 5-dioxygenase activity	4	0	.08	-	< 0.2	1.00E00
formyltetrahydrofolate dehydrogenase activity	2	0	.04	-	< 0.2	1.00E00
glycogen binding	2	0	.04	-	< 0.2	1.00E00
urocanate hydratase activity	1	0	.02	-	< 0.2	1.00E00
glycine amidinotransferase activity	1	0	.02	-	< 0.2	1.00E00
mercury (II) reductase activity	3	0	.06	-	< 0.2	1.00E00
amidinotransferase activity	1	0	.02	-	< 0.2	1.00E00
nickel cation binding	1	0	.02	-	< 0.2	1.00E00
translation release factor activity, codon nonspecific	1	0	.02	-	< 0.2	1.00E00
mannan binding	1	0	.02	-	< 0.2	1.00E00
uridine nucleotide receptor activity	2	0	.04	-	< 0.2	1.00E00
JUN kinase phosphatase activity	1	0	.02	-	< 0.2	1.00E00
calcium-dependent protein binding	36	0	.73	-	< 0.2	1.00E00
calcium-dependent protein kinase regulator activity	1	0	.02	-	< 0.2	1.00E00
calcium-dependent protein kinase activity	2	0	.04	-	< 0.2	1.00E00
ATP-dependent microtubule motor activity, plus-end-directed	14	0	.28	-	< 0.2	1.00E00
adenylate cyclase inhibitor activity	1	0	.02	-	< 0.2	1.00E00
adenylate cyclase regulator activity	1	0	.02	-	< 0.2	1.00E00
cyclase activator activity	4	0	.08	-	< 0.2	1.00E00
cyclase inhibitor activity	1	0	.02	-	< 0.2	1.00E00
glutathione hydrolase activity	2	0	.04	-	< 0.2	1.00E00
cyclase regulator activity	6	0	.12	-	< 0.2	1.00E00
translation release factor activity, codon specific	3	0	.06	-	< 0.2	1.00E00
apolipoprotein A-I receptor binding	4	0	.08	-	< 0.2	1.00E00
ATP-activated nucleotide receptor activity	1	0	.02	-	< 0.2	1.00E00
apolipoprotein receptor binding	5	0	.10	-	< 0.2	1.00E00
UTP-activated nucleotide receptor activity	1	0	.02	-	< 0.2	1.00E00
thrombin receptor activity	4	0	.08	-	< 0.2	1.00E00
corticotrophin-releasing factor receptor activity	2	0	.04	-	< 0.2	1.00E00
gastrin receptor activity	1	0	.02	-	< 0.2	1.00E00
ATP-dependent microtubule motor activity, minus-end-directed	1	0	.02	-	< 0.2	1.00E00
beta3-adrenergic receptor activity	1	0	.02	-	< 0.2	1.00E00
microtubule-severing ATPase activity	10	0	.20	-	< 0.2	1.00E00
protein transporter activity	62	1	1.26	-	.79	1.00E00
racemase activity, acting on amino acids and derivatives	2	0	.04	-	< 0.2	1.00E00
ethanol binding	4	0	.08	-	< 0.2	1.00E00
very-low-density lipoprotein particle binding	1	0	.02	-	< 0.2	1.00E00
UDP-activated nucleotide receptor activity	1	0	.02	-	< 0.2	1.00E00
apolipoprotein A-I receptor activity	2	0	.04	-	< 0.2	1.00E00
proline:sodium symporter activity	1	0	.02	-	< 0.2	1.00E00
apolipoprotein A-I binding	3	0	.06	-	< 0.2	1.00E00
apolipoprotein binding	7	0	.14	-	< 0.2	1.00E00
neutral L-amino acid secondary active transmembrane transporter activity	1	0	.02	-	< 0.2	1.00E00
high-affinity lysine transmembrane transporter activity	1	0	.02	-	< 0.2	1.00E00
organic hydroxy compound transmembrane transporter activity	33	0	.67	-	< 0.2	1.00E00
L-histidine transmembrane transporter activity	2	0	.04	-	< 0.2	1.00E00
xenobiotic-transporting ATPase activity	2	0	.04	-	< 0.2	1.00E00
cardiolipin binding	2	0	.04	-	< 0.2	1.00E00
phosphatidylglycerol binding	3	0	.06	-	< 0.2	1.00E00
potassium-transporting ATPase activity	10	0	.20	-	< 0.2	1.00E00
hydrogen-exporting ATPase activity, phosphorylative mechanism	8	0	.16	-	< 0.2	1.00E00
high-affinity arginine transmembrane transporter activity	1	0	.02	-	< 0.2	1.00E00
high-affinity basic amino acid transmembrane transporter activity	1	0	.02	-	< 0.2	1.00E00
sodium:amino acid symporter activity	10	0	.20	-	< 0.2	1.00E00
NADPH-adrenodoxin reductase activity	1	0	.02	-	< 0.2	1.00E00
glutathione disulfide oxidoreductase activity	2	0	.04	-	< 0.2	1.00E00
peptide disulfide oxidoreductase activity	3	0	.06	-	< 0.2	1.00E00
hydrogen:amino acid symporter activity	4	0	.08	-	< 0.2	1.00E00
JUN kinase kinase activity	3	0	.06	-	< 0.2	1.00E00
glucocorticoid receptor binding	4	0	.08	-	< 0.2	1.00E00
steroid hormone receptor binding	42	0	.85	-	< 0.2	1.00E00
nuclear hormone receptor binding	107	0	2.18	-	< 0.2	1.00E00
G-protein coupled glutamate receptor binding	3	0	.06	-	< 0.2	1.00E00
ionotropic glutamate receptor binding	10	0	.20	-	< 0.2	1.00E00
glutamate receptor binding	18	0	.37	-	< 0.2	1.00E00
UDP-xylosyltransferase activity	5	0	.10	-	< 0.2	1.00E00
UDP-glucosyltransferase activity	8	0	.16	-	< 0.2	1.00E00
UDP-galactosyltransferase activity	14	0	.28	-	< 0.2	1.00E00
amine transmembrane transporter activity	1	0	.02	-	< 0.2	1.00E00
coreceptor activity	13	0	.26	-	< 0.2	1.00E00
serine-type carboxypeptidase activity	4	0	.08	-	< 0.2	1.00E00
metallocarboxypeptidase activity	20	0	.41	-	< 0.2	1.00E00
carboxypeptidase activity	31	0	.63	-	< 0.2	1.00E00
Ran GTPase binding	18	0	.37	-	< 0.2	1.00E00
oxidized purine nucleobase lesion DNA N-glycosylase activity	2	0	.04	-	< 0.2	1.00E00
N-acetyllactosaminide beta-1,3-N-acetylglucosaminyltransferase activity	1	0	.02	-	< 0.2	1.00E00
riboflavin kinase activity	1	0	.02	-	< 0.2	1.00E00
alpha-1,4-N-acetylgalactosaminyltransferase activity	1	0	.02	-	< 0.2	1.00E00
flavonol 3-sulfotransferase activity	1	0	.02	-	< 0.2	1.00E00
protein-arginine omega-N symmetric methyltransferase activity	2	0	.04	-	< 0.2	1.00E00
galactosylgalactosylxylosylprotein 3-beta-glucuronosyltransferase activity	3	0	.06	-	< 0.2	1.00E00
aminopeptidase activity	23	0	.47	-	< 0.2	1.00E00
endopeptidase activity	445	9	9.06	-	.99	1.00E00
electron-transferring-flavoprotein dehydrogenase activity	2	0	.04	-	< 0.2	1.00E00
dUTP diphosphatase activity	2	0	.04	-	< 0.2	1.00E00
phosphatidylinositol transporter activity	1	0	.02	-	< 0.2	1.00E00
phosphatidylcholine transporter activity	1	0	.02	-	< 0.2	1.00E00
acetyl-CoA transporter activity	1	0	.02	-	< 0.2	1.00E00
L-ascorbate:sodium symporter activity	1	0	.02	-	< 0.2	1.00E00
dolichyl-phosphate-mannose-protein mannosyltransferase activity	1	0	.02	-	< 0.2	1.00E00
virion binding	4	0	.08	-	< 0.2	1.00E00
dolichol kinase activity	1	0	.02	-	< 0.2	1.00E00
open rectifier potassium channel activity	1	0	.02	-	< 0.2	1.00E00
dodecenoyl-CoA delta-isomerase activity	1	0	.02	-	< 0.2	1.00E00
diphosphomevalonate decarboxylase activity	1	0	.02	-	< 0.2	1.00E00
dimethylallyltranstransferase activity	1	0	.02	-	< 0.2	1.00E00
folic acid transporter activity	3	0	.06	-	< 0.2	1.00E00
organic anion transmembrane transporter activity	135	2	2.75	-	.73	1.00E00
tyrosyl-RNA phosphodiesterase activity	1	0	.02	-	< 0.2	1.00E00
sodium:bicarbonate symporter activity	6	0	.12	-	< 0.2	1.00E00
phosphatidylinositol 3-kinase catalytic subunit binding	1	0	.02	-	< 0.2	1.00E00
phosphatidylinositol 3-kinase regulatory subunit binding	2	0	.04	-	< 0.2	1.00E00
glutamate-cysteine ligase catalytic subunit binding	1	0	.02	-	< 0.2	1.00E00
annealing helicase activity	4	0	.08	-	< 0.2	1.00E00
dolichyldiphosphatase activity	1	0	.02	-	< 0.2	1.00E00
voltage-gated chloride channel activity	9	0	.18	-	< 0.2	1.00E00
dihydropyrimidinase activity	1	0	.02	-	< 0.2	1.00E00
6,7-dihydropteridine reductase activity	1	0	.02	-	< 0.2	1.00E00
sweet taste receptor activity	1	0	.02	-	< 0.2	1.00E00
dihydroorotate dehydrogenase activity	3	0	.06	-	< 0.2	1.00E00
sour taste receptor activity	2	0	.04	-	< 0.2	1.00E00
dihydroorotase activity	1	0	.02	-	< 0.2	1.00E00
bile acid:sodium symporter activity	7	0	.14	-	< 0.2	1.00E00
sodium:iodide symporter activity	1	0	.02	-	< 0.2	1.00E00
monoamine transmembrane transporter activity	4	0	.08	-	< 0.2	1.00E00
benzodiazepine receptor activity	1	0	.02	-	< 0.2	1.00E00
melatonin receptor activity	2	0	.04	-	< 0.2	1.00E00
dimethylglycine dehydrogenase activity	1	0	.02	-	< 0.2	1.00E00
inhibitory extracellular ligand-gated ion channel activity	3	0	.06	-	< 0.2	1.00E00
chaperone binding	48	0	.98	-	< 0.2	1.00E00
hydrolase activity, hydrolyzing N-glycosyl compounds	19	0	.39	-	< 0.2	1.00E00
dihydrolipoyllysine-residue succinyltransferase activity	1	0	.02	-	< 0.2	1.00E00
dihydrolipoyl dehydrogenase activity	1	0	.02	-	< 0.2	1.00E00
serotonin-activated cation-selective channel activity	1	0	.02	-	< 0.2	1.00E00
exonuclease activity, active with either ribo- or deoxyribonucleic acids and producing 5'-phosphomonoesters	32	0	.65	-	< 0.2	1.00E00
dihydrofolate reductase activity	1	0	.02	-	< 0.2	1.00E00
unfolded protein binding	61	0	1.24	-	< 0.2	1.00E00
diamine N-acetyltransferase activity	2	0	.04	-	< 0.2	1.00E00
diacylglycerol O-acyltransferase activity	3	0	.06	-	< 0.2	1.00E00
triphosphoric monoester hydrolase activity	1	0	.02	-	< 0.2	1.00E00
diacylglycerol kinase activity	15	0	.31	-	< 0.2	1.00E00
diacylglycerol cholinephosphotransferase activity	1	0	.02	-	< 0.2	1.00E00
phosphatase activity	236	4	4.80	-	.83	1.00E00
thiolester hydrolase activity	26	0	.53	-	< 0.2	1.00E00
17-beta-hydroxysteroid dehydrogenase (NAD+) activity	1	0	.02	-	< 0.2	1.00E00
dephospho-CoA kinase activity	2	0	.04	-	< 0.2	1.00E00
intracellular calcium activated chloride channel activity	9	0	.18	-	< 0.2	1.00E00
calcium activated cation channel activity	28	0	.57	-	< 0.2	1.00E00
volume-sensitive anion channel activity	1	0	.02	-	< 0.2	1.00E00
deoxyribose-phosphate aldolase activity	1	0	.02	-	< 0.2	1.00E00
intracellular cGMP activated cation channel activity	7	0	.14	-	< 0.2	1.00E00
hydrolase activity, acting on ester bonds	609	6	12.40	-	.48	1.00E00
deoxyguanosine kinase activity	1	0	.02	-	< 0.2	1.00E00
intracellular cAMP activated cation channel activity	9	0	.18	-	< 0.2	1.00E00
deoxycytidine kinase activity	1	0	.02	-	< 0.2	1.00E00
intracellular cyclic nucleotide activated cation channel activity	10	0	.20	-	< 0.2	1.00E00
inositol 1,4,5-trisphosphate-sensitive calcium-release channel activity	3	0	.06	-	< 0.2	1.00E00
transferase activity, transferring selenium-containing groups	1	0	.02	-	< 0.2	1.00E00
amylo-alpha-1,6-glucosidase activity	1	0	.02	-	< 0.2	1.00E00
3-mercaptopyruvate sulfurtransferase activity	1	0	.02	-	< 0.2	1.00E00
4-alpha-glucanotransferase activity	1	0	.02	-	< 0.2	1.00E00
sulfurtransferase activity	9	0	.18	-	< 0.2	1.00E00
glycogen debranching enzyme activity	1	0	.02	-	< 0.2	1.00E00
phosphotransferase activity, paired acceptors	2	0	.04	-	< 0.2	1.00E00
phosphotransferase activity, for other substituted phosphate groups	13	0	.26	-	< 0.2	1.00E00
protein anchor	6	0	.12	-	< 0.2	1.00E00
ATPase activity, coupled to movement of substances	109	2	2.22	-	.90	1.00E00
deoxycytidine deaminase activity	1	0	.02	-	< 0.2	1.00E00
ryanodine-sensitive calcium-release channel activity	3	0	.06	-	< 0.2	1.00E00
intracellular ligand-gated calcium channel activity	9	0	.18	-	< 0.2	1.00E00
intracellular ligand-gated ion channel activity	20	0	.41	-	< 0.2	1.00E00
diphosphotransferase activity	6	0	.12	-	< 0.2	1.00E00
cytochrome-b5 reductase activity, acting on NAD(P)H	2	0	.04	-	< 0.2	1.00E00
structural constituent of eye lens	17	0	.35	-	< 0.2	1.00E00
cytidine deaminase activity	3	0	.06	-	< 0.2	1.00E00
phosphotransferase activity, nitrogenous group as acceptor	10	0	.20	-	< 0.2	1.00E00
phosphotransferase activity, carboxyl group as acceptor	2	0	.04	-	< 0.2	1.00E00
phosphotransferase activity, alcohol group as acceptor	657	13	13.37	-	.97	1.00E00
cystathionine gamma-lyase activity	1	0	.02	-	< 0.2	1.00E00
cystathionine beta-synthase activity	1	0	.02	-	< 0.2	1.00E00
D-xylose 1-dehydrogenase (NADP+) activity	1	0	.02	-	< 0.2	1.00E00
histone binding	111	2	2.26	-	.89	1.00E00
transferase activity, transferring nitrogenous groups	22	0	.45	-	< 0.2	1.00E00
spermine synthase activity	1	0	.02	-	< 0.2	1.00E00
cGMP-stimulated cyclic-nucleotide phosphodiesterase activity	3	0	.06	-	< 0.2	1.00E00
calmodulin-dependent cyclic-nucleotide phosphodiesterase activity	2	0	.04	-	< 0.2	1.00E00
structural constituent of cytoskeleton	41	0	.83	-	< 0.2	1.00E00
3',5'-cyclic-AMP phosphodiesterase activity	7	0	.14	-	< 0.2	1.00E00
3',5'-cyclic-nucleotide phosphodiesterase activity	24	0	.49	-	< 0.2	1.00E00
2',3'-cyclic-nucleotide 3'-phosphodiesterase activity	1	0	.02	-	< 0.2	1.00E00
cyclic-nucleotide phosphodiesterase activity	25	0	.51	-	< 0.2	1.00E00
creatine kinase activity	3	0	.06	-	< 0.2	1.00E00
calcitriol binding	1	0	.02	-	< 0.2	1.00E00
DNA polymerase binding	7	0	.14	-	< 0.2	1.00E00
small ribosomal subunit rRNA binding	3	0	.06	-	< 0.2	1.00E00
coproporphyrinogen oxidase activity	2	0	.04	-	< 0.2	1.00E00
citrate (Si)-synthase activity	1	0	.02	-	< 0.2	1.00E00
choline kinase activity	1	0	.02	-	< 0.2	1.00E00
choline O-acetyltransferase activity	1	0	.02	-	< 0.2	1.00E00
S-succinyltransferase activity	1	0	.02	-	< 0.2	1.00E00
alcohol transmembrane transporter activity	14	0	.28	-	< 0.2	1.00E00
ATPase activity, coupled to transmembrane movement of ions, phosphorylative mechanism	29	0	.59	-	< 0.2	1.00E00
histone kinase activity (H3-T3 specific)	2	0	.04	-	< 0.2	1.00E00
chemokine receptor binding	45	0	.92	-	< 0.2	1.00E00
N-succinyltransferase activity	2	0	.04	-	< 0.2	1.00E00
succinyltransferase activity	3	0	.06	-	< 0.2	1.00E00
transferase activity, transferring acyl groups other than amino-acyl groups	178	3	3.62	-	.83	1.00E00
RNA transmembrane transporter activity	2	0	.04	-	< 0.2	1.00E00
nucleic acid transmembrane transporter activity	2	0	.04	-	< 0.2	1.00E00
transferase activity, transferring aldehyde or ketonic groups	4	0	.08	-	< 0.2	1.00E00
S100 protein binding	9	0	.18	-	< 0.2	1.00E00
carboxyl- or carbamoyltransferase activity	2	0	.04	-	< 0.2	1.00E00
DNA topoisomerase binding	1	0	.02	-	< 0.2	1.00E00
branched-chain amino acid transmembrane transporter activity	2	0	.04	-	< 0.2	1.00E00
hydroxymethyl-, formyl- and related transferase activity	7	0	.14	-	< 0.2	1.00E00
modified amino acid transmembrane transporter activity	7	0	.14	-	< 0.2	1.00E00
NAADP-sensitive calcium-release channel activity	3	0	.06	-	< 0.2	1.00E00
L-cystine L-cysteine-lyase (deaminating)	1	0	.02	-	< 0.2	1.00E00
quaternary ammonium group transmembrane transporter activity	5	0	.10	-	< 0.2	1.00E00
connexin binding	3	0	.06	-	< 0.2	1.00E00
cysteine-S-conjugate beta-lyase activity	1	0	.02	-	< 0.2	1.00E00
death effector domain binding	3	0	.06	-	< 0.2	1.00E00
L-cysteine:2-oxoglutarate aminotransferase activity	1	0	.02	-	< 0.2	1.00E00
cysteamine dioxygenase activity	1	0	.02	-	< 0.2	1.00E00
borate transmembrane transporter activity	1	0	.02	-	< 0.2	1.00E00
dITP diphosphatase activity	2	0	.04	-	< 0.2	1.00E00
DNA 5'-adenosine monophosphate hydrolase activity	1	0	.02	-	< 0.2	1.00E00
Rho GDP-dissociation inhibitor binding	1	0	.02	-	< 0.2	1.00E00
GDP-dissociation inhibitor binding	1	0	.02	-	< 0.2	1.00E00
GTPase binding	169	3	3.44	-	.87	1.00E00
oxidoreductase activity, acting on CH or CH2 groups, quinone or similar compound as acceptor	1	0	.02	-	< 0.2	1.00E00
toxic substance binding	4	0	.08	-	< 0.2	1.00E00
sialic acid binding	4	0	.08	-	< 0.2	1.00E00
mitogen-activated protein kinase binding	14	0	.28	-	< 0.2	1.00E00
natural killer cell lectin-like receptor binding	16	0	.33	-	< 0.2	1.00E00
oxidoreductase activity, acting on CH or CH2 groups, disulfide as acceptor	3	0	.06	-	< 0.2	1.00E00
oxidoreductase activity, acting on CH or CH2 groups, oxygen as acceptor	1	0	.02	-	< 0.2	1.00E00
oxidoreductase activity, acting on CH or CH2 groups, NAD or NADP as acceptor	1	0	.02	-	< 0.2	1.00E00
oxidoreductase activity, acting on CH or CH2 groups	5	0	.10	-	< 0.2	1.00E00
oxidoreductase activity, oxidizing metal ions, oxygen as acceptor	4	0	.08	-	< 0.2	1.00E00
microtubule minus-end binding	2	0	.04	-	< 0.2	1.00E00
thymidylate synthase activity	1	0	.02	-	< 0.2	1.00E00
oxidoreductase activity, oxidizing metal ions, NAD or NADP as acceptor	9	0	.18	-	< 0.2	1.00E00
microtubule plus-end binding	8	0	.16	-	< 0.2	1.00E00
thymidylate kinase activity	2	0	.04	-	< 0.2	1.00E00
oxidoreductase activity, oxidizing metal ions	13	0	.26	-	< 0.2	1.00E00
thymidine kinase activity	1	0	.02	-	< 0.2	1.00E00
oxidoreductase activity, acting on superoxide radicals as acceptor	5	0	.10	-	< 0.2	1.00E00
thromboxane-A synthase activity	1	0	.02	-	< 0.2	1.00E00
threonine synthase activity	2	0	.04	-	< 0.2	1.00E00
L-threonine ammonia-lyase activity	2	0	.04	-	< 0.2	1.00E00
ATP-dependent 5'-3' DNA/RNA helicase activity	1	0	.02	-	< 0.2	1.00E00
thiosulfate sulfurtransferase activity	4	0	.08	-	< 0.2	1.00E00
ATP-dependent DNA/RNA helicase activity	1	0	.02	-	< 0.2	1.00E00
thioredoxin-disulfide reductase activity	4	0	.08	-	< 0.2	1.00E00
thioether S-methyltransferase activity	1	0	.02	-	< 0.2	1.00E00
volume-sensitive chloride channel activity	1	0	.02	-	< 0.2	1.00E00
SUMO-specific isopeptidase activity	1	0	.02	-	< 0.2	1.00E00
Krueppel-associated box domain binding	2	0	.04	-	< 0.2	1.00E00
oxidoreductase activity, acting on paired donors, with oxidation of a pair of donors resulting in the reduction of molecular oxygen to two molecules of water	8	0	.16	-	< 0.2	1.00E00
oxidoreductase activity, acting on paired donors, with incorporation or reduction of molecular oxygen, another compound as one donor, and incorporation of one atom of oxygen	3	0	.06	-	< 0.2	1.00E00
oxidoreductase activity, acting on paired donors, with incorporation or reduction of molecular oxygen, reduced ascorbate as one donor, and incorporation of one atom of oxygen	4	0	.08	-	< 0.2	1.00E00
oxidoreductase activity, acting on paired donors, with incorporation or reduction of molecular oxygen, reduced pteridine as one donor, and incorporation of one atom of oxygen	6	0	.12	-	< 0.2	1.00E00
5'-3' DNA/RNA helicase activity	1	0	.02	-	< 0.2	1.00E00
oxidoreductase activity, acting on paired donors, with incorporation or reduction of molecular oxygen, reduced iron-sulfur protein as one donor, and incorporation of one atom of oxygen	1	0	.02	-	< 0.2	1.00E00
DNA/RNA helicase activity	2	0	.04	-	< 0.2	1.00E00
thiamine diphosphokinase activity	1	0	.02	-	< 0.2	1.00E00
oxidoreductase activity, acting on paired donors, with incorporation or reduction of molecular oxygen, reduced flavin or flavoprotein as one donor, and incorporation of one atom of oxygen	29	0	.59	-	< 0.2	1.00E00
superoxide dismutase activity	5	0	.10	-	< 0.2	1.00E00
FMN binding	12	0	.24	-	< 0.2	1.00E00
MRF binding	5	0	.10	-	< 0.2	1.00E00
single-stranded DNA binding	56	1	1.14	-	.88	1.00E00
sulfate adenylyltransferase (ATP) activity	2	0	.04	-	< 0.2	1.00E00
satellite DNA binding	3	0	.06	-	< 0.2	1.00E00
protein kinase B binding	8	0	.16	-	< 0.2	1.00E00
cuprous ion binding	1	0	.02	-	< 0.2	1.00E00
left-handed Z-DNA binding	1	0	.02	-	< 0.2	1.00E00
cupric ion binding	1	0	.02	-	< 0.2	1.00E00
double-stranded telomeric DNA binding	5	0	.10	-	< 0.2	1.00E00
double-stranded DNA binding	56	0	1.14	-	< 0.2	1.00E00
ubiquitin-like protein-specific isopeptidase activity	1	0	.02	-	< 0.2	1.00E00
nucleosomal histone binding	2	0	.04	-	< 0.2	1.00E00
chromatin DNA binding	66	1	1.34	-	.74	1.00E00
oxidoreductase activity, acting on paired donors, with incorporation or reduction of molecular oxygen, NAD(P)H as one donor, and incorporation of one atom of oxygen	20	0	.41	-	< 0.2	1.00E00
oxidoreductase activity, acting on paired donors, with incorporation or reduction of molecular oxygen	157	3	3.20	-	.94	1.00E00
sulfate adenylyltransferase activity	2	0	.04	-	< 0.2	1.00E00
oxidoreductase activity, acting on single donors with incorporation of molecular oxygen, incorporation of two atoms of oxygen	25	0	.51	-	< 0.2	1.00E00
succinate-semialdehyde dehydrogenase (NAD+) activity	1	0	.02	-	< 0.2	1.00E00
oxidoreductase activity, acting on single donors with incorporation of molecular oxygen	27	0	.55	-	< 0.2	1.00E00
succinate-CoA ligase (GDP-forming) activity	1	0	.02	-	< 0.2	1.00E00
DNA translocase activity	2	0	.04	-	< 0.2	1.00E00
succinate-CoA ligase (ADP-forming) activity	2	0	.04	-	< 0.2	1.00E00
succinate-CoA ligase activity	3	0	.06	-	< 0.2	1.00E00
DNA replication origin binding	4	0	.08	-	< 0.2	1.00E00
sterol O-acyltransferase activity	2	0	.04	-	< 0.2	1.00E00
sterol esterase activity	1	0	.02	-	< 0.2	1.00E00
ATP-dependent 5'-3' RNA helicase activity	1	0	.02	-	< 0.2	1.00E00
5'-3' RNA helicase activity	1	0	.02	-	< 0.2	1.00E00
myosin V binding	14	0	.28	-	< 0.2	1.00E00
bent DNA binding	1	0	.02	-	< 0.2	1.00E00
AT DNA binding	4	0	.08	-	< 0.2	1.00E00
lactose binding	1	0	.02	-	< 0.2	1.00E00
transforming growth factor beta receptor activity, type III	1	0	.02	-	< 0.2	1.00E00
isopeptidase activity	1	0	.02	-	< 0.2	1.00E00
beta-galactoside alpha-2,3-sialyltransferase activity	1	0	.02	-	< 0.2	1.00E00
exo-alpha-(2->8)-sialidase activity	1	0	.02	-	< 0.2	1.00E00
exo-alpha-(2->6)-sialidase activity	1	0	.02	-	< 0.2	1.00E00
exo-alpha-(2->3)-sialidase activity	2	0	.04	-	< 0.2	1.00E00
steroid delta-isomerase activity	1	0	.02	-	< 0.2	1.00E00
stearoyl-CoA 9-desaturase activity	3	0	.06	-	< 0.2	1.00E00
sphingomyelin phosphodiesterase activity	7	0	.14	-	< 0.2	1.00E00
fatty-acyl-CoA transporter activity	1	0	.02	-	< 0.2	1.00E00
L-arginine transmembrane transporter activity	1	0	.02	-	< 0.2	1.00E00
spermidine synthase activity	1	0	.02	-	< 0.2	1.00E00
organophosphate ester transmembrane transporter activity	12	0	.24	-	< 0.2	1.00E00
dGTP binding	1	0	.02	-	< 0.2	1.00E00
DNA helicase activity	33	0	.67	-	< 0.2	1.00E00
U7 snRNA binding	1	0	.02	-	< 0.2	1.00E00
serine-pyruvate transaminase activity	1	0	.02	-	< 0.2	1.00E00
histone pre-mRNA stem-loop binding	1	0	.02	-	< 0.2	1.00E00
guanyl ribonucleotide binding	363	6	7.39	-	.81	1.00E00
guanyl deoxyribonucleotide binding	1	0	.02	-	< 0.2	1.00E00
ciliary neurotrophic factor binding	1	0	.02	-	< 0.2	1.00E00
fructosamine-3-kinase activity	1	0	.02	-	< 0.2	1.00E00
rubidium ion transmembrane transporter activity	1	0	.02	-	< 0.2	1.00E00
histone deacetylase activity (H4-K16 specific)	8	0	.16	-	< 0.2	1.00E00
cholesterol O-acyltransferase activity	2	0	.04	-	< 0.2	1.00E00
serine C-palmitoyltransferase activity	5	0	.10	-	< 0.2	1.00E00
sepiapterin reductase activity	1	0	.02	-	< 0.2	1.00E00
selenide, water dikinase activity	2	0	.04	-	< 0.2	1.00E00
adenyl deoxyribonucleotide binding	1	0	.02	-	< 0.2	1.00E00
saccharopine dehydrogenase activity	1	0	.02	-	< 0.2	1.00E00
pyrimidine ribonucleotide binding	1	0	.02	-	< 0.2	1.00E00
pyrimidine deoxyribonucleotide binding	1	0	.02	-	< 0.2	1.00E00
ribose-5-phosphate isomerase activity	1	0	.02	-	< 0.2	1.00E00
purine ribonucleotide binding	1607	32	32.71	-	.98	1.00E00
ribulose-phosphate 3-epimerase activity	1	0	.02	-	< 0.2	1.00E00
purine deoxyribonucleotide binding	2	0	.04	-	< 0.2	1.00E00
ribonucleotide binding	1619	32	32.95	-	.97	1.00E00
deoxyribonucleotide binding	3	0	.06	-	< 0.2	1.00E00
pyrimidine ribonucleoside binding	1	0	.02	-	< 0.2	1.00E00
purine ribonucleoside binding	1582	32	32.20	-	.99	1.00E00
neurotensin receptor activity, non-G-protein coupled	1	0	.02	-	< 0.2	1.00E00
serine racemase activity	1	0	.02	-	< 0.2	1.00E00
phosphate ion binding	5	0	.10	-	< 0.2	1.00E00
thyroid hormone receptor coactivator activity	4	0	.08	-	< 0.2	1.00E00
ligand-dependent nuclear receptor transcription coactivator activity	37	0	.75	-	< 0.2	1.00E00
translation repressor activity	8	0	.16	-	< 0.2	1.00E00
gamma-glutamyl-peptidase activity	1	0	.02	-	< 0.2	1.00E00
ribose phosphate diphosphokinase activity	5	0	.10	-	< 0.2	1.00E00
ribonucleoside-diphosphate reductase activity, thioredoxin disulfide as acceptor	3	0	.06	-	< 0.2	1.00E00
ribokinase activity	1	0	.02	-	< 0.2	1.00E00
retinol dehydrogenase activity	11	0	.22	-	< 0.2	1.00E00
ribonucleoside binding	1586	32	32.28	-	.99	1.00E00
retinal isomerase activity	1	0	.02	-	< 0.2	1.00E00
pyruvate kinase activity	2	0	.04	-	< 0.2	1.00E00
dihydrolipoyllysine-residue acetyltransferase activity	1	0	.02	-	< 0.2	1.00E00
[pyruvate dehydrogenase (lipoamide)] phosphatase activity	1	0	.02	-	< 0.2	1.00E00
pyruvate dehydrogenase (acetyl-transferring) kinase activity	3	0	.06	-	< 0.2	1.00E00
sulfiredoxin activity	1	0	.02	-	< 0.2	1.00E00
ICAM-3 receptor activity	2	0	.04	-	< 0.2	1.00E00
interleukin-17 receptor activity	5	0	.10	-	< 0.2	1.00E00
molybdopterin synthase activity	1	0	.02	-	< 0.2	1.00E00
protein phosphatase type 4 regulator activity	1	0	.02	-	< 0.2	1.00E00
deubiquitinase activator activity	1	0	.02	-	< 0.2	1.00E00
second spliceosomal transesterification activity	1	0	.02	-	< 0.2	1.00E00
type III transforming growth factor beta receptor binding	4	0	.08	-	< 0.2	1.00E00
type I transforming growth factor beta receptor binding	8	0	.16	-	< 0.2	1.00E00
pyruvate dehydrogenase (acetyl-transferring) activity	3	0	.06	-	< 0.2	1.00E00
inhibin binding	3	0	.06	-	< 0.2	1.00E00
pyruvate dehydrogenase activity	3	0	.06	-	< 0.2	1.00E00
pyruvate carboxylase activity	1	0	.02	-	< 0.2	1.00E00
pyrroline-5-carboxylate reductase activity	4	0	.08	-	< 0.2	1.00E00
pyridoxamine-phosphate oxidase activity	1	0	.02	-	< 0.2	1.00E00
purine-nucleoside phosphorylase activity	3	0	.06	-	< 0.2	1.00E00
melanin-concentrating hormone activity	1	0	.02	-	< 0.2	1.00E00
iron-responsive element binding	3	0	.06	-	< 0.2	1.00E00
tripeptidase activity	2	0	.04	-	< 0.2	1.00E00
receptor signaling protein tyrosine phosphatase activity	1	0	.02	-	< 0.2	1.00E00
non-membrane spanning protein tyrosine phosphatase activity	4	0	.08	-	< 0.2	1.00E00
protein tyrosine phosphatase activity	92	0	1.87	-	< 0.2	1.00E00
GDP-L-fucose synthase activity	1	0	.02	-	< 0.2	1.00E00
receptor serine/threonine kinase binding	13	0	.26	-	< 0.2	1.00E00
calcium-dependent protein serine/threonine phosphatase activity	3	0	.06	-	< 0.2	1.00E00
protein serine/threonine phosphatase activity	33	0	.67	-	< 0.2	1.00E00
phosphoprotein phosphatase activity	149	0	3.03	-	< 0.2	1.00E00
protein-lysine 6-oxidase activity	3	0	.06	-	< 0.2	1.00E00
14-3-3 protein binding	11	0	.22	-	< 0.2	1.00E00
mitogen-activated protein kinase kinase binding	8	0	.16	-	< 0.2	1.00E00
telethonin binding	2	0	.04	-	< 0.2	1.00E00
1-(4-iodo-2,5-dimethoxyphenyl)propan-2-amine binding	1	0	.02	-	< 0.2	1.00E00
syntaxin-3 binding	1	0	.02	-	< 0.2	1.00E00
leptin receptor binding	3	0	.06	-	< 0.2	1.00E00
vitamin D receptor activator activity	1	0	.02	-	< 0.2	1.00E00
protein phosphatase 2B binding	3	0	.06	-	< 0.2	1.00E00
structural constituent of tooth enamel	1	0	.02	-	< 0.2	1.00E00
vitamin D3 25-hydroxylase activity	1	0	.02	-	< 0.2	1.00E00
1-alpha,25-dihydroxyvitamin D3 24-hydroxylase activity	1	0	.02	-	< 0.2	1.00E00
phosphatidylinositol monophosphate phosphatase activity	6	0	.12	-	< 0.2	1.00E00
inositol tetrakisphosphate phosphatase activity	1	0	.02	-	< 0.2	1.00E00
protein-L-isoaspartate (D-aspartate) O-methyltransferase activity	3	0	.06	-	< 0.2	1.00E00
receptor signaling protein tyrosine kinase activity	7	0	.14	-	< 0.2	1.00E00
glutaminyl-tRNA synthase (glutamine-hydrolyzing) activity	3	0	.06	-	< 0.2	1.00E00
transmembrane receptor protein tyrosine kinase activity	54	1	1.10	-	.91	1.00E00
cysteine-S-conjugate N-acetyltransferase activity	1	0	.02	-	< 0.2	1.00E00
ribosomal protein S6 kinase activity	1	0	.02	-	< 0.2	1.00E00
transferrin receptor binding	3	0	.06	-	< 0.2	1.00E00
glutamate-tRNA(Gln) ligase activity	1	0	.02	-	< 0.2	1.00E00
aspartate-tRNA(Asn) ligase activity	1	0	.02	-	< 0.2	1.00E00
1-alkylglycerophosphocholine O-acetyltransferase activity	1	0	.02	-	< 0.2	1.00E00
1-alkylglycerophosphocholine O-acyltransferase activity	1	0	.02	-	< 0.2	1.00E00
X11-like protein binding	1	0	.02	-	< 0.2	1.00E00
CMP-N-acetylneuraminate monooxygenase activity	1	0	.02	-	< 0.2	1.00E00
DNA polymerase processivity factor activity	2	0	.04	-	< 0.2	1.00E00
linear polyubiquitin binding	1	0	.02	-	< 0.2	1.00E00
alkali metal ion binding	8	0	.16	-	< 0.2	1.00E00
cyclin binding	15	0	.31	-	< 0.2	1.00E00
estrogen receptor binding	20	0	.41	-	< 0.2	1.00E00
phosphoethanolamine phosphatase activity	1	0	.02	-	< 0.2	1.00E00
phosphocholine phosphatase activity	1	0	.02	-	< 0.2	1.00E00
MAP kinase kinase kinase activity	15	0	.31	-	< 0.2	1.00E00
MAP kinase kinase activity	17	0	.35	-	< 0.2	1.00E00
MAP kinase activity	14	0	.28	-	< 0.2	1.00E00
JUN kinase activity	2	0	.04	-	< 0.2	1.00E00
NF-kappaB-inducing kinase activity	3	0	.06	-	< 0.2	1.00E00
G-protein coupled receptor kinase activity	7	0	.14	-	< 0.2	1.00E00
mitogen-activated protein kinase p38 binding	2	0	.04	-	< 0.2	1.00E00
receptor signaling protein serine/threonine kinase activity	74	1	1.51	-	.66	1.00E00
methionine adenosyltransferase regulator activity	1	0	.02	-	< 0.2	1.00E00
cobalamin binding	7	0	.14	-	< 0.2	1.00E00
L-ascorbic acid binding	19	0	.39	-	< 0.2	1.00E00
1-acylglycerophosphocholine O-acyltransferase activity	4	0	.08	-	< 0.2	1.00E00
muramyl dipeptide binding	1	0	.02	-	< 0.2	1.00E00
F-box domain binding	1	0	.02	-	< 0.2	1.00E00
ornithine decarboxylase regulator activity	5	0	.10	-	< 0.2	1.00E00
ornithine decarboxylase activator activity	2	0	.04	-	< 0.2	1.00E00
peroxisome proliferator activated receptor binding	6	0	.12	-	< 0.2	1.00E00
retinoic acid receptor binding	39	0	.79	-	< 0.2	1.00E00
protein phosphatase type 1 activator activity	1	0	.02	-	< 0.2	1.00E00
inositol-1,3,4-trisphosphate 5-kinase activity	1	0	.02	-	< 0.2	1.00E00
phytoceramidase activity	1	0	.02	-	< 0.2	1.00E00
inositol-1,3,4-trisphosphate 6-kinase activity	1	0	.02	-	< 0.2	1.00E00
inositol hexakisphosphate 3-kinase activity	1	0	.02	-	< 0.2	1.00E00
inositol hexakisphosphate 1-kinase activity	1	0	.02	-	< 0.2	1.00E00
platelet-activating factor acetyltransferase activity	2	0	.04	-	< 0.2	1.00E00
arachidonic acid binding	4	0	.08	-	< 0.2	1.00E00
icosatetraenoic acid binding	4	0	.08	-	< 0.2	1.00E00
icosanoid binding	4	0	.08	-	< 0.2	1.00E00
lipoic acid binding	1	0	.02	-	< 0.2	1.00E00
lithium ion binding	2	0	.04	-	< 0.2	1.00E00
sodium ion binding	3	0	.06	-	< 0.2	1.00E00
neuropeptide receptor binding	16	0	.33	-	< 0.2	1.00E00
extracellular matrix protein binding	2	0	.04	-	< 0.2	1.00E00
gap junction channel activity involved in cell communication by electrical coupling	1	0	.02	-	< 0.2	1.00E00
NAD-dependent histone deacetylase activity (H3-K18 specific)	7	0	.14	-	< 0.2	1.00E00
MDM2/MDM4 family protein binding	3	0	.06	-	< 0.2	1.00E00
3-hydroxyanthranilate 3,4-dioxygenase activity	1	0	.02	-	< 0.2	1.00E00
3'-flap endonuclease activity	2	0	.04	-	< 0.2	1.00E00
flap endonuclease activity	7	0	.14	-	< 0.2	1.00E00
aspartate N-acetyltransferase activity	1	0	.02	-	< 0.2	1.00E00
biotin-protein ligase activity	1	0	.02	-	< 0.2	1.00E00
glyoxalase (glycolic acid-forming) activity	1	0	.02	-	< 0.2	1.00E00
ADP-ribosylation factor binding	5	0	.10	-	< 0.2	1.00E00
heparanase activity	1	0	.02	-	< 0.2	1.00E00
protein O-GlcNAc transferase activity	2	0	.04	-	< 0.2	1.00E00
CXCR3 chemokine receptor binding	4	0	.08	-	< 0.2	1.00E00
acyloxyacyl hydrolase activity	1	0	.02	-	< 0.2	1.00E00
phytanoyl-CoA dioxygenase activity	1	0	.02	-	< 0.2	1.00E00
1-alkenylglycerophosphocholine O-acyltransferase activity	1	0	.02	-	< 0.2	1.00E00
diphthine-ammonia ligase activity	1	0	.02	-	< 0.2	1.00E00
betaine-homocysteine S-methyltransferase activity	2	0	.04	-	< 0.2	1.00E00
HMG box domain binding	12	0	.24	-	< 0.2	1.00E00
phosphatidylinositol N-acetylglucosaminyltransferase activity	4	0	.08	-	< 0.2	1.00E00
glucoside transmembrane transporter activity	1	0	.02	-	< 0.2	1.00E00
glycine N-methyltransferase activity	1	0	.02	-	< 0.2	1.00E00
cysteine dioxygenase activity	2	0	.04	-	< 0.2	1.00E00
serine hydrolase activity	177	3	3.60	-	.83	1.00E00
tubulin-glutamic acid ligase activity	1	0	.02	-	< 0.2	1.00E00
fatty acid derivative binding	4	0	.08	-	< 0.2	1.00E00
lactosylceramide 4-alpha-galactosyltransferase activity	1	0	.02	-	< 0.2	1.00E00
CDP-alcohol phosphatidyltransferase activity	4	0	.08	-	< 0.2	1.00E00
vinculin binding	10	0	.20	-	< 0.2	1.00E00
protein-glutamic acid ligase activity	2	0	.04	-	< 0.2	1.00E00
aryl hydrocarbon receptor binding	2	0	.04	-	< 0.2	1.00E00
protein-glycine ligase activity, initiating	2	0	.04	-	< 0.2	1.00E00
N-box binding	1	0	.02	-	< 0.2	1.00E00
Ral GTPase binding	4	0	.08	-	< 0.2	1.00E00
enterobactin transporter activity	1	0	.02	-	< 0.2	1.00E00
protein-glycine ligase activity	2	0	.04	-	< 0.2	1.00E00
nicotinamide-nucleotide adenylyltransferase activity	3	0	.06	-	< 0.2	1.00E00
protein adenylyltransferase activity	2	0	.04	-	< 0.2	1.00E00
UDP-galactose:beta-N-acetylglucosamine beta-1,3-galactosyltransferase activity	5	0	.10	-	< 0.2	1.00E00
protoheme IX farnesyltransferase activity	1	0	.02	-	< 0.2	1.00E00
translation activator activity	5	0	.10	-	< 0.2	1.00E00
hyaluronan synthase activity	3	0	.06	-	< 0.2	1.00E00
protein-disulfide reductase activity	2	0	.04	-	< 0.2	1.00E00
pantetheine hydrolase activity	2	0	.04	-	< 0.2	1.00E00
saccharopine dehydrogenase (NAD+, L-glutamate-forming) activity	1	0	.02	-	< 0.2	1.00E00
[truncated: 1,614 more rows]
