# Supplementary material for: Genomic population structure and prevalence of copy number variations in South African Nguni cattle
Source: BMC Genomics. 2015 Nov 4;16:894. doi: 10.1186/s12864-015-2122-z (PMC4632335; doi:10.1186/s12864-015-2122-z)
Supplement: Additional file 7: — HPB CNVR overlap regions, the number of animals presenting the CNVR and the genes covered in Nguni cattle. (XLSX 33 kb) [file 12864_2015_2122_MOESM7_ESM.xlsx]

## Sheet: Sheet1
CNVR	CNVR-HPB No.	NUM	GEN
Chr1:31923335-32340451	CNVR-HPB 1	3	NOT_FOUND
Chr1:59409838-59463782	CNVR-HPB 2	1	QTRTD1
Chr1:102538612-103219606	CNVR-HPB 3	1	BCHE
Chr1:104798012-105264358	CNVR-HPB 4	17	SI
Chr1:120572284-120752725	CNVR-HPB 5	1	TM4SF1,TM4SF4
Chr2:4521411-4565625	CNVR-HPB 6	1	AMMECR1L
Chr2:22283989-22451660	CNVR-HPB 7	1	ATF2,ATP5G3
Chr2:56456865-56694744	CNVR-HPB 8	4	NOT_FOUND
Chr2:78433731-78556325	CNVR-HPB 9	2	NOT_FOUND
Chr3:120501439-121275236	CNVR-HPB 10	6	SH3BP4, ARL4C
Chr4:55566787-55656122	CNVR-HPB 11	3	FOXP2
Chr4:108834886-108974924	CNVR-HPB 12	2	LOC780933
Chr5:75722589-75794378	CNVR-HPB 13	2	BTBD11,PWP1
Chr6:38845992-38939012	CNVR-HPB 14	1	LCORL
Chr6:52628477-52725432	CNVR-HPB 15	1	PCDH7
Chr6:108998175-109951981	CNVR-HPB 16	12	LYAR,NSG1,OTOP1,STX18,TMEM128,WDR1,ZBTB49
Chr7:43097791-43311132	CNVR-HPB 17	1	TCF3
Chr7:43567130-43808593	CNVR-HPB 18	1	ATP8B3,REXO1
Chr9:3651455-4439872	CNVR-HPB 19	12	NOT_FOUND
Chr9:91439245-91469581	CNVR-HPB 20	1	SPAG17
Chr10:59812472-59948769	CNVR-HPB 21	2	LEO1,TMOD3
Chr10:71022679-71082204	CNVR-HPB 22	1	OTX2
Chr12:39801280-39925909	CNVR-HPB 23	2	NOT_FOUND
Chr12:45358430-45409287	CNVR-HPB 24	1	KLHL1
Chr12:49733358-49781954	CNVR-HPB 25	1	UCHL3
Chr12:57661486-57803744	CNVR-HPB 26	2	MIR1256
Chr12:61573515-61686477	CNVR-HPB 27	3	HTATSF1
Chr16:54846459-54886491	CNVR-HPB 28	1	RFWD2
Chr19:9172300-9354310	CNVR-HPB 29	1	MIR454,SKA2,TRIM37
Chr20:51449833-51685293	CNVR-HPB 30	3	CDH10
Chr21:3061993-3089789	CNVR-HPB 31	1	GABRA5
Chr22:56526462-56603472	CNVR-HPB 32	1	ATG7
Chr27:9096031-9512004	CNVR-HPB 33	4	AGA,NEIL3
Chr27:15141168-15291371	CNVR-HPB 34	6	DCTD
